# Supplementary material for: Chromatin accessibility maps of chronic lymphocytic leukaemia identify subtype-specific epigenome signatures and transcription regulatory networks
Source: Nat Commun. 2016 Jun 27;7:11938. doi: 10.1038/ncomms11938 (PMC5494194; doi:10.1038/ncomms11938)
Supplement: Supplementary Data 1 — Clinical annotations of the CLL patient cohort. Clinical annotations for the patient samples that were analyzed in this study. All patients were diagnosed and treated at the Royal Bournemouth Hospital (UK). [file ncomms11938-s2.xlsx]

## Sheet: Supplementary Table 1
patient_id	time_point	sample_id	patient_gender	patient_age_at_diagnosis	patient_age_at_collection	igvh_homology	igvh_mutation_status	lymphocyte_count_at_collection	sample_processing_batch
50	1	1-5-35290	F	51	84	94	mutated	441	1
244	1	1-5-16241	M	57	61	89.22	mutated	33	2
244	2	1-5-33025	M	57	69	89.22	mutated	135	2
552	1	1-5-12302	M	62	72	100	unmutated	134	3
552	2	1-5-20486	M	62	75	100	unmutated	138	3
653	1	1-5-45881	F	66	76	99.65	unmutated	81	2
653	2	1-5-6768	F	66	82	99.65	unmutated	14	2
680	1	1-5-10787	M	47	52	92	mutated	59	2
680	2	1-5-33943	M	47	57	92	mutated	100	2
981	1	1-5-11335	M	71	79	91.39	mutated	37	3
981	2	1-5-42480	M	71	83	91.39	mutated	124	5
1125	1	1-5-33070	M	55	61	93.4	mutated	184	2
1125	2	1-5-7260	M	55	65	93.4	mutated	139	2
1303	1	1-5-35065	M	82	90	93.75	mutated	124	1
1781	1	1-5-1614	F	56	75	91	mutated	191	4
2132	1	1-5-20842	F	48	54	100	unmutated	88	3
2132	2	1-5-29612	F	48	56	100	unmutated	96	3
2459	1	1-5-34053	M	57	58	93	mutated	92	4
2459	2	1-5-6988	M	57	63	93	mutated	125	4
2483	1	1-5-39392	F	69	90	100	unmutated	276	4
2613	1	1-5-2683	M	77	82	96.6	mutated	58	3
2613	2	1-5-6916	M	77	85	96.6	mutated	51	3
2886	1	1-5-34218	M	67	76	92	mutated	270	4
2886	2	1-5-46979	M	67	77	92	mutated	119	4
2938	1	1-5-12095	M	72	74	97.6	mutated	47	2
2938	2	1-5-20335	M	72	77	97.6	mutated	230	2
2938	3	1-5-21490	M	72	80	97.6	mutated	215	2
2938	4	1-5-46799	M	72	82	97.6	mutated	60	2
2938	5	1-5-56744	M	72	83	97.6	mutated	144	6
2977	1	1-5-54424	M	56	60	97.58	mutated	39	2
2977	2	1-5-7923	M	56	67	97.58	mutated	68	6
3069	1	1-5-27496	F	62	66	100	unmutated	31	3
3069	2	1-5-6294	F	62	71	100	unmutated	220	1
3142	1	1-5-55865	F	68	82	99.3	unmutated	NA	4
3156	1	1-5-20444	F	63	65	100	unmutated	89	2
3156	2	1-5-27542	F	63	72	100	unmutated	NA	3
3215	1	1-5-30597	M	74	73	89.9	mutated	19	4
3215	2	1-5-34760	M	74	77	89.9	mutated	184	4
3215	3	1-5-48685	M	74	82	89.9	mutated	178	4
3215	4	1-5-6223	M	74	83	89.9	mutated	54	4
3240	1	1-5-47651	M	75	84	100	unmutated	109	4
3263	1	1-5-21872	M	58	66	95.3	mutated	20	2
3263	2	1-5-34818	M	58	73	95.3	mutated	47	2
3386	1	1-5-37411	M	73	82	91.16	mutated	24	3
3439	1	1-5-24904	F	88	88	96.88	mutated	20	4
3439	2	1-5-31907	F	88	90	96.88	mutated	123	4
3439	3	1-5-6735	F	88	95	96.88	mutated	114	4
3492	1	1-5-13203	F	77	84	100	unmutated	229	4
3492	2	1-5-30784	F	77	87	100	unmutated	33	6
3756	1	1-5-33669	F	53	61	98.61	unmutated	NA	6
3811	1	1-5-39729	M	52	58	93.95	mutated	145	2
3823	1	1-5-12816	M	65	66	95.92	mutated	80	3
3823	2	1-5-51124	M	65	71	95.92	mutated	NA	1
3873	1	1-5-606	F	41	49	98	unmutated	173	4
3943	1	1-5-55787	M	52	59	100	unmutated	104	4
3980	1	1-5-49011	M	76	81	100	unmutated	190	4
4034	1	1-5-47284	F	55	77	91.6	mutated	113	1
4078	1	1-5-1840	F	77	77	100	unmutated	NA	6
4078	2	1-5-7213	F	77	80	100	unmutated	NA	3
4080	1	1-5-27302	M	72	79	90.5	mutated	NA	2
4102	1	1-5-12088	M	78	78	92.44	mutated	104	4
4102	2	1-5-41533	M	78	82	92.44	mutated	105	4
4102	3	1-5-47077	M	78	83	92.44	mutated	200	4
4189	1	1-5-48773	M	78	84	100	unmutated	126	1
4251	1	1-5-12508	M	62	61	100	unmutated	240	6
4251	2	1-5-19509	M	62	64	100	unmutated	49	6
4333	1	1-5-11319	M	54	54	100	unmutated	83	6
4621	1	1-5-1674	M	66	66	91.32	mutated	58	3
4621	2	1-5-36904	M	66	69	91.32	mutated	NA	5
4621	3	1-5-39762	M	66	69	91.32	mutated	150	3
4668	1	1-5-1518	M	46	50	99.65	unmutated	262	4
4668	2	1-5-2135	M	46	49	99.65	unmutated		6
4747	1	1-5-64839	F	77	82	93.4	mutated	117	7
4784	1	1-5-52834	F	77	82	93.4	mutated	117	6
4802	1	1-5-39590	NA	NA	NA	NA	NA	NA	6
4963	1	1-5-37169	M	65	68	86.11	mutated	171	1
4989	1	1-5-54251	M	71	72	100	unmutated	103	4
5019	1	1-5-39146	F	62	74	NA	NA	152	4
5044	1	1-5-42061	M	74	73	97.22	mutated	122	6
5048	1	1-5-41821	F	83	83	90.97	mutated	109	4
5129	1	1-5-52010	F	85	86	100	unmutated	38	2
5147	1	1-5-48105	M	43	47	100	unmutated	188	7
5170	1	1-5-55531	F	85	88	NA	NA	151	4
5199	1	1-5-50525	M	60	59	100	unmutated	109	4
5204	1	1-5-58365	M	75	76	98.98	unmutated	172	1
5229	1	1-5-54145	M	63	65	100	unmutated	112	4
5263	1	1-5-60462	M	71	71	100	unmutated	37	2
5277	1	1-5-57269	NA	NA	NA	NA	NA	NA	7
