# Supplementary material for: Chromatin accessibility maps of chronic lymphocytic leukaemia identify subtype-specific epigenome signatures and transcription regulatory networks
Source: Nat Commun. 2016 Jun 27;7:11938. doi: 10.1038/ncomms11938 (PMC5494194; doi:10.1038/ncomms11938)
Supplement: Supplementary Data 2 — Summary statistics of the sequencing experiments. Sequencing statistics for 88 samples with ATAC-seq, 10 samples with ChIPmentation for three histone marks (H3K4me1, H3K27ac, H3K27me3) and one control (IgG), and 10 samples with RNA-seq. [file ncomms11938-s3.xlsx]

## Sheet: Supplementary Table 2
sample_name	assay_protocol	assay_target	patient_id	sample_id	experiment_batch	fragments sequenced	reads_duplicates	%duplicates	reads_mitochondrial	%mitochondrial	%duplicates_mitochondrial	%duplicates_nuclear	fragments_usable	%usable	peaks	fraction_of_reads_in_peaks
ATAC-seq_5048_1-5-41821_ATAC29-23	ATAC-seq	open chromatin	5048	1-5-41821	5	22691858	6615784	29.1549	5220716	23.007	63.5985	10.6128	16076074	70.8451	18295	0.0458312
ATAC-seq_4102_1-5-12088_ATAC29-29	ATAC-seq	open chromatin	4102	1-5-12088	5	23770698	5071582	21.3354	3170682	13.3386	45.7881	11.5663	18699116	78.6646	17278	0.0472897
ATAC-seq_3215_1-5-48685_ATAC29-15	ATAC-seq	open chromatin	3215	1-5-48685	5	23469595	7046316	30.0232	5307768	22.6155	60.4712	11.8678	16423278	69.9768	20560	0.0512726
ATAC-seq_1125_1-5-33070_ATAC30-15	ATAC-seq	open chromatin	1125	1-5-33070	2	26489790	14557387	54.9547	13370370	50.4737	78.8916	11.6001	11932402	45.0453	21798	0.0518534
ATAC-seq_4080_1-5-27302_ATAC30-9	ATAC-seq	open chromatin	4080	1-5-27302	2	18090250	4565860	25.2393	3538692	19.5613	56.6901	10.9311	13524390	74.7607	16539	0.0531719
ATAC-seq_2886_1-5-46979_ATAC29-17	ATAC-seq	open chromatin	2886	1-5-46979	5	21419413	8153581	38.0663	6985854	32.6146	70.4227	11.259	13265832	61.9337	20163	0.0544281
ATAC-seq_4621_1-5-36904_ATAC16-2	ATAC-seq	open chromatin	4621	1-5-36904	4	20345238	6608822	32.4834	5706941	28.0505	66.2824	10.9526	13736416	67.5166	18010	0.0597324
ATAC-seq_244_1-5-33025_ATAC30-1	ATAC-seq	open chromatin	244	1-5-33025	2	26113855	14053169	53.815	12880344	49.3238	79.0975	11.2487	12060686	46.185	23793	0.0598364
ATAC-seq_5044_1-5-42061_ATAC32-4	ATAC-seq	open chromatin	5044	1-5-42061	6	21142944	5235523	24.7625	4253468	20.1177	60.1557	9.86646	15907420	75.2375	20444	0.0624378
ATAC-seq_5129_1-5-52010_ATAC30-6	ATAC-seq	open chromatin	5129	1-5-52010	2	19417082	5986751	30.8324	4674226	24.0728	60.4738	12.1869	13430332	69.1676	22154	0.0669925
ATAC-seq_3943_1-5-55787_ATAC29-28	ATAC-seq	open chromatin	3943	1-5-55787	5	23821134	6302242	26.4565	4863930	20.4185	60.251	10.5162	17518893	73.5435	24862	0.0690201
ATAC-seq_1303_1-5-35065_ATAC27-4	ATAC-seq	open chromatin	1303	1-5-35065	1	29257750	9520151	32.5389	7628658	26.074	65.4033	11.2574	19737600	67.4611	26891	0.0693501
ATAC-seq_5147_1-5-48105_ATAC17-2	ATAC-seq	open chromatin	5147	1-5-48105	8	21603323	10601000	49.0712	9614364	44.5041	75.6051	11.9709	11002322	50.9288	27369	0.0709635
ATAC-seq_981_1-5-42480_ATAC16-6	ATAC-seq	open chromatin	981	1-5-42480	4	26113136	8797228	33.6889	7289914	27.9167	67.1024	11.0828	17315907	66.3111	25704	0.0771791
ATAC-seq_680_1-5-33943_ATAC30-7	ATAC-seq	open chromatin	680	1-5-33943	2	27693204	15957890	57.6238	14410964	52.0379	78.7979	12.2175	11735314	42.3762	28124	0.078089
ATAC-seq_2459_1-5-34053_ATAC29-10	ATAC-seq	open chromatin	2459	1-5-34053	5	24760852	9924640	40.082	9002988	36.3598	74.3326	10.288	14836211	59.918	25414	0.0782598
ATAC-seq_2483_1-5-39392_ATAC29-24	ATAC-seq	open chromatin	2483	1-5-39392	5	25119877	8943154	35.6019	7360045	29.2997	68.6571	11.1587	16176723	64.3981	32212	0.0804464
ATAC-seq_50_1-5-35290_ATAC27-8	ATAC-seq	open chromatin	50	1-5-35290	1	28929352	15574836	53.8375	14306578	49.4535	78.3528	11.6543	13354516	46.1625	28747	0.0860291
ATAC-seq_3756_1-5-33669_ATAC32-9	ATAC-seq	open chromatin	3756	1-5-33669	6	26698765	11461677	42.9296	9876264	36.9915	72.279	11.9005	15237088	57.0704	28811	0.0875559
ATAC-seq_3873_1-5-606_ATAC29-8	ATAC-seq	open chromatin	3873	1-5-606	5	23889464	10066748	42.1389	8979836	37.5891	74.693	10.6641	13822716	57.8611	27326	0.0897577
ATAC-seq_4102_1-5-47077_ATAC29-30	ATAC-seq	open chromatin	4102	1-5-47077	5	26958722	11253536	41.7436	9818388	36.4201	73.8464	10.9175	15705186	58.2564	30417	0.0914075
ATAC-seq_2886_1-5-34218_ATAC29-16	ATAC-seq	open chromatin	2886	1-5-34218	5	21608084	10489340	48.5436	9566618	44.2733	76.9634	11.1828	11118745	51.4564	32666	0.0967741
ATAC-seq_4963_1-5-37169_ATAC27-3	ATAC-seq	open chromatin	4963	1-5-37169	1	21493114	7413347	34.4917	6300712	29.315	67.7683	11.1173	14079766	65.5083	28546	0.105672
ATAC-seq_5277_1-5-57269_ATAC17-8	ATAC-seq	open chromatin	5277	1-5-57269	8	19914180	9005900	45.2236	8228270	41.3186	74.0337	11.7429	10908280	54.7764	31256	0.106411
ATAC-seq_3980_1-5-49011_ATAC29-9	ATAC-seq	open chromatin	3980	1-5-49011	5	24748438	9185798	37.1167	7760604	31.358	69.4326	11.3456	15562641	62.8833	35020	0.10691
ATAC-seq_3215_1-5-34760_ATAC29-14	ATAC-seq	open chromatin	3215	1-5-34760	5	22956228	10898651	47.4758	9992611	43.529	76.9893	10.9245	12057577	52.5242	31670	0.107309
ATAC-seq_3069_1-5-27496_ATAC27-6	ATAC-seq	open chromatin	3069	1-5-27496	1	28177259	12131427	43.054	10697108	37.9636	74.9202	10.7979	16045832	56.946	35942	0.107733
ATAC-seq_4621_1-5-39762_ATAC31-4	ATAC-seq	open chromatin	4621	1-5-39762	3	23813906	9304406	39.0713	8355202	35.0854	74.0281	10.1475	14509500	60.9287	30782	0.107996
ATAC-seq_2977_1-5-54424_ATAC32-1	ATAC-seq	open chromatin	2977	1-5-54424	6	26642650	10499700	39.4094	9047848	33.96	69.8865	11.8675	16142950	60.5906	32739	0.108477
ATAC-seq_4034_1-5-47284_ATAC27-5	ATAC-seq	open chromatin	4034	1-5-47284	1	25107950	8433806	33.5902	7421216	29.5572	71.8544	9.45416	16674144	66.4098	32473	0.108894
ATAC-seq_4102_1-5-41533_ATAC29-26	ATAC-seq	open chromatin	4102	1-5-41533	5	24650227	10753888	43.6259	9394986	38.1132	74.1666	11.2701	13896340	56.3741	32537	0.11181
ATAC-seq_2132_1-5-29612_ATAC31-9	ATAC-seq	open chromatin	2132	1-5-29612	3	26769550	14703899	54.9277	13601490	50.8096	79.4215	11.3033	12065651	45.0723	39069	0.112681
ATAC-seq_5263_1-5-60462_ATAC30-13	ATAC-seq	open chromatin	5263	1-5-60462	2	27365678	13939365	50.9374	12272748	44.8472	74.366	13.0573	13426312	49.0626	46245	0.114958
ATAC-seq_2938_1-5-21490_ATAC30-20	ATAC-seq	open chromatin	2938	1-5-21490	2	22524908	12701079	56.3868	12012990	53.332	81.0485	10.6862	9823829	43.6132	31087	0.114969
ATAC-seq_2977_1-5-7923_ATAC30-12	ATAC-seq	open chromatin	2977	1-5-7923	2	29673550	15406028	51.9184	13694321	46.1499	75.9359	12.4937	14267522	48.0816	39077	0.115402
ATAC-seq_4078_1-5-1840_ATAC31-1	ATAC-seq	open chromatin	4078	1-5-1840	3	26150346	9113504	34.8504	7663616	29.306	68.0668	11.1289	17036842	65.1496	42411	0.119074
ATAC-seq_3263_1-5-21872_ATAC30-10	ATAC-seq	open chromatin	3263	1-5-21872	2	24962390	12999834	52.0777	11617510	46.5401	76.1378	12.4269	11962556	47.9223	38155	0.120964
ATAC-seq_3492_1-5-30784_ATAC32-14	ATAC-seq	open chromatin	3492	1-5-30784	6	29395206	16431945	55.9001	14865074	50.5697	78.3472	12.1039	12963262	44.0999	44369	0.124874
ATAC-seq_5204_1-5-58365_ATAC27-1	ATAC-seq	open chromatin	5204	1-5-58365	1	31455187	11357687	36.1075	9360302	29.7576	68.42	11.4028	20097500	63.8925	39844	0.128547
ATAC-seq_4668_1-5-1518_ATAC29-5	ATAC-seq	open chromatin	4668	1-5-1518	5	24133008	8587938	35.5859	7138114	29.5782	65.9077	12.1321	15545069	64.4141	38150	0.129185
ATAC-seq_5170_1-5-55531_ATAC29-1	ATAC-seq	open chromatin	5170	1-5-55531	5	28270804	15287356	54.0747	14032270	49.6352	78.9471	11.3843	12983448	45.9253	46022	0.131423
ATAC-seq_4078_1-5-7213_ATAC32-5	ATAC-seq	open chromatin	4078	1-5-7213	6	22961905	10278816	44.7646	9521780	41.4677	75.6205	10.9134	12683090	55.2354	44934	0.133867
ATAC-seq_244_1-5-16241_ATAC30-2	ATAC-seq	open chromatin	244	1-5-16241	2	27668178	15992638	57.8016	14663785	52.9987	79.9502	11.5891	11675540	42.1984	40989	0.134826
ATAC-seq_1781_1-5-1614_ATAC29-27	ATAC-seq	open chromatin	1781	1-5-1614	5	31296714	14768768	47.1895	12176637	38.9071	71.5961	13.4037	16527945	52.8105	39348	0.13493
ATAC-seq_3439_1-5-31907_ATAC29-3	ATAC-seq	open chromatin	3439	1-5-31907	5	31343950	12428474	39.6519	10632296	33.9214	72.591	10.8682	18915475	60.3481	38345	0.135243
ATAC-seq_1125_1-5-7260_ATAC30-16	ATAC-seq	open chromatin	1125	1-5-7260	2	24759501	10034009	40.5259	8341496	33.6901	68.132	12.9148	14725492	59.4741	37025	0.135431
ATAC-seq_3263_1-5-34818_ATAC30-11	ATAC-seq	open chromatin	3263	1-5-34818	2	29521418	14022204	47.4984	11824584	40.0543	72.491	13.0663	15499215	52.5016	41290	0.135602
ATAC-seq_3823_1-5-51124_ATAC27-7	ATAC-seq	open chromatin	3823	1-5-51124	1	28483012	11337431	39.8042	9469376	33.2457	69.661	12.0762	17145580	60.1958	40820	0.135681
ATAC-seq_2938_1-5-12095_ATAC30-19	ATAC-seq	open chromatin	2938	1-5-12095	2	22545284	12257326	54.3676	11539234	51.1825	79.9078	10.9236	10287958	45.6324	37149	0.136352
ATAC-seq_2132_1-5-20842_ATAC31-10	ATAC-seq	open chromatin	2132	1-5-20842	3	24260870	13608652	56.093	12728658	52.4658	80.8516	10.7409	10652218	43.907	44364	0.137615
ATAC-seq_4989_1-5-54251_ATAC29-25	ATAC-seq	open chromatin	4989	1-5-54251	5	25219040	11212536	44.4606	9576365	37.9728	71.2411	12.7864	14006504	55.5394	47252	0.140676
ATAC-seq_4802_1-5-39590_ATAC32-2	ATAC-seq	open chromatin	4802	1-5-39590	6	22955492	11823382	51.5057	11297397	49.2144	79.5176	10.5496	11132111	48.4943	37086	0.141051
ATAC-seq_4784_1-5-52834_ATAC32-12	ATAC-seq	open chromatin	4784	1-5-52834	6	22010932	11229916	51.0197	10526980	47.8261	78.6161	10.91	10781017	48.9803	39403	0.14257
ATAC-seq_4189_1-5-48773_ATAC27-2	ATAC-seq	open chromatin	4189	1-5-48773	1	25514164	9182748	35.9908	7370444	28.8877	64.7126	12.7002	16331416	64.0092	41381	0.142825
ATAC-seq_3215_1-5-30597_ATAC29-12	ATAC-seq	open chromatin	3215	1-5-30597	5	23069873	10806224	46.8413	9704286	42.0648	76.0731	11.2077	12263648	53.1587	39243	0.143247
ATAC-seq_4747_1-5-64839_ATAC36-6	ATAC-seq	open chromatin	4747	1-5-64839	7	29732020	13923734	46.8308	10722718	36.0645	65.1187	16.3352	15808286	53.1692	40886	0.14457
ATAC-seq_4668_1-5-2135_ATAC32-10	ATAC-seq	open chromatin	4668	1-5-2135	6	26198702	12495655	47.6957	11372272	43.4078	76.5114	11.2031	13703048	52.3043	44358	0.144823
ATAC-seq_2613_1-5-6916_ATAC31-11	ATAC-seq	open chromatin	2613	1-5-6916	3	21222692	9597859	45.2245	8984862	42.3361	76.8091	10.488	11624832	54.7755	38984	0.145233
ATAC-seq_2938_1-5-46799_ATAC30-17	ATAC-seq	open chromatin	2938	1-5-46799	2	24290312	13119620	54.0117	12099390	49.8116	78.6315	11.5415	11170692	45.9883	38664	0.148226
ATAC-seq_981_1-5-11335_ATAC31-8	ATAC-seq	open chromatin	981	1-5-11335	3	24058032	10654544	44.2868	9748964	40.5227	75.95	10.651	13403488	55.7132	43025	0.15083
ATAC-seq_653_1-5-45881_ATAC30-4	ATAC-seq	open chromatin	653	1-5-45881	2	23390907	11207294	47.913	9810867	41.9431	73.0909	12.893	12183612	52.087	41397	0.151412
ATAC-seq_2613_1-5-2683_ATAC31-12	ATAC-seq	open chromatin	2613	1-5-2683	3	24006299	11749872	48.945	10979876	45.7375	77.92	10.807	12256426	51.055	40628	0.152238
ATAC-seq_3215_1-5-6223_ATAC29-13	ATAC-seq	open chromatin	3215	1-5-6223	5	23470450	12159155	51.8062	11110506	47.3383	77.6664	11.5702	11311294	48.1938	41035	0.152793
ATAC-seq_680_1-5-10787_ATAC30-8	ATAC-seq	open chromatin	680	1-5-10787	2	21402812	10114592	47.2582	9002378	42.0617	74.2834	12.1532	11288220	52.7418	38610	0.154322
ATAC-seq_4251_1-5-12508_ATAC32-7	ATAC-seq	open chromatin	4251	1-5-12508	6	26685262	15094040	56.5632	14138944	52.9841	80.581	10.984	11591223	43.4368	42197	0.155226
ATAC-seq_3386_1-5-37411_ATAC31-5	ATAC-seq	open chromatin	3386	1-5-37411	3	25440811	11202346	44.033	9999542	39.3051	74.2481	11.3393	14238464	55.967	45159	0.155517
ATAC-seq_3811_1-5-39729_ATAC30-14	ATAC-seq	open chromatin	3811	1-5-39729	2	29043225	14820263	51.0283	12568031	43.2735	72.299	14.1354	14222962	48.9717	44733	0.157589
ATAC-seq_3492_1-5-13203_ATAC29-20	ATAC-seq	open chromatin	3492	1-5-13203	5	23943223	8660692	36.1718	7433990	31.0484	68.9516	11.2308	15282532	63.8282	41706	0.159207
ATAC-seq_4621_1-5-1674_ATAC31-3	ATAC-seq	open chromatin	4621	1-5-1674	3	22363516	10971864	49.0614	10201627	45.6173	78.2656	10.6632	11391653	50.9386	39918	0.159333
ATAC-seq_5199_1-5-50525_ATAC29-7	ATAC-seq	open chromatin	5199	1-5-50525	5	24403850	8734762	35.7926	7413360	30.3778	68.0596	11.4323	15669089	64.2074	42909	0.160789
ATAC-seq_552_1-5-20486_ATAC31-6	ATAC-seq	open chromatin	552	1-5-20486	3	22935130	11655708	50.8203	10941324	47.7055	78.9998	10.6724	11279421	49.1797	41671	0.160837
ATAC-seq_653_1-5-6768_ATAC30-5	ATAC-seq	open chromatin	653	1-5-6768	2	22458696	10453120	46.5438	9588429	42.6936	75.6185	11.3481	12005576	53.4562	45907	0.162782
ATAC-seq_3156_1-5-27542_ATAC31-2	ATAC-seq	open chromatin	3156	1-5-27542	3	35809407	14763385	41.2277	12645850	35.3143	73.2579	11.0252	21046022	58.7723	44809	0.163735
ATAC-seq_3439_1-5-24904_ATAC29-18	ATAC-seq	open chromatin	3439	1-5-24904	5	21763444	10199382	46.8647	9294608	42.7074	76.1943	11.1565	11564061	53.1353	39786	0.166953
ATAC-seq_3156_1-5-20444_ATAC30-3	ATAC-seq	open chromatin	3156	1-5-20444	2	30314629	15145154	49.9599	13015273	42.934	73.6476	13.1656	15169475	50.0401	51868	0.174351
ATAC-seq_4333_1-5-11319_ATAC32-6	ATAC-seq	open chromatin	4333	1-5-11319	6	24381130	11600648	47.5804	10507795	43.0981	76.0888	11.377	12780482	52.4196	44312	0.17458
ATAC-seq_4251_1-5-19509_ATAC32-8	ATAC-seq	open chromatin	4251	1-5-19509	6	28208960	13476551	47.774	12336858	43.7338	77.1776	10.9032	14732410	52.226	44428	0.17519
ATAC-seq_3823_1-5-12816_ATAC31-14	ATAC-seq	open chromatin	3823	1-5-12816	3	27148012	13489741	49.6896	12144044	44.7327	75.7856	12.032	13658270	50.3104	50610	0.175798
ATAC-seq_3069_1-5-6294_ATAC31-13	ATAC-seq	open chromatin	3069	1-5-6294	3	26648024	10256844	38.4901	8638944	32.4187	68.9142	11.9649	16391181	61.5099	46808	0.176527
ATAC-seq_552_1-5-12302_ATAC31-7	ATAC-seq	open chromatin	552	1-5-12302	3	24592346	12610709	51.279	11624424	47.2685	78.2638	11.1461	11981636	48.721	46395	0.177272
ATAC-seq_2938_1-5-20335_ATAC30-18	ATAC-seq	open chromatin	2938	1-5-20335	2	24672229	11486061	46.5546	10105650	40.9596	73.8949	12.1531	13186168	53.4454	44087	0.179802
ATAC-seq_2938_1-5-56744_ATAC32-3	ATAC-seq	open chromatin	2938	1-5-56744	6	24846639	10844089	43.6441	9735064	39.1806	73.8527	11.4117	14002550	56.3559	44532	0.185833
ATAC-seq_5019_1-5-39146_ATAC29-21	ATAC-seq	open chromatin	5019	1-5-39146	5	38625036	13474240	34.8847	9809762	25.3974	61.4885	13.4346	25150795	65.1153	49176	0.190991
ATAC-seq_5229_1-5-54145_ATAC29-22	ATAC-seq	open chromatin	5229	1-5-54145	5	25659616	9191016	35.819	7820828	30.4791	69.2481	11.015	16468600	64.181	42647	0.196942
ATAC-seq_3439_1-5-6735_ATAC29-19	ATAC-seq	open chromatin	3439	1-5-6735	5	29285712	13001610	44.3957	11156445	38.0952	72.0373	12.4142	16284102	55.6043	50416	0.211927
ATAC-seq_2459_1-5-6988_ATAC29-11	ATAC-seq	open chromatin	2459	1-5-6988	5	26744582	10054754	37.5955	8187517	30.6137	66.9053	12.4421	16689828	62.4045	45554	0.212654
ATAC-seq_3240_1-5-47651_ATAC29-2	ATAC-seq	open chromatin	3240	1-5-47651	5	27701829	9050845	32.6724	7359235	26.5659	65.2695	11.3473	18650984	67.3276	60221	0.218917
ATAC-seq_3142_1-5-55865_ATAC29-4	ATAC-seq	open chromatin	3142	1-5-55865	5	21490971	6812842	31.701	5612037	26.1135	64.7576	11.1722	14678129	68.299	42761	0.281639
CM_H3K27ac_1781_1-5-1614_CM36-21	ChIPmentation	H3K27ac	1781	1-5-1614	7	25042844	6435124	25.6965	146	0.000584997	0.000481731	25.6963	18607720	74.3035
CM_H3K27me3_1781_1-5-1614_CM36-23	ChIPmentation	H3K27me3	1781	1-5-1614	7	45024020	11445780	25.4215	190	0.000423107	0.00030579	25.4214	33578241	74.5785
CM_H3K4me1_1781_1-5-1614_CM36-22	ChIPmentation	H3K4me1	1781	1-5-1614	7	39601194	7152591	18.0616	146	0.000367413	0.000251657	18.0615	32448604	81.9384
CM_IgG_1781_1-5-1614_CM36-24	ChIPmentation	IgG	1781	1-5-1614	7	22687720	14327394	63.1504	3482	0.0153475	0.015938	63.1404	8360326	36.8496
CM_H3K27ac_2132_1-5-29612_CM36-13	ChIPmentation	H3K27ac	2132	1-5-29612	7	14273124	7240432	50.7277	3687	0.0258318	0.0269183	50.7141	7032692	49.2723
CM_H3K27me3_2132_1-5-29612_CM36-15	ChIPmentation	H3K27me3	2132	1-5-29612	7	16090728	7108080	44.175	986	0.00612775	0.00572588	44.1725	8982649	55.825
CM_H3K4me1_2132_1-5-29612_CM36-14	ChIPmentation	H3K4me1	2132	1-5-29612	7	15807646	6158064	38.9562	1716	0.0108523	0.0104822	38.9522	9649582	61.0438
CM_IgG_2132_1-5-29612_CM36-16	ChIPmentation	IgG	2132	1-5-29612	7	8206660	7024090	85.5901	1370	0.0166999	0.0172691	85.5753	1182570	14.4099
CM_H3K27ac_2459_1-5-34053_CM37-21	ChIPmentation	H3K27ac	2459	1-5-34053	9	11875218	5427938	45.7081	2870	0.024168	0.0248805	45.6967	6447280	54.2919
CM_H3K27me3_2459_1-5-34053_CM37-23	ChIPmentation	H3K27me3	2459	1-5-34053	9	23922017	13441244	56.1878	2146	0.00897291	0.00888683	56.1828	10480774	43.8122
CM_H3K4me1_2459_1-5-34053_CM37-22	ChIPmentation	H3K4me1	2459	1-5-34053	9	18787014	6762742	35.9969	2691	0.0143237	0.0147425	35.9916	12024272	64.0031
CM_IgG_2459_1-5-34053_CM37-24	ChIPmentation	IgG	2459	1-5-34053	9	7715718	6170788	79.9769	4554	0.0590289	0.0617182	79.9275	1544930	20.0231
CM_H3K27ac_3215_1-5-30597_CM37-17	ChIPmentation	H3K27ac	3215	1-5-30597	9	14295724	4516311	31.592	3077	0.0215239	0.0223191	31.585	9779413	68.408
CM_H3K27me3_3215_1-5-30597_CM37-19	ChIPmentation	H3K27me3	3215	1-5-30597	9	19470859	7662756	39.355	1010	0.00518724	0.0047372	39.3531	11808104	60.645
CM_H3K4me1_3215_1-5-30597_CM37-18	ChIPmentation	H3K4me1	3215	1-5-30597	9	21922820	8042140	36.6839	2484	0.0113307	0.0116325	36.6796	13880679	63.3161
CM_IgG_3215_1-5-30597_CM37-20	ChIPmentation	IgG	3215	1-5-30597	9	10950375	5443200	49.7079	5828	0.0532265	0.0572457	49.6794	5507174	50.2921
CM_H3K27ac_3240_1-5-47651_CM37-1	ChIPmentation	H3K27ac	3240	1-5-47651	9	16619134	3023003	18.1899	1132	0.00681143	0.00714521	18.1886	13596132	81.8101
CM_H3K27me3_3240_1-5-47651_CM37-3	ChIPmentation	H3K27me3	3240	1-5-47651	9	15970341	3076778	19.2656	228	0.00142765	0.0011213	19.2654	12893563	80.7344
CM_H3K4me1_3240_1-5-47651_CM37-2	ChIPmentation	H3K4me1	3240	1-5-47651	9	16560278	2730258	16.4868	374	0.00225842	0.00241735	16.4864	13830021	83.5132
CM_IgG_3240_1-5-47651_CM37-4	ChIPmentation	IgG	3240	1-5-47651	9	10603814	5076555	47.8748	28152	0.265494	0.283933	47.7389	5527258	52.1252
CM_H3K27ac_3873_1-5-606_CM36-17	ChIPmentation	H3K27ac	3873	1-5-606	7	33243766	7401421	22.2641	420	0.00126339	0.00127678	22.2638	25842345	77.7359
CM_H3K27me3_3873_1-5-606_CM36-19	ChIPmentation	H3K27me3	3873	1-5-606	7	43617942	9223636	21.1464	268	0.000615572	0.000596294	21.1463	34394306	78.8536
CM_H3K4me1_3873_1-5-606_CM36-18	ChIPmentation	H3K4me1	3873	1-5-606	7	37215492	6677726	17.9434	214	0.000573686	0.000441767	17.9433	30537766	82.0566
CM_IgG_3873_1-5-606_CM36-20	ChIPmentation	IgG	3873	1-5-606	7	20357630	11059472	54.3259	7086	0.0348076	0.0366654	54.306	9298158	45.6741
CM_H3K27ac_4080_1-5-27302_CM37-9	ChIPmentation	H3K27ac	4080	1-5-27302	9	12223158	2362188	19.3255	688	0.00562457	0.00660405	19.3242	9860970	80.6745
CM_H3K27me3_4080_1-5-27302_CM37-11	ChIPmentation	H3K27me3	4080	1-5-27302	9	20052980	5267776	26.2693	597	0.00297711	0.00293293	26.2685	14785204	73.7307
CM_H3K4me1_4080_1-5-27302_CM37-10	ChIPmentation	H3K4me1	4080	1-5-27302	9	14879414	2616090	17.5819	470	0.00315537	0.00317267	17.5814	12263324	82.4181
CM_IgG_4080_1-5-27302_CM37-12	ChIPmentation	IgG	4080	1-5-27302	9	9762032	5605659	57.4231	30806	0.31557	0.333993	57.2313	4156373	42.5769
CM_H3K27ac_4189_1-5-48773_CM37-5	ChIPmentation	H3K27ac	4189	1-5-48773	9	14908530	2882184	19.3324	496	0.0033236	0.00298385	19.3319	12026346	80.6676
CM_H3K27me3_4189_1-5-48773_CM37-7	ChIPmentation	H3K27me3	4189	1-5-48773	9	18590408	4062414	21.8522	207	0.00111348	0.000812325	21.852	14527994	78.1478
CM_H3K4me1_4189_1-5-48773_CM37-6	ChIPmentation	H3K4me1	4189	1-5-48773	9	16781455	2779561	16.5633	249	0.00148378	0.00134913	16.5631	14001894	83.4367
CM_IgG_4189_1-5-48773_CM37-8	ChIPmentation	IgG	4189	1-5-48773	9	6104492	2609981	42.7551	12222	0.200221	0.206726	42.6667	3494510	57.2449
CM_H3K27ac_4784_1-5-52817_CM37-13	ChIPmentation	H3K27ac	4784	1-5-52817	9	16091525	3190682	19.8283	2239	0.0139142	0.0142916	19.8255	12900844	80.1717
CM_H3K27me3_4784_1-5-52817_CM37-15	ChIPmentation	H3K27me3	4784	1-5-52817	9	20006286	4073900	20.3631	2914	0.0145679	0.0159675	20.3598	15932386	79.6369
CM_H3K4me1_4784_1-5-52817_CM37-14	ChIPmentation	H3K4me1	4784	1-5-52817	9	19124492	3950116	20.6548	4717	0.0246647	0.026784	20.6492	15174376	79.3452
CM_IgG_4784_1-5-52817_CM37-16	ChIPmentation	IgG	4784	1-5-52817	9	11717028	5507179	47.0015	42912	0.366236	0.409883	46.8088	6209849	52.9985
CM_H3K27ac_5263_1-5-60462_CM36-1	ChIPmentation	H3K27ac	5263	1-5-60462	7	33037690	6562524	19.8637	344	0.00104275	0.000967616	19.8636	26475166	80.1363
CM_H3K27me3_5263_1-5-60462_CM36-3	ChIPmentation	H3K27me3	5263	1-5-60462	7	37061214	7875048	21.2488	224	0.000604405	0.000539679	21.2486	29186167	78.7512
CM_H3K4me1_5263_1-5-60462_CM36-2	ChIPmentation	H3K4me1	5263	1-5-60462	7	33791256	5342062	15.809	236	0.000698406	0.000627099	15.8089	28449194	84.191
CM_IgG_5263_1-5-60462_CM36-4	ChIPmentation	IgG	5263	1-5-60462	7	14327588	6056262	42.2699	3960	0.0276355	0.0292755	42.2576	8271326	57.7301
RNA-seq_680_1-5-10787	RNA-seq	transcriptome	680	1-5-10787	10	12036998	9756470	81.054					2280528	18.946
RNA-seq_1781_1-5-1614	RNA-seq	transcriptome	1781	1-5-1614	10	8279756	6592179	79.618					1687576	20.382
RNA-seq_2613_1-5-6916	RNA-seq	transcriptome	2613	1-5-6916	10	8927732	7065219	79.1379					1862512	20.8621
RNA-seq_3240_1-5-47651	RNA-seq	transcriptome	3240	1-5-47651	10	39465564	34104305	86.4153					5361260	13.5847
RNA-seq_3873_1-5-606	RNA-seq	transcriptome	3873	1-5-606	10	18196037	15357610	84.4009					2838426	15.5991
RNA-seq_4080_1-5-27302	RNA-seq	transcriptome	4080	1-5-27302	10	11160677	8953625	80.2247					2207052	19.7753
RNA-seq_4189_1-5-48773	RNA-seq	transcriptome	4189	1-5-48773	10	12703412	9997497	78.6993					2705916	21.3007
RNA-seq_4333_1-5-11319	RNA-seq	transcriptome	4333	1-5-11319	10	7428644	5562890	74.8843					1865754	25.1157
RNA-seq_4784_1-5-52817	RNA-seq	transcriptome	4784	1-5-52817	10	13971042	10976676	78.5673					2994366	21.4327
RNA-seq_5263_1-5-60462	RNA-seq	transcriptome	5263	1-5-60462	10	40365482	34839513	86.3102					5525968	13.6898
