# Supplementary material for: Chromatin accessibility maps of chronic lymphocytic leukaemia identify subtype-specific epigenome signatures and transcription regulatory networks
Source: Nat Commun. 2016 Jun 27;7:11938. doi: 10.1038/ncomms11938 (PMC5494194; doi:10.1038/ncomms11938)
Supplement: Supplementary Data 3 — Differentially expressed genes between CLL subtypes. List of differentially expressed genes between three disease subtypes (mCLL, iCLL, uCLL), based on RNA-seq data for representative samples in each subtype. [file ncomms11938-s4.xlsx]

## Sheet: mCLL-uCLL diff. expressed genes
ensembl_gene_identifier	mean_expression_level	log2FoldChange	adjusted_p_value	CLL_subtype_with_higher_expression
ENSG00000262936	112.154	-5.00366	3.04382e-20	uCLL
ENSG00000006756	331.008	5.8291	3.97208e-20	mCLL
ENSG00000186522	168.123	6.27833	3.71526e-13	mCLL
ENSG00000211619	483.505	-6.05175	5.2127e-10	uCLL
ENSG00000198142	78.1911	4.57391	2.78108e-09	mCLL
ENSG00000211956	146.323	-5.14213	3.16288e-09	uCLL
ENSG00000140443	139.301	5.08093	4.30433e-09	mCLL
ENSG00000271023	124.906	-4.90216	3.14189e-08	uCLL
ENSG00000253325	17.5079	-5.34971	1.02108e-07	uCLL
ENSG00000270958	18.8404	-5.3227	1.06524e-07	uCLL
ENSG00000168298	488.093	-4.83399	1.39068e-07	uCLL
ENSG00000170390	372.11	4.19384	5.27923e-07	mCLL
ENSG00000197635	127.797	3.45357	5.27923e-07	mCLL
ENSG00000215781	60.6865	4.48494	7.34135e-07	mCLL
ENSG00000072840	125.264	4.15977	1.19034e-06	mCLL
ENSG00000211953	8337.7	4.73243	4.48713e-06	mCLL
ENSG00000135269	648.614	2.32852	7.76391e-06	mCLL
ENSG00000188641	144.252	3.39629	8.92503e-06	mCLL
ENSG00000110987	606.979	4.03658	1.3773e-05	mCLL
ENSG00000270881	270.961	4.33515	6.78967e-05	mCLL
ENSG00000211972	194.347	4.27971	8.46807e-05	mCLL
ENSG00000268691	87.6965	4.09574	0.000129593	mCLL
ENSG00000085871	51.3017	2.71644	0.000148765	mCLL
ENSG00000124575	62.0869	-4.06165	0.000148765	uCLL
ENSG00000189058	437.618	-3.64394	0.000148765	uCLL
ENSG00000263334	54.9062	2.9409	0.000148765	mCLL
ENSG00000198046	51.0031	3.32668	0.000199441	mCLL
ENSG00000158528	37.4519	4.03504	0.00032482	mCLL
ENSG00000151623	123.253	3.65283	0.000386589	mCLL
ENSG00000107957	664.36	3.50603	0.000438368	mCLL
ENSG00000158050	2283.48	-2.78247	0.000440654	uCLL
ENSG00000173040	74.7543	3.52324	0.000522574	mCLL
ENSG00000133104	168.182	3.73149	0.000568741	mCLL
ENSG00000124529	8.41999	-3.77879	0.000576155	uCLL
ENSG00000010278	394.062	3.84033	0.000674116	mCLL
ENSG00000155093	15.2284	3.57283	0.000721977	mCLL
ENSG00000251039	10.1605	-3.89645	0.000796507	uCLL
ENSG00000143079	38.4206	3.218	0.000928075	mCLL
ENSG00000184825	21.8619	-3.56999	0.000959143	uCLL
ENSG00000132199	16.936	3.34931	0.00113454	mCLL
ENSG00000115232	675.059	3.07569	0.00138724	mCLL
ENSG00000136636	46.2309	3.58926	0.00138724	mCLL
ENSG00000167972	73.5447	2.82688	0.00138724	mCLL
ENSG00000206439	114.325	-3.67017	0.00138724	uCLL
ENSG00000022267	74.992	3.69629	0.00142409	mCLL
ENSG00000133816	31.8744	2.74193	0.00158661	mCLL
ENSG00000110400	40.9394	3.00498	0.00171822	mCLL
ENSG00000132623	34.778	3.29153	0.00175204	mCLL
ENSG00000167383	21.9166	3.56838	0.00212814	mCLL
ENSG00000232810	100.584	-3.54839	0.00234454	uCLL
ENSG00000165895	101.315	3.0967	0.00239573	mCLL
ENSG00000204490	99.2111	-3.53727	0.00239573	uCLL
ENSG00000228321	100.041	-3.53618	0.002426	uCLL
ENSG00000021762	61.3036	3.32831	0.00257433	mCLL
ENSG00000185442	147.159	3.44014	0.00274673	mCLL
ENSG00000053918	323.136	3.43121	0.00304158	mCLL
ENSG00000223952	103.405	-3.4788	0.0033477	uCLL
ENSG00000265133	9.224	-3.46903	0.00357388	uCLL
ENSG00000230108	89.9446	-3.42237	0.00393352	uCLL
ENSG00000187922	415.897	3.34381	0.00393809	mCLL
ENSG00000188452	200.957	3.00365	0.00464646	mCLL
ENSG00000211978	24.7183	3.21736	0.00464646	mCLL
ENSG00000225217	62.1362	2.98644	0.00464646	mCLL
ENSG00000170190	145.088	-2.38655	0.00544427	uCLL
ENSG00000099954	30.4055	3.27413	0.0054581	mCLL
ENSG00000106565	79.5438	3.23232	0.0054581	mCLL
ENSG00000125733	113.835	1.8901	0.0054581	mCLL
ENSG00000150054	78.7461	3.19903	0.0054581	mCLL
ENSG00000163590	41.1354	3.01288	0.0054581	mCLL
ENSG00000228849	83.5541	-3.33019	0.0054581	uCLL
ENSG00000270254	22.7025	3.15897	0.0054581	mCLL
ENSG00000143126	77.909	3.2108	0.00562455	mCLL
ENSG00000127528	4873.7	-1.88246	0.00595434	uCLL
ENSG00000170921	84.8676	3.24059	0.00595434	mCLL
ENSG00000203747	256.575	2.50787	0.0061231	mCLL
ENSG00000162616	89.2852	-2.17584	0.00612905	uCLL
ENSG00000115085	371.275	2.1919	0.0063124	mCLL
ENSG00000128266	170.551	2.63768	0.0063124	mCLL
ENSG00000106992	112.89	-2.39652	0.0063207	uCLL
ENSG00000134198	19.5865	2.91856	0.0063207	mCLL
ENSG00000171723	12.8475	3.02242	0.0063207	mCLL
ENSG00000183598	9.06524	-3.25129	0.0070174	uCLL
ENSG00000127946	43.2542	2.44466	0.00706708	mCLL
ENSG00000188056	10.6816	-3.3722	0.00706708	uCLL
ENSG00000026652	26.5901	3.0048	0.00709309	mCLL
ENSG00000261899	104.69	3.32357	0.00709309	mCLL
ENSG00000080007	27.584	-3.33027	0.00729148	uCLL
ENSG00000134030	44.2921	2.57338	0.00734521	mCLL
ENSG00000074706	145.126	1.91826	0.00753784	mCLL
ENSG00000169427	119.389	3.2877	0.00825983	mCLL
ENSG00000184005	13.0641	3.26617	0.00831646	mCLL
ENSG00000162676	52.6515	2.9304	0.00832032	mCLL
ENSG00000197153	5.36641	-3.15889	0.00832032	uCLL
ENSG00000150938	82.9734	3.2513	0.00862828	mCLL
ENSG00000184270	7.95782	-3.09784	0.00862828	uCLL
ENSG00000180921	32.647	3.04166	0.00875414	mCLL
ENSG00000122877	442.663	-2.94262	0.00944742	uCLL
ENSG00000196263	59.1179	2.27769	0.00987853	mCLL
ENSG00000111046	5.52383	3.20582	0.0101808	mCLL
ENSG00000263965	7.82935	-3.05624	0.0101808	uCLL
ENSG00000261380	33.9074	3.0053	0.0113153	mCLL
ENSG00000004468	144.001	2.92731	0.0124606	mCLL
ENSG00000223648	330.883	3.20245	0.0124606	mCLL
ENSG00000120738	5764.03	-3.16073	0.013452	uCLL
ENSG00000175106	21.8854	-1.87705	0.013452	uCLL
ENSG00000231385	7.70413	-3.20869	0.0135981	uCLL
ENSG00000152785	84.751	3.14615	0.013652	mCLL
ENSG00000236397	16.1737	-3.17514	0.0137817	uCLL
ENSG00000174255	47.1449	1.87832	0.0143679	mCLL
ENSG00000186462	46.9806	3.1354	0.0144995	mCLL
ENSG00000065534	62.556	2.97191	0.0145631	mCLL
ENSG00000152229	138.791	2.80024	0.0151568	mCLL
ENSG00000183570	14.3188	2.85874	0.0151568	mCLL
ENSG00000180549	26.1469	2.93162	0.0151822	mCLL
ENSG00000271450	436.874	3.13146	0.0154459	mCLL
ENSG00000138604	93.7944	2.80159	0.0161251	mCLL
ENSG00000228594	24.7599	2.6516	0.0163826	mCLL
ENSG00000083290	56.8369	2.80262	0.0167086	mCLL
ENSG00000121594	22.4712	-2.80606	0.0167086	uCLL
ENSG00000227025	7.55753	-3.142	0.0167086	uCLL
ENSG00000184357	33.0576	-3.10786	0.017769	uCLL
ENSG00000196532	6.70387	-3.01836	0.017769	uCLL
ENSG00000162512	431.146	3.05172	0.0180143	mCLL
ENSG00000227242	22.2179	-3.0453	0.0193468	uCLL
ENSG00000156886	21.8944	-2.92523	0.0195642	uCLL
ENSG00000223798	7.16209	-3.08959	0.0204195	uCLL
ENSG00000225086	7.53499	-3.0904	0.0204195	uCLL
ENSG00000134245	75.3199	2.73986	0.0206548	mCLL
ENSG00000205683	47.2141	-2.65281	0.021153	uCLL
ENSG00000262727	204.052	2.86857	0.021153	mCLL
ENSG00000187837	1009.15	-2.41485	0.0214761	uCLL
ENSG00000196814	125.245	2.85854	0.0214761	mCLL
ENSG00000268229	188.878	1.25908	0.0214761	mCLL
ENSG00000171224	33.3375	2.56667	0.0227669	mCLL
ENSG00000179299	34.3095	2.89272	0.0227669	mCLL
ENSG00000213860	1113.92	-1.9893	0.0231313	uCLL
ENSG00000105854	16.0022	2.72764	0.0237634	mCLL
ENSG00000133121	13.1589	-2.9818	0.0237634	uCLL
ENSG00000164465	17.829	2.66366	0.0239905	mCLL
ENSG00000224320	1615.3	3.00749	0.0244758	mCLL
ENSG00000206481	45.4074	-1.95052	0.0250926	uCLL
ENSG00000073008	32.7237	2.99424	0.0253894	mCLL
ENSG00000223892	6.94183	-3.00967	0.0265286	uCLL
ENSG00000229215	1798.3	2.98059	0.0265286	mCLL
ENSG00000271793	40.7245	1.79353	0.0275868	mCLL
ENSG00000237669	7.12272	-2.97228	0.0283536	uCLL
ENSG00000106733	85.4923	1.68628	0.0286541	mCLL
ENSG00000244682	77.7723	1.97408	0.0286541	mCLL
ENSG00000196226	5.02672	-2.9364	0.0287185	uCLL
ENSG00000112874	13.0322	2.87159	0.029826	mCLL
ENSG00000227568	3.61354	-2.95498	0.029826	uCLL
ENSG00000197763	6.29856	2.89687	0.030231	mCLL
ENSG00000112576	2173.69	-1.44944	0.031238	uCLL
ENSG00000184371	37.7186	2.82132	0.0317377	mCLL
ENSG00000183196	4.77516	-2.9293	0.0320498	uCLL
ENSG00000204619	155.361	-2.72622	0.0320498	uCLL
ENSG00000137101	758.834	1.58777	0.0325251	mCLL
ENSG00000213622	13.0703	2.48756	0.0326875	mCLL
ENSG00000168329	129.786	2.65139	0.0328685	mCLL
ENSG00000164692	11.6297	2.90566	0.0333516	mCLL
ENSG00000230141	913.226	2.86406	0.0333516	mCLL
ENSG00000138449	57.991	2.42238	0.0354234	mCLL
ENSG00000167476	11.0457	2.507	0.0361547	mCLL
ENSG00000077782	61.7394	2.88174	0.036188	mCLL
ENSG00000237884	5.19232	-2.90275	0.036188	uCLL
ENSG00000035664	63.9456	2.32289	0.0370391	mCLL
ENSG00000111261	13.6182	2.71503	0.0370391	mCLL
ENSG00000150045	82.6667	2.27351	0.0370391	mCLL
ENSG00000211651	18.3525	2.6768	0.0370391	mCLL
ENSG00000213214	23.2976	2.85928	0.0370391	mCLL
ENSG00000153944	2605.25	1.43299	0.037115	mCLL
ENSG00000080546	482.504	-1.69202	0.0375142	uCLL
ENSG00000170647	50.098	2.64181	0.037823	mCLL
ENSG00000178234	124.845	1.29818	0.037823	mCLL
ENSG00000140948	76.0635	2.45428	0.0380165	mCLL
ENSG00000165071	273.599	2.07167	0.0380165	mCLL
ENSG00000162104	67.5449	2.67626	0.0380676	mCLL
ENSG00000162543	30.2786	2.80115	0.03807	mCLL
ENSG00000165178	676.204	2.64302	0.03807	mCLL
ENSG00000105810	133.759	2.30782	0.038307	mCLL
ENSG00000159618	21.5185	2.45998	0.038307	mCLL
ENSG00000137259	8.00877	-2.78654	0.0387652	uCLL
ENSG00000145687	132.773	1.78165	0.0387652	mCLL
ENSG00000062524	317.185	2.74615	0.0394207	mCLL
ENSG00000139112	334.446	-2.35252	0.0394207	uCLL
ENSG00000117519	42.1837	2.80515	0.0400442	mCLL
ENSG00000155158	23.2451	1.8407	0.0400442	mCLL
ENSG00000132002	4184.81	-2.56161	0.0403338	uCLL
ENSG00000265241	1082.47	1.21729	0.0407394	mCLL
ENSG00000268682	23.6428	2.76753	0.0420865	mCLL
ENSG00000102174	547.564	2.54059	0.0428722	mCLL
ENSG00000103942	69.4999	2.4902	0.0431215	mCLL
ENSG00000136205	755.43	1.99	0.0431215	mCLL
ENSG00000162946	24.3029	2.69859	0.0434273	mCLL
ENSG00000215146	15.5138	2.48756	0.044009	mCLL
ENSG00000173218	20.6941	2.7804	0.0442742	mCLL
ENSG00000187243	25.9615	2.75303	0.0453624	mCLL
ENSG00000154229	194.253	2.58127	0.0469959	mCLL
ENSG00000268946	733.066	2.1369	0.0472231	mCLL

## Sheet: iCLL-mCLL diff. expressed genes
ensembl_gene_identifier	mean_expression_level	log2FoldChange	adjusted_p_value	CLL_subtype_with_higher_expression
ENSG00000262936	112.154	-3.86819	2.50919e-11	mCLL
ENSG00000211619	483.505	-5.84699	6.26618e-09	mCLL
ENSG00000184785	75.9717	-4.76655	7.85082e-09	mCLL
ENSG00000211956	146.323	-4.86336	7.8547e-08	mCLL
ENSG00000072840	125.264	4.34633	5.88057e-07	iCLL
ENSG00000271023	124.906	-4.60639	6.71438e-07	mCLL
ENSG00000170390	372.11	4.15106	1.32965e-06	iCLL
ENSG00000253325	17.5079	-4.99059	2.15206e-06	mCLL
ENSG00000135269	648.614	2.31283	1.74517e-05	iCLL
ENSG00000270958	18.8404	-4.65958	1.76149e-05	mCLL
ENSG00000006756	331.008	3.23279	3.24003e-05	iCLL
ENSG00000173040	74.7543	4.00873	3.42023e-05	iCLL
ENSG00000137507	576.635	4.23771	7.26925e-05	iCLL
ENSG00000136205	755.43	2.99855	0.000177528	iCLL
ENSG00000077044	1777.74	-1.575	0.000241016	mCLL
ENSG00000156265	49.8434	3.56772	0.000242617	iCLL
ENSG00000150045	82.6667	3.16724	0.000658135	iCLL
ENSG00000271292	14854.4	-2.77961	0.000939149	mCLL
ENSG00000151651	816.748	2.21013	0.00148804	iCLL
ENSG00000165895	101.315	3.16743	0.00357461	iCLL
ENSG00000167037	486.389	3.30808	0.00581246	iCLL
ENSG00000135318	320.47	-3.45677	0.00710865	mCLL
ENSG00000162896	2906.47	-1.76129	0.00835862	mCLL
ENSG00000085871	51.3017	2.28394	0.00964832	iCLL
ENSG00000146072	167.722	3.42793	0.00964832	iCLL
ENSG00000155189	1781.96	1.26562	0.00964832	iCLL
ENSG00000121594	22.4712	-3.151	0.0111277	mCLL
ENSG00000134030	44.2921	2.67267	0.0111277	iCLL
ENSG00000103257	843.511	3.03231	0.0114265	iCLL
ENSG00000095794	63.7156	2.77247	0.0123038	iCLL
ENSG00000049247	41.0326	-3.29411	0.0154325	mCLL
ENSG00000113368	176.241	1.33765	0.0154325	iCLL
ENSG00000124491	158	2.49399	0.0154325	iCLL
ENSG00000227242	22.2179	-3.32332	0.0166475	mCLL
ENSG00000159214	64.0375	2.47294	0.0204054	iCLL
ENSG00000263334	54.9062	2.32417	0.0204054	iCLL
ENSG00000251039	10.1605	-3.2992	0.0219503	mCLL
ENSG00000111275	223.123	2.80792	0.0227188	iCLL
ENSG00000197766	65.8541	3.07603	0.0227188	iCLL
ENSG00000156886	21.8944	-3.11293	0.0234141	mCLL
ENSG00000110400	40.9394	2.63869	0.0235458	iCLL
ENSG00000253755	922.761	-2.29711	0.0235458	mCLL
ENSG00000215764	16.9983	3.20568	0.0238392	iCLL
ENSG00000165178	676.204	2.96805	0.024944	iCLL
ENSG00000175857	299.286	-1.96854	0.024944	mCLL
ENSG00000164038	237.786	-1.07054	0.0264444	mCLL
ENSG00000035664	63.9456	2.57483	0.0267925	iCLL
ENSG00000138363	435.142	-1.32664	0.0285931	mCLL
ENSG00000136250	175.671	2.86714	0.0297902	iCLL
ENSG00000171408	145.958	2.07831	0.0297902	iCLL
ENSG00000228049	296.782	-2.77221	0.0297902	mCLL
ENSG00000160256	113.654	-1.23753	0.0311504	mCLL
ENSG00000233490	440.272	3.0782	0.0311504	iCLL
ENSG00000129474	28.0336	-2.31932	0.0313383	mCLL
ENSG00000132623	34.778	2.79477	0.0313383	iCLL
ENSG00000231385	7.70413	-3.15088	0.0319773	mCLL
ENSG00000100644	816.899	2.24846	0.0344756	iCLL
ENSG00000088992	930.305	2.14451	0.0355293	iCLL
ENSG00000122877	442.663	-2.78389	0.0355293	mCLL
ENSG00000076604	764.376	1.32363	0.0374309	iCLL
ENSG00000101336	163.46	2.86116	0.0374309	iCLL
ENSG00000225086	7.53499	-3.09722	0.0374309	mCLL
ENSG00000213622	13.0703	2.61795	0.038683	iCLL
ENSG00000266714	133.91	2.56404	0.038683	iCLL
ENSG00000071575	152.959	2.68703	0.0387424	iCLL
ENSG00000162889	4077.66	1.4313	0.0389728	iCLL
ENSG00000103316	91.7381	2.65077	0.0397046	iCLL
ENSG00000115232	675.059	2.48607	0.0397046	iCLL
ENSG00000188452	200.957	2.61672	0.0405398	iCLL
ENSG00000237238	20.0621	2.95728	0.0410461	iCLL
ENSG00000154258	279.517	1.66096	0.041446	iCLL
ENSG00000228405	108.305	2.99372	0.0431224	iCLL
ENSG00000227025	7.55753	-3.03187	0.0435194	mCLL
ENSG00000117289	12938.3	-2.1386	0.0439005	mCLL
ENSG00000127946	43.2542	2.19559	0.0439005	iCLL
ENSG00000152726	216.601	-2.76514	0.0439005	mCLL
ENSG00000223892	6.94183	-3.01883	0.0439005	mCLL
ENSG00000130844	651.766	2.34867	0.0474414	iCLL
ENSG00000100311	41.446	2.758	0.0486366	iCLL
ENSG00000219481	546.132	-1.69733	0.0486366	mCLL
ENSG00000260518	10.2042	2.68743	0.0486366	iCLL
ENSG00000223798	7.16209	-2.9803	0.0494371	mCLL
ENSG00000124570	334.726	-2.64705	0.0496158	mCLL
ENSG00000127452	166.127	1.21883	0.0496843	iCLL

## Sheet: uCLL-iCLL diff. expressed genes
ensembl_gene_identifier	mean_expression_level	log2FoldChange	adjusted_p_value	CLL_subtype_with_higher_expression
ENSG00000186522	168.123	6.83701	5.10538e-19	uCLL
ENSG00000198142	78.1911	4.35714	7.2544e-13	uCLL
ENSG00000184785	75.9717	4.79677	2.01963e-11	uCLL
ENSG00000211953	8337.7	5.47539	5.3678e-09	uCLL
ENSG00000137507	576.635	-5.16213	5.47382e-09	iCLL
ENSG00000140443	139.301	4.18477	4.64062e-08	uCLL
ENSG00000187922	415.897	4.77339	6.35391e-08	uCLL
ENSG00000153234	334.811	-4.2754	1.22518e-07	iCLL
ENSG00000270881	270.961	5.07886	1.31846e-07	uCLL
ENSG00000197635	127.797	2.90901	2.40842e-07	uCLL
ENSG00000211972	194.347	4.94227	2.40842e-07	uCLL
ENSG00000129474	28.0336	3.1873	1.24728e-06	uCLL
ENSG00000006756	331.008	2.59631	2.29174e-06	uCLL
ENSG00000145687	132.773	2.57048	2.87909e-06	uCLL
ENSG00000135318	320.47	4.35694	2.94524e-06	uCLL
ENSG00000158528	37.4519	4.58036	4.37632e-06	uCLL
ENSG00000130844	651.766	-3.26254	5.57583e-06	iCLL
ENSG00000230521	13.7708	-4.15515	9.37366e-06	iCLL
ENSG00000268691	87.6965	4.1355	1.16704e-05	uCLL
ENSG00000110002	138.913	3.16779	1.27481e-05	uCLL
ENSG00000139112	334.446	-3.2453	3.21806e-05	iCLL
ENSG00000137101	758.834	2.0199	3.36583e-05	uCLL
ENSG00000196532	6.70387	-3.95792	4.23005e-05	iCLL
ENSG00000168298	488.093	-3.63299	6.27505e-05	iCLL
ENSG00000169895	1692	-2.13589	6.60067e-05	iCLL
ENSG00000110324	13469.4	-1.86933	7.51462e-05	iCLL
ENSG00000124529	8.41999	-3.8005	0.000101826	iCLL
ENSG00000155093	15.2284	3.33738	0.000107396	uCLL
ENSG00000099953	173.214	2.38793	0.000123375	uCLL
ENSG00000171617	1715.36	-3.39032	0.000129638	iCLL
ENSG00000095794	63.7156	-2.89437	0.000141771	iCLL
ENSG00000233490	440.272	-3.84184	0.000152331	iCLL
ENSG00000215764	16.9983	-3.88354	0.000223252	iCLL
ENSG00000143801	64.1717	2.38946	0.000252988	uCLL
ENSG00000105854	16.0022	3.33358	0.000254495	uCLL
ENSG00000155189	1781.96	-1.19888	0.000277215	iCLL
ENSG00000157827	20.557	3.46368	0.000281725	uCLL
ENSG00000198518	17.1151	-3.47594	0.000281725	iCLL
ENSG00000184825	21.8619	-3.40392	0.000397862	iCLL
ENSG00000171723	12.8475	3.00852	0.000590365	uCLL
ENSG00000151623	123.253	3.15455	0.000645406	uCLL
ENSG00000263965	7.82935	-3.35506	0.000650961	iCLL
ENSG00000088899	218.245	-3.05957	0.000711288	iCLL
ENSG00000133116	22.1482	3.38865	0.000711288	uCLL
ENSG00000223648	330.883	3.87598	0.000711288	uCLL
ENSG00000184270	7.95782	-3.3354	0.000716666	iCLL
ENSG00000124575	62.0869	-3.46531	0.000811052	iCLL
ENSG00000175857	299.286	1.97716	0.000856977	uCLL
ENSG00000271450	436.874	3.82347	0.000927039	uCLL
ENSG00000116741	2389.5	-2.79351	0.00100282	iCLL
ENSG00000065534	62.556	3.26288	0.00101493	uCLL
ENSG00000189058	437.618	-2.91873	0.0010199	iCLL
ENSG00000100302	6.56046	-3.70715	0.00129727	iCLL
ENSG00000059804	3163.93	-3.01688	0.00137285	iCLL
ENSG00000261899	104.69	3.5021	0.00159108	uCLL
ENSG00000161243	92.204	2.72894	0.00168486	uCLL
ENSG00000156273	1940.25	-2.38504	0.00173353	iCLL
ENSG00000022267	74.992	3.41862	0.00175259	uCLL
ENSG00000077782	61.7394	3.51926	0.00175259	uCLL
ENSG00000140009	20.3933	-2.1065	0.00188877	iCLL
ENSG00000049247	41.0326	3.34949	0.00197941	uCLL
ENSG00000176142	200.624	-1.1609	0.00212998	iCLL
ENSG00000198046	51.0031	2.38928	0.00212998	uCLL
ENSG00000089177	112.517	1.50369	0.00241166	uCLL
ENSG00000150938	82.9734	3.36942	0.00241166	uCLL
ENSG00000149212	7969.02	-2.28696	0.00241758	iCLL
ENSG00000156265	49.8434	-2.53547	0.00241758	iCLL
ENSG00000133878	38.9609	3.53422	0.00247491	uCLL
ENSG00000143126	77.909	3.049	0.00247491	uCLL
ENSG00000170836	332.523	-1.13389	0.00247491	iCLL
ENSG00000197409	11.2812	-3.05885	0.00247491	iCLL
ENSG00000197549	45.0359	-3.34632	0.00247491	iCLL
ENSG00000198947	690.361	2.89782	0.00247491	uCLL
ENSG00000197846	7.99428	-3.32988	0.00248346	iCLL
ENSG00000156735	195.944	-1.36661	0.00254299	iCLL
ENSG00000164307	1102.47	1.51998	0.00259122	uCLL
ENSG00000165185	159.601	-1.20926	0.00259122	iCLL
ENSG00000109321	22.1189	-3.53937	0.0026557	iCLL
ENSG00000118298	101.09	-2.74159	0.00268439	iCLL
ENSG00000186603	14.05	-2.21612	0.00273237	iCLL
ENSG00000198355	1473.15	-1.47957	0.00294146	iCLL
ENSG00000155158	23.2451	1.80911	0.00294407	uCLL
ENSG00000185442	147.159	3.09756	0.00294407	uCLL
ENSG00000137259	8.00877	-3.19771	0.00297584	iCLL
ENSG00000154277	22.2193	3.38294	0.00314447	uCLL
ENSG00000126768	201.812	3.00122	0.00346935	uCLL
ENSG00000165244	118.988	-1.6363	0.00346935	iCLL
ENSG00000171246	191.534	3.49809	0.00346935	uCLL
ENSG00000229215	1798.3	3.48494	0.00346935	uCLL
ENSG00000224320	1615.3	3.47351	0.00354781	uCLL
ENSG00000130383	27.4233	-3.22207	0.0036422	iCLL
ENSG00000137731	28.588	-2.87818	0.0036422	iCLL
ENSG00000144749	351.923	-1.37547	0.0036422	iCLL
ENSG00000196263	59.1179	2.00211	0.0036422	uCLL
ENSG00000228405	108.305	-3.26602	0.00387337	iCLL
ENSG00000107362	432.357	-2.18699	0.00413332	iCLL
ENSG00000137747	101.571	-1.51916	0.00413332	iCLL
ENSG00000184005	13.0641	3.21102	0.00429011	uCLL
ENSG00000133104	168.182	2.94347	0.00436816	uCLL
ENSG00000067064	1077.55	-1.39654	0.00449406	iCLL
ENSG00000069020	110.829	-2.63297	0.00465725	iCLL
ENSG00000183876	17.0617	-3.36215	0.00485228	iCLL
ENSG00000162129	32.7012	1.43192	0.00514057	uCLL
ENSG00000187990	28.5178	-3.08748	0.00520127	iCLL
ENSG00000113811	427.094	-1.50898	0.00527261	iCLL
ENSG00000125733	113.835	1.50131	0.00527261	uCLL
ENSG00000178537	101.453	2.25227	0.00527261	uCLL
ENSG00000261473	8.29215	-2.91746	0.00527261	iCLL
ENSG00000268269	1006.41	-1.47077	0.00527261	iCLL
ENSG00000167383	21.9166	3.00087	0.0052988	uCLL
ENSG00000204619	155.361	-2.84804	0.00541986	iCLL
ENSG00000196843	914.026	-2.00842	0.00576515	iCLL
ENSG00000147403	24542.4	-1.25967	0.00580058	iCLL
ENSG00000099954	30.4055	2.88157	0.0059388	uCLL
ENSG00000079819	33.7452	3.03969	0.00625543	uCLL
ENSG00000163877	276.724	-1.37474	0.00651135	iCLL
ENSG00000064300	23.715	-2.81265	0.00657048	iCLL
ENSG00000071564	2097.56	1.62165	0.00696016	uCLL
ENSG00000124570	334.726	2.65566	0.00697235	uCLL
ENSG00000265133	9.224	-3.02656	0.0073184	iCLL
ENSG00000269668	831.31	1.06416	0.00743218	uCLL
ENSG00000082438	604.576	-2.44768	0.0075179	iCLL
ENSG00000164038	237.786	0.889673	0.00803424	uCLL
ENSG00000179094	1218.94	-2.61238	0.00803424	iCLL
ENSG00000187627	142.408	-2.49491	0.0081616	iCLL
ENSG00000069399	1043.44	-1.77723	0.00820345	iCLL
ENSG00000108797	472.446	-2.02811	0.00826731	iCLL
ENSG00000197061	9.22833	-2.95592	0.00846405	iCLL
ENSG00000204983	7.95583	-2.83554	0.00863446	iCLL
ENSG00000157077	27.6554	2.36731	0.00863652	uCLL
ENSG00000006634	389.976	-1.77466	0.00871718	iCLL
ENSG00000109686	13.3368	-2.68165	0.00886568	iCLL
ENSG00000184451	31.3556	-2.26874	0.00886568	iCLL
ENSG00000026652	26.5901	2.505	0.00893366	uCLL
ENSG00000144136	520.056	-0.760922	0.00893366	iCLL
ENSG00000171566	447.525	1.09849	0.00893366	uCLL
ENSG00000227315	86.9915	2.02594	0.00958452	uCLL
ENSG00000106785	390.84	1.51182	0.0097022	uCLL
ENSG00000173218	20.6941	3.00785	0.00973111	uCLL
ENSG00000107036	1207.34	-1.38095	0.00984834	iCLL
ENSG00000197329	7384.99	-2.34652	0.00990802	iCLL
ENSG00000198034	76546.6	-1.0454	0.00992511	iCLL
ENSG00000205595	8.78759	-3.18829	0.00992511	iCLL
ENSG00000010278	394.062	2.93949	0.00995443	uCLL
ENSG00000170638	393.206	-1.10442	0.0099602	iCLL
ENSG00000151502	655.802	-0.882998	0.0100048	iCLL
ENSG00000175274	1525.77	1.74241	0.0101469	uCLL
ENSG00000198478	288.62	3.04556	0.0112425	uCLL
ENSG00000112874	13.0322	2.8448	0.0112994	uCLL
ENSG00000118596	175.757	1.10882	0.0113218	uCLL
ENSG00000110987	606.979	2.46043	0.0113689	uCLL
ENSG00000136541	87.9132	-2.45562	0.0113689	iCLL
ENSG00000183598	9.06524	-2.85141	0.0113689	iCLL
ENSG00000138074	569.002	-1.06148	0.0115005	iCLL
ENSG00000178234	124.845	1.14254	0.0117827	uCLL
ENSG00000120705	1233.28	-1.12007	0.0118612	iCLL
ENSG00000139174	149.239	1.96578	0.0118612	uCLL
ENSG00000150433	128.658	1.13574	0.0118612	uCLL
ENSG00000177426	401.806	-1.64666	0.0118612	iCLL
ENSG00000101347	802.149	1.66766	0.011931	uCLL
ENSG00000228987	7018.21	-3.13273	0.0124358	iCLL
ENSG00000109536	256.441	-0.926641	0.012532	iCLL
ENSG00000164692	11.6297	3.04163	0.0128443	uCLL
ENSG00000101216	708.974	-1.16312	0.0133205	iCLL
ENSG00000033327	6468.87	-1.61893	0.0135827	iCLL
ENSG00000211675	18880.9	-2.8516	0.0135827	iCLL
ENSG00000185950	1130.67	-2.08601	0.0141044	iCLL
ENSG00000206562	56.2427	1.19578	0.0141044	uCLL
ENSG00000260150	276.985	1.33186	0.0141044	uCLL
ENSG00000215105	60.5478	1.96777	0.0141687	uCLL
ENSG00000155252	1812.88	-1.50509	0.0142538	iCLL
ENSG00000029364	758.544	-0.921007	0.0150637	iCLL
ENSG00000168274	33.2851	-2.68466	0.0151219	iCLL
ENSG00000075426	567.944	-2.65611	0.0156052	iCLL
ENSG00000113734	106.675	-1.30836	0.0158337	iCLL
ENSG00000126266	17.5034	-3.03269	0.0161779	iCLL
ENSG00000140836	321.727	1.50757	0.0167707	uCLL
ENSG00000105409	42.5896	-1.79403	0.0168429	iCLL
ENSG00000180574	23.5803	-2.91323	0.0168429	iCLL
ENSG00000258588	102.76	1.53093	0.0168429	uCLL
ENSG00000119326	13.0153	-2.21601	0.0173248	iCLL
ENSG00000119986	59.1065	-2.02766	0.017795	iCLL
ENSG00000196586	22.0884	2.58623	0.017795	uCLL
ENSG00000108443	657.617	-0.902157	0.0179129	iCLL
ENSG00000139505	633.538	-1.26111	0.0183559	iCLL
ENSG00000142611	9.74442	2.98932	0.0183559	uCLL
ENSG00000062524	317.185	2.69169	0.0184037	uCLL
ENSG00000138050	93.9553	-1.78834	0.0184037	iCLL
ENSG00000225840	472.813	-1.47341	0.0188563	iCLL
ENSG00000197763	6.29856	2.79052	0.0189969	uCLL
ENSG00000052802	185.544	-0.946079	0.0198059	iCLL
ENSG00000107104	62.6176	2.37361	0.0198059	uCLL
ENSG00000144048	492.869	-1.3056	0.0198059	iCLL
ENSG00000230141	913.226	2.76516	0.0198059	uCLL
ENSG00000171954	6.96868	2.80039	0.0202634	uCLL
ENSG00000120875	389.384	-2.64259	0.020277	iCLL
ENSG00000170921	84.8676	2.58513	0.020277	uCLL
ENSG00000215154	208.521	-1.73251	0.020427	iCLL
ENSG00000052841	825.823	1.00753	0.0206903	uCLL
ENSG00000111261	13.6182	2.49874	0.0209296	uCLL
ENSG00000132664	105.447	-1.08834	0.0209296	iCLL
ENSG00000118985	479.658	-1.73749	0.0214697	iCLL
ENSG00000254328	10.8565	-2.41154	0.0214799	iCLL
ENSG00000185304	637.752	-2.83759	0.021676	iCLL
ENSG00000235225	38.8073	-1.51126	0.0217723	iCLL
ENSG00000243554	19.4836	-1.6449	0.0219311	iCLL
ENSG00000074966	26.9246	1.5076	0.0220526	uCLL
ENSG00000184545	89.0399	-2.73899	0.0220914	iCLL
ENSG00000073282	8.26623	2.8862	0.0228651	uCLL
ENSG00000174123	384.919	1.70927	0.0238192	uCLL
ENSG00000187514	30169.4	-1.20294	0.0239177	iCLL
ENSG00000125510	55.6525	2.23512	0.0239902	uCLL
ENSG00000272584	43.1032	-1.74231	0.0244703	iCLL
ENSG00000089876	177.351	1.95819	0.0250195	uCLL
ENSG00000186806	21.4048	2.44418	0.0250195	uCLL
ENSG00000160683	3813.56	-1.55611	0.0253366	iCLL
ENSG00000174595	21.3584	-2.0795	0.0253448	iCLL
ENSG00000158716	100.525	1.18203	0.0256553	uCLL
ENSG00000183570	14.3188	2.24317	0.0256553	uCLL
ENSG00000141522	5753.21	-0.689688	0.0260537	iCLL
ENSG00000184619	16.8461	2.0032	0.0260537	uCLL
ENSG00000218497	34.9749	1.49657	0.0260537	uCLL
ENSG00000131669	354.675	-2.31212	0.0261313	iCLL
ENSG00000103257	843.511	-2.27249	0.0263958	iCLL
ENSG00000268229	188.878	0.961542	0.0263958	uCLL
ENSG00000213075	20.7227	1.44593	0.0264419	uCLL
ENSG00000225648	541.079	-1.82117	0.0264419	iCLL
ENSG00000204219	94.2178	2.73395	0.0266143	uCLL
ENSG00000233838	22.1834	-2.52862	0.0266143	iCLL
ENSG00000050555	25.7266	-2.64372	0.0270198	iCLL
ENSG00000121989	24.6127	1.832	0.0270198	uCLL
ENSG00000171659	174.435	-2.62097	0.0270198	iCLL
ENSG00000211821	12.9537	2.8799	0.0272772	uCLL
ENSG00000115295	79.33	2.23071	0.0274829	uCLL
ENSG00000134285	101.279	-1.53368	0.027506	iCLL
ENSG00000206505	247.546	-2.88705	0.027506	iCLL
ENSG00000177570	56.3704	2.67508	0.0275985	uCLL
ENSG00000132819	10855.9	-1.24543	0.0276563	iCLL
ENSG00000133101	6.00203	2.82284	0.0276563	uCLL
ENSG00000196975	208.668	1.9683	0.0276563	uCLL
ENSG00000206281	652.928	1.87322	0.0276563	uCLL
ENSG00000073464	625.608	1.72941	0.0277258	uCLL
ENSG00000118308	2228.48	1.38447	0.0277258	uCLL
ENSG00000163602	1266.42	-1.42651	0.0277258	iCLL
ENSG00000165782	747.414	-1.29599	0.0277258	iCLL
ENSG00000197837	34.6983	-1.7838	0.0277258	iCLL
ENSG00000212884	84.7866	2.54061	0.0277258	uCLL
ENSG00000185883	2254.23	-1.14745	0.0278044	iCLL
ENSG00000118965	185.972	1.32486	0.0284193	uCLL
ENSG00000197170	219.61	-0.9475	0.0284193	iCLL
ENSG00000239305	380.426	-1.68675	0.0284193	iCLL
ENSG00000260195	66.1992	1.97235	0.0289317	uCLL
ENSG00000161671	1040.11	-0.661885	0.0290466	iCLL
ENSG00000204388	224.985	-2.49745	0.0299337	iCLL
ENSG00000261359	89.9241	1.50398	0.0299337	uCLL
ENSG00000167748	83.1273	2.00624	0.0300772	uCLL
ENSG00000203414	11.4589	-2.09881	0.0304533	iCLL
ENSG00000135940	889.754	-0.840949	0.0306612	iCLL
ENSG00000166387	435.379	-1.80134	0.0311203	iCLL
ENSG00000104951	17.1568	2.63197	0.0311834	uCLL
ENSG00000205021	8.77216	-2.7563	0.0311834	iCLL
ENSG00000198722	10.4388	2.83467	0.0311857	uCLL
ENSG00000161016	20221.2	-1.06463	0.0314311	iCLL
ENSG00000117020	242.364	1.27678	0.0315265	uCLL
ENSG00000111732	10.7428	2.69256	0.0318753	uCLL
ENSG00000157870	96.5242	1.44215	0.0318753	uCLL
ENSG00000164465	17.829	2.10531	0.0330375	uCLL
ENSG00000146072	167.722	-2.57677	0.0332914	iCLL
ENSG00000132823	885.215	-1.54214	0.0333504	iCLL
ENSG00000162526	44.0447	-2.05563	0.0333504	iCLL
ENSG00000166147	14.5807	2.40019	0.0334268	uCLL
ENSG00000128268	46.1057	2.68682	0.0340337	uCLL
ENSG00000248905	41.3134	2.38412	0.0340337	uCLL
ENSG00000136636	46.2309	2.40602	0.0341013	uCLL
ENSG00000072954	156.81	1.84893	0.034581	uCLL
ENSG00000163682	22583	-1.73836	0.034953	iCLL
ENSG00000172071	412.028	-1.33613	0.034953	iCLL
ENSG00000137942	7.31066	2.43731	0.0353815	uCLL
ENSG00000113742	538.401	-1.36931	0.0355198	iCLL
ENSG00000128266	170.551	1.85586	0.0355198	uCLL
ENSG00000184205	894.21	-1.07942	0.0355198	iCLL
ENSG00000144642	53.3304	2.7749	0.0361938	uCLL
ENSG00000164695	7.01298	2.49672	0.0370222	uCLL
ENSG00000205236	122.33	-1.67902	0.037383	iCLL
ENSG00000161860	8.40997	-2.41338	0.0385334	iCLL
ENSG00000111254	25.2253	1.9353	0.0392245	uCLL
ENSG00000172602	50.9224	-2.04533	0.0393805	iCLL
ENSG00000137947	599.839	-1.04962	0.0394626	iCLL
ENSG00000145246	720.197	1.74798	0.0394626	uCLL
ENSG00000159445	184.241	1.2393	0.0394626	uCLL
ENSG00000163053	19.7595	-2.52854	0.0394626	iCLL
ENSG00000165259	9.02709	2.74487	0.0394626	uCLL
ENSG00000174840	461.177	-1.12766	0.0394626	iCLL
ENSG00000244486	26.1293	-2.15244	0.0394626	iCLL
ENSG00000250091	15.6057	2.07757	0.0394626	uCLL
ENSG00000214696	49.795	1.4139	0.0397365	uCLL
ENSG00000135525	13.6851	2.21034	0.0402945	uCLL
ENSG00000106537	212.363	2.62847	0.0404104	uCLL
ENSG00000186462	46.9806	2.57051	0.0404104	uCLL
ENSG00000223952	103.405	-2.51072	0.0404104	iCLL
ENSG00000215781	60.6865	1.98579	0.0409171	uCLL
ENSG00000133816	31.8744	1.53489	0.0409751	uCLL
ENSG00000133943	163.449	1.33128	0.0410624	uCLL
ENSG00000169427	119.389	2.57893	0.0411224	uCLL
ENSG00000156802	137.563	-0.791409	0.0413461	iCLL
ENSG00000141441	12.1588	2.6636	0.0413657	uCLL
ENSG00000256806	38.3163	1.59074	0.0413657	uCLL
ENSG00000137752	86.3844	1.49858	0.0419914	uCLL
ENSG00000172731	5.86952	2.44094	0.0419914	uCLL
ENSG00000224287	12.9853	2.60682	0.0420021	uCLL
ENSG00000197465	6.5174	2.68319	0.042484	uCLL
ENSG00000134245	75.3199	2.1523	0.0436089	uCLL
ENSG00000184260	24.9731	-1.89223	0.0437566	iCLL
ENSG00000186260	233.018	1.10283	0.0439482	uCLL
ENSG00000078804	312.838	-1.9266	0.0449479	iCLL
ENSG00000162512	431.146	2.51032	0.0452707	uCLL
ENSG00000264654	35.8516	-2.40082	0.0458351	iCLL
ENSG00000131089	185.005	0.885019	0.0458633	uCLL
ENSG00000272623	327.277	0.878104	0.0462251	uCLL
ENSG00000168386	269.996	1.66773	0.047189	uCLL
ENSG00000229789	16.4782	-1.80415	0.0475729	iCLL
ENSG00000100221	2741.39	-1.23664	0.0478461	iCLL
ENSG00000127993	231.203	-1.15089	0.0478461	iCLL
ENSG00000156011	73.8836	2.56305	0.0478461	uCLL
ENSG00000228849	83.5541	-2.42581	0.0478461	iCLL
ENSG00000241431	260.104	-1.03382	0.0483784	iCLL
ENSG00000166747	1114.6	-0.984891	0.0490492	iCLL
ENSG00000263521	24.8969	-1.85725	0.0490492	iCLL
ENSG00000167414	26.8225	-2.30349	0.0491329	iCLL
ENSG00000125835	3778.92	-0.903449	0.0492449	iCLL
ENSG00000173566	130.217	0.927906	0.0492449	uCLL
ENSG00000232810	100.584	-2.43154	0.0492449	iCLL
ENSG00000198858	4148.79	-0.991041	0.0493338	iCLL
ENSG00000230456	16.9216	2.43527	0.0493338	uCLL
ENSG00000100490	141.502	1.31376	0.0493666	uCLL
ENSG00000127452	166.127	-0.871349	0.0493666	iCLL
ENSG00000144560	372.027	1.27735	0.0493666	uCLL
ENSG00000165716	12.7028	1.71741	0.0493666	uCLL
ENSG00000165730	12.3584	2.66684	0.0493666	uCLL
ENSG00000197780	63.5601	-1.40069	0.0497526	iCLL
