# Supplementary material for: Chromatin accessibility maps of chronic lymphocytic leukaemia identify subtype-specific epigenome signatures and transcription regulatory networks
Source: Nat Commun. 2016 Jun 27;7:11938. doi: 10.1038/ncomms11938 (PMC5494194; doi:10.1038/ncomms11938)
Supplement: Supplementary Data 4 — Chromatin-accessible regions associated with IGHV mutation status. List of regions with differential chromatin accessibility between IGHV-mutated and IGHV-unmutated CLL samples, based on the machine learning analysis or alternatively based on differential peak analysis using DESeq2. [file ncomms11938-s5.xlsx]

## Sheet: mCLL-uCLL signature regions
chromosome	start_position	stop_position	CLL_subtype	cohort_accessibility_support	cohort_accessibility_mean	cohort_accessibility_variance	variance_to_mean_ratio	gini_importance	associated_gene_symbol	genomic_region_type	epigenome_segmentation_in_bcells
chr1	8556536	8557010	mCLL	0.15942	3.04132	2.65876	0.874213	0.000503624	SNORA77	introns,intergenic	6_EnhG,7_Enh
chr1	23807151	23807492	mCLL	0.0652174	3.89847	0.987323	0.253259	0.000111159	ASAP3	introns,tss2kb	7_Enh
chr1	28474537	28475108	mCLL	0.15942	3.58221	1.25137	0.349329	0.000176777	RNU7-29P	intergenic,utr3	7_Enh
chr1	38396204	38396603	mCLL	0.0507246	4.30077	0.637783	0.148295	0.000102587	INPP5B	introns,intergenic,utr3	2_TssAFlnk
chr1	41165469	41165828	mCLL	0.115942	2.98359	1.51927	0.509209	0.000193218	NFYC	introns,intergenic	7_Enh
chr1	55753889	55754271	mCLL	0.130435	3.46106	1.34009	0.387189	0.000146202	MIR4422	intergenic	2_TssAFlnk
chr1	66713038	66713615	mCLL	0.23913	4.35537	2.01276	0.462132	0.00059651	PDE4B	introns,intergenic,exons	15_Quies
chr1	76308222	76308738	mCLL	0.188406	3.28616	2.14826	0.65373	0.000144884	AL445464.1	introns,intergenic	15_Quies
chr1	87074015	87074579	mCLL	0.0652174	3.3996	0.855209	0.251562	0.000206191	AL356270.1	introns,intergenic	15_Quies
chr1	87517666	87518327	mCLL	0.34058	5.02674	0.810309	0.1612	0.000113334	RP11-384B12.3	introns,intergenic	15_Quies,7_Enh
chr1	87795298	87795668	mCLL	0.210145	7.03796	0.271355	0.0385559	0.000118847	LMO4	introns,tss2kb	1_TssA
chr1	87860167	87860550	mCLL	0.057971	2.94828	1.24338	0.421731	0.000886116	RP4-544H6.2	intergenic	7_Enh
chr1	88337838	88338772	mCLL	0.304348	4.8919	2.39399	0.489378	0.00101891	RP5-1027O11.1	intergenic	7_Enh
chr1	90076291	90076478	mCLL	0.0362319	3.6921	1.25043	0.338677	0.000148271	RP11-413E1.4	introns,intergenic	7_Enh
chr1	94109921	94110370	mCLL	0.130435	4.28146	1.05545	0.246516	0.000303708	BCAR3	introns,intergenic	7_Enh
chr1	118219377	118219666	mCLL	0.0434783	3.42546	0.821091	0.239703	0.000135765	SNORA40	intergenic	15_Quies,7_Enh
chr1	154816471	154816873	mCLL	0.0507246	2.79048	1.36793	0.490212	0.000285641	KCNN3	introns,intergenic	7_Enh,12_EnhBiv
chr1	157555547	157556182	mCLL	0.492754	5.38932	0.572753	0.106276	0.000406656	FCRL4	introns,intergenic,utr3,exons	7_Enh
chr1	157914818	157914998	mCLL	0.0289855	1.84176	0.776831	0.421787	0.000117711	RP11-451O13.1	introns,intergenic	7_Enh
chr1	158921709	158922654	mCLL	0.463768	5.45156	2.27942	0.418123	0.000130531	PYHIN1	introns,intergenic	2_TssAFlnk,7_Enh
chr1	167399325	167400835	mCLL	0.427536	6.34746	1.71109	0.269571	0.000903522	CD247	introns,intergenic,utr3	7_Enh
chr1	172368436	172368984	mCLL	0.536232	5.62564	0.502268	0.089282	0.000820319	DNM3	introns,intergenic	7_Enh
chr1	173218473	173218876	mCLL	0.115942	3.36341	0.943723	0.280585	0.00040768	snoU13	intergenic	15_Quies
chr1	173267023	173267799	mCLL	0.0724638	3.89655	0.852543	0.218794	0.000131158	snoU13	intergenic	7_Enh
chr1	174134621	174134938	mCLL	0.137681	4.00371	0.92726	0.2316	0.000112419	RP11-160H22.5	introns,intergenic	7_Enh
chr1	174135776	174136379	mCLL	0.0434783	3.89622	1.41859	0.364093	0.00118327	RP11-160H22.5	introns,intergenic	7_Enh
chr1	175187333	175187653	mCLL	0.123188	3.24309	1.06736	0.329119	0.00081058	RP5-1114G22.2	intergenic	7_Enh
chr1	180818165	180818873	mCLL	0.23913	4.27955	1.068	0.24956	0.000267333	XPR1	introns,intergenic	5_TxWk
chr1	192602278	192602509	mCLL	0.0362319	2.50562	2.93299	1.17056	0.000110317		intergenic	13_ReprPC
chr1	197304961	197305108	mCLL	0.0289855	2.25723	1.0044	0.44497	0.000135883	CRB1	introns,intergenic	15_Quies
chr1	198633417	198633976	mCLL	0.195652	4.98367	0.456917	0.0916828	0.000112543	RP11-553K8.5	introns,intergenic	6_EnhG
chr1	198647562	198647875	mCLL	0.0507246	4.25466	1.00566	0.236366	0.000363776	PEBP1P3	introns,intergenic	6_EnhG
chr1	202166861	202167187	mCLL	0.0289855	2.38935	1.06716	0.446633	0.000113917	snoU13	introns,tss2kb	14_ReprPCWk
chr1	207596948	207597326	mCLL	0.0797101	2.52945	1.98577	0.785059	0.000972891		intergenic	7_Enh,2_TssAFlnk
chr1	207995639	207995826	mCLL	0.0289855	3.40558	1.21686	0.357314	0.000124066	C1orf132	introns,intergenic,utr3	2_TssAFlnk
chr1	207995969	207996407	mCLL	0.57971	7.42421	0.919074	0.123794	0.00185041	C1orf132	introns,tss2kb	2_TssAFlnk
chr1	207996985	207997685	mCLL	0.637681	7.94957	0.115915	0.0145812	0.000966934	C1orf132	introns,tss2kb	2_TssAFlnk
chr1	217649839	217650163	mCLL	0.0434783	3.05101	1.00964	0.33092	0.000122187	RP11-361K17.2	introns,intergenic	15_Quies
chr1	217795322	217795742	mCLL	0.0507246	2.8389	1.79524	0.632372	0.000929165		introns,intergenic	5_TxWk
chr1	220259528	220259886	mCLL	0.398551	5.37413	2.28239	0.4247	0.000267831	BPNT1	introns,intergenic	7_Enh
chr1	220393208	220393778	mCLL	0.289855	5.25901	1.03014	0.195881	0.000118698	RP11-568G11.5	utr5,introns,tss2kb	7_Enh
chr1	243752645	243752994	mCLL	0.130435	2.9695	2.00601	0.675538	0.000139173	AKT3	introns,intergenic	15_Quies
chr1	243761793	243762107	mCLL	0.101449	3.15417	1.67391	0.530697	0.000146736	AKT3	introns,intergenic	5_TxWk
chr1	245917796	245918022	mCLL	0.0434783	2.29995	1.63944	0.712818	0.00042441	SMYD3	introns,intergenic	7_Enh
chr1	245970424	245970621	mCLL	0.0289855	2.78502	1.16676	0.418943	0.000741995	SMYD3	introns,intergenic	7_Enh
chr1	245970676	245971060	mCLL	0.202899	4.55147	1.75247	0.385033	0.000381359	SMYD3	introns,intergenic	7_Enh
chr1	245971262	245971995	mCLL	0.347826	5.57857	1.9564	0.350699	0.000384967	SMYD3	introns,intergenic	7_Enh
chr1	245973487	245973987	mCLL	0.0507246	4.2805	2.08791	0.487774	0.00102283	SMYD3	introns,intergenic	7_Enh
chr1	246280373	246281221	mCLL	0.601449	6.91107	1.07578	0.15566	0.000149139	RP11-36N20.1	introns,intergenic	7_Enh
chr10	334733	335098	mCLL	0.0289855	2.33915	1.6215	0.693201	0.000114665	RNA5SP298	introns,intergenic	7_Enh
chr10	3848755	3848976	mCLL	0.0362319	3.64444	0.880985	0.241734	0.000300498	KLF6	intergenic	7_Enh
chr10	6317054	6317618	mCLL	0.268116	4.25566	1.90686	0.448077	0.000918894	RP11-563J2.2	intergenic	2_TssAFlnk
chr10	7300880	7301291	mCLL	0.152174	3.59028	1.32037	0.367764	0.000143601	COX6CP17	introns,intergenic	5_TxWk,7_Enh
chr10	7359979	7360719	mCLL	0.449275	5.29078	1.52732	0.288676	0.000110609	COX6CP17	introns,intergenic	7_Enh
chr10	11651712	11651883	mCLL	0.0289855	3.77956	0.546725	0.144653	0.00023949	RP11-138I18.1	introns,tss2kb	2_TssAFlnk
chr10	11680060	11680548	mCLL	0.268116	4.0477	1.71708	0.424212	0.000183321	USP6NL	intergenic	7_Enh
chr10	12085673	12086289	mCLL	0.536232	6.95126	0.44808	0.0644602	0.000195098	UPF2	tss2kb	2_TssAFlnk,7_Enh
chr10	14701382	14702187	mCLL	0.615942	6.78259	0.187886	0.0277012	0.000136577	RNA5SP302	introns,intergenic	7_Enh
chr10	22904629	22905395	mCLL	0.507246	6.67215	1.31315	0.196811	0.000506269		introns,intergenic	7_Enh,7_Enh,2_TssAFlnk
chr10	22919116	22920192	mCLL	0.630435	7.0563	0.249873	0.0354113	0.00029906		introns,intergenic	2_TssAFlnk,7_Enh
chr10	22924582	22925013	mCLL	0.123188	3.95507	1.05795	0.267492	0.000220744		introns,intergenic	7_Enh
chr10	31976643	31977265	mCLL	0.137681	4.06238	0.789506	0.194346	0.000149081	RP11-472N13.3	intergenic	15_Quies,9_Het,15_Quies
chr10	45745476	45746365	mCLL	0.485507	5.74475	0.468644	0.0815778	0.000442805	CUBNP2	intergenic	7_Enh,2_TssAFlnk
chr10	52156579	52157325	mCLL	0.224638	4.4867	1.1295	0.251744	0.00098938	AC069547.2	introns,intergenic	7_Enh
chr10	90591615	90591781	mCLL	0.0289855	3.10574	1.12418	0.361968	0.000203642	ANKRD22	intergenic,exons	7_Enh
chr10	90756685	90757133	mCLL	0.224638	4.02158	0.72844	0.181133	0.000267187	FAS	introns,intergenic	7_Enh
chr10	93807643	93808442	mCLL	0.492754	5.7392	0.842797	0.146849	0.00031208	SNORA25	intergenic,utr3	7_Enh
chr10	94351061	94351993	mCLL	0.637681	9.02136	0.0733638	0.00813224	0.000120706	KIF11	tss2kb	2_TssAFlnk,1_TssA,2_TssAFlnk
chr10	104471445	104471637	mCLL	0.0289855	2.02679	2.7738	1.36857	0.000602746	ARL3	introns,intergenic	5_TxWk
chr10	111716368	111717121	mCLL	0.311594	4.59134	0.79752	0.173701	0.000149936		intergenic	15_Quies,7_Enh
chr10	111795282	111795516	mCLL	0.0434783	2.15222	1.79514	0.834087	0.000111967	ADD3	introns,intergenic	7_Enh
chr10	111796957	111797448	mCLL	0.130435	3.10208	2.39767	0.772923	0.000225861	ADD3	introns,intergenic	7_Enh,5_TxWk
chr10	111836317	111837102	mCLL	0.528986	6.08487	0.596667	0.0980574	0.000102719		introns,tss2kb	1_TssA
chr10	116256382	116257414	mCLL	0.637681	8.16352	0.284586	0.0348606	0.00318643	RP11-317F20.2	introns,intergenic	7_Enh,2_TssAFlnk,7_Enh
chr10	118597672	118598231	mCLL	0.369565	4.762	1.81936	0.382059	0.000221424		introns,intergenic	5_TxWk,7_Enh
chr10	118607468	118608234	mCLL	0.528986	6.99402	3.55036	0.507627	0.000488217		introns,tss2kb	7_Enh
chr10	118608497	118608822	mCLL	0.0797101	4.68374	2.72981	0.582826	0.000484027		introns,tss2kb	2_TssAFlnk
chr10	118608847	118609663	mCLL	0.521739	6.99241	3.55274	0.508086	0.000285539		introns,tss2kb,exons	2_TssAFlnk
chr10	126406610	126407310	mCLL	0.637681	7.84177	0.223413	0.0284901	0.000119847	FAM53B-AS1	introns,intergenic	7_Enh
chr10	131404329	131404740	mCLL	0.0942029	2.78009	2.24569	0.807776	0.000167878		introns,intergenic	1_TssA,15_Quies
chr11	2405378	2406100	mCLL	0.282609	6.08128	0.667767	0.109807	0.000419272		introns,tss2kb	7_Enh,2_TssAFlnk
chr11	13508602	13509505	mCLL	0.297101	4.8478	4.33229	0.893662	0.000104311	RP11-15D14.2	tss2kb	1_TssA,14_ReprPCWk
chr11	14363523	14363866	mCLL	0.123188	4.43858	1.107	0.249405	0.000328516	RRAS2	utr5,introns,tss2kb	7_Enh
chr11	14436645	14437135	mCLL	0.413043	4.79032	0.564726	0.117889	0.000160757	RP11-140L24.3	intergenic	7_Enh
chr11	34534400	34534774	mCLL	0.492754	4.8665	0.379155	0.0779111	0.000115181	ELF5	introns,tss2kb	15_Quies
chr11	34645621	34646052	mCLL	0.188406	3.41412	1.94589	0.569953	0.000511247		introns,tss2kb	12_EnhBiv
chr11	34655373	34656109	mCLL	0.57971	5.95804	0.260279	0.0436852	0.000258552	EHF	introns,intergenic	7_Enh
chr11	34675398	34675895	mCLL	0.34058	5.36107	1.26283	0.235555	0.000428355	EHF	introns,intergenic	7_Enh
chr11	35164546	35164693	mCLL	0.0289855	3.8731	0.683545	0.176485	0.00013422	CD44	introns,intergenic	6_EnhG
chr11	41330506	41331510	mCLL	0.101449	3.84091	2.19244	0.570814	0.00012239	RP11-63C8.1	introns,intergenic	5_TxWk
chr11	57279303	57279808	mCLL	0.123188	4.18753	0.909655	0.21723	0.000659277	Y_RNA	introns,intergenic	7_Enh
chr11	57496890	57497272	mCLL	0.101449	2.33064	2.2694	0.973726	0.000824173	AP000662.9	introns,intergenic	7_Enh
chr11	84820185	84820462	mCLL	0.0507246	3.09218	1.59154	0.514699	0.000106921	DLG2	introns,intergenic	7_Enh
chr11	85752925	85753365	mCLL	0.637681	6.01634	0.178949	0.0297439	0.000881267	PICALM	introns,intergenic	7_Enh
chr11	85903972	85904991	mCLL	0.637681	7.31185	0.116815	0.0159761	0.000141409	RP11-12D16.2	introns,tss2kb	7_Enh
chr11	86002885	86003252	mCLL	0.398551	4.3979	0.371182	0.0843999	0.00017568	SETP17	intergenic	15_Quies
chr11	94989358	94989784	mCLL	0.0797101	4.4243	1.18261	0.267299	0.000905329	RP11-712B9.2	intergenic	7_Enh
chr11	95194968	95195390	mCLL	0.347826	4.28195	0.824214	0.192485	0.00019174	Y_RNA	intergenic	7_Enh
chr11	95808643	95809157	mCLL	0.137681	4.24176	0.674125	0.158926	0.000229369	RP11-697H10.1	introns,intergenic	7_Enh
chr11	104209967	104210688	mCLL	0.173913	4.21538	2.21647	0.525806	0.000486106	RNA5SP348	intergenic	15_Quies
chr11	104915664	104916294	mCLL	0.637681	6.8338	0.213553	0.0312496	0.000166051		introns,tss2kb	1_TssA,2_TssAFlnk
chr11	107435742	107436704	mCLL	0.637681	8.63414	0.148014	0.0171429	0.000114829		introns,tss2kb	2_TssAFlnk,1_TssA
chr11	107879332	107880399	mCLL	0.637681	8.86598	0.0979636	0.0110494	0.000187884		utr5,introns,tss2kb	1_TssA
chr11	108535348	108536204	mCLL	0.637681	9.09561	0.113708	0.0125014	0.00010249		utr5,tss2kb,exons	2_TssAFlnk,1_TssA
chr11	108604071	108604729	mCLL	0.594203	5.99567	0.390202	0.0650806	0.000122305	RP11-801G16.2	introns,intergenic	7_Enh
chr11	108724586	108725516	mCLL	0.601449	6.60357	0.242564	0.0367322	0.000344323	DDX10	introns,intergenic	7_Enh,2_TssAFlnk,1_TssA
chr11	109816729	109817534	mCLL	0.608696	6.22802	0.400094	0.0642409	0.000109294	RP11-361A21.1	intergenic	12_EnhBiv,2_TssAFlnk
chr11	110198342	110199726	mCLL	0.5	6.77376	2.55208	0.376759	0.00113993	RP11-347E10.1	intergenic	7_Enh
chr11	110209439	110209771	mCLL	0.130435	3.36142	0.958378	0.285111	0.000125431	RP11-347E10.1	intergenic	15_Quies
chr11	111809462	111809915	mCLL	0.166667	4.49528	0.562888	0.125217	0.000120571	DIXDC1	introns,intergenic	7_Enh
chr11	111886854	111887409	mCLL	0.057971	2.91925	1.56468	0.535988	0.000416683	RP11-708L7.6	introns,tss2kb	7_Enh
chr11	113710423	113711037	mCLL	0.637681	7.40928	0.206903	0.0279248	0.000148434	USP28	introns,intergenic	6_EnhG
chr11	122723175	122723468	mCLL	0.0434783	3.06262	0.955179	0.311883	0.000160269	CRTAM	introns,intergenic	7_Enh
chr11	128132567	128132939	mCLL	0.0507246	2.61041	1.09261	0.418557	0.000321004	RP11-702B10.1	intergenic	2_TssAFlnk
chr11	129830769	129830923	mCLL	0.0289855	1.49339	1.03956	0.696107	0.000140827	PRDM10	utr5,intergenic,exons	7_Enh
chr12	9595627	9596099	mCLL	0.289855	4.54433	2.52801	0.556299	0.000124437	SNORA75	introns,tss2kb	15_Quies
chr12	11875325	11875677	mCLL	0.0362319	4.0854	0.49754	0.121785	0.000124608	ETV6	introns,intergenic	7_Enh
chr12	14369339	14370092	mCLL	0.34058	5.16022	1.54551	0.299505	0.00110165	RP11-134N1.2	utr5,introns,tss2kb	2_TssAFlnk
chr12	14426188	14427264	mCLL	0.5	6.28469	0.522452	0.0831309	0.000220654	GNAI2P1	intergenic	7_Enh
chr12	14460026	14461066	mCLL	0.333333	5.14752	3.53442	0.686627	0.000430112	RN7SL676P	intergenic	7_Enh
chr12	14543872	14544242	mCLL	0.123188	4.78881	0.571874	0.119419	0.00019678	ATF7IP	introns,intergenic	6_EnhG
chr12	26890340	26890745	mCLL	0.101449	2.95461	2.09272	0.708292	0.000553074	ITPR2	introns,intergenic	5_TxWk
chr12	31964042	31964356	mCLL	0.0942029	4.18284	0.87165	0.208387	0.000468718	SNORA25	utr5,intergenic	7_Enh
chr12	32418801	32419247	mCLL	0.376812	4.87827	0.289509	0.0593467	0.000119103	RP11-956A19.1	introns,intergenic	7_Enh
chr12	40063237	40063757	mCLL	0.202899	3.70341	1.66596	0.449845	0.000125199	C12orf40	introns,intergenic	15_Quies
chr12	47576070	47576251	mCLL	0.0289855	1.52204	1.13059	0.742812	0.000237791	MIR4698	introns,intergenic	7_Enh,5_TxWk
chr12	47790851	47791803	mCLL	0.623188	7.60699	0.632375	0.0831309	0.000469439	RP1-90J4.1	intergenic	8_ZNF/Rpts
chr12	51786471	51786770	mCLL	0.108696	3.78823	1.08699	0.28694	0.000120747	GALNT6	utr5,introns,tss2kb	2_TssAFlnk
chr12	57636225	57637084	mCLL	0.507246	7.2304	0.417206	0.0577016	0.000223696	NDUFA4L2	tss2kb	11_BivFlnk
chr12	65588803	65589097	mCLL	0.0942029	2.5048	1.66922	0.666408	0.000109459	LEMD3	introns,intergenic	7_Enh,6_EnhG
chr12	72125653	72126310	mCLL	0.166667	3.40929	1.83846	0.539251	0.000228885	RP11-498M15.1	intergenic	15_Quies
chr12	80866605	80867177	mCLL	0.521739	5.62938	1.22871	0.218267	0.000113638	PTPRQ	introns,intergenic	15_Quies
chr12	90267067	90267443	mCLL	0.0869565	3.27172	1.37396	0.41995	0.00115097	RP11-654D12.2	intergenic	7_Enh
chr12	90330501	90330736	mCLL	0.057971	3.50043	1.14388	0.326784	0.000192704	RP11-654D12.3	introns,intergenic	7_Enh
chr12	92797512	92798007	mCLL	0.608696	6.67267	0.224905	0.0337054	0.000127202		intergenic	7_Enh
chr12	92950872	92951223	mCLL	0.0289855	3.37799	1.61441	0.477921	0.000252439	snoU13	intergenic	7_Enh
chr12	95592764	95592911	mCLL	0.0289855	1.80516	0.885368	0.490466	0.000326906	FGD6	introns,intergenic	5_TxWk
chr12	96431135	96431586	mCLL	0.152174	5.6634	1.3114	0.231558	0.000820308	LTA4H	introns,tss2kb	7_Enh,8_ZNF/Rpts
chr12	96464474	96465149	mCLL	0.26087	4.37674	0.800572	0.182915	0.000198592	RP11-256L6.4	intergenic	7_Enh
chr12	103662841	103663236	mCLL	0.0362319	2.41184	1.22131	0.506381	0.000118066	C12orf42	introns,tss2kb	15_Quies
chr12	103864251	103864835	mCLL	0.405797	4.91926	1.12413	0.228516	0.000324545	C12orf42	introns,intergenic	7_Enh
chr12	104805959	104806381	mCLL	0.101449	4.36475	1.06214	0.243344	0.00140794	CHST11	intergenic	15_Quies,7_Enh
chr12	108509159	108509853	mCLL	0.202899	4.33388	3.83543	0.884987	0.000212134	WSCD2	intergenic	7_Enh
chr12	108905384	108906015	mCLL	0.15942	5.97545	0.271475	0.0454318	0.000159951	FICD	intergenic	2_TssAFlnk,7_Enh
chr12	117469803	117470037	mCLL	0.0507246	2.54551	1.4798	0.581336	0.000916989	TESC	intergenic	7_Enh
chr12	121995449	121996072	mCLL	0.152174	3.98524	1.31719	0.330516	0.000459927	KDM2B	introns,intergenic	7_Enh
chr12	127256680	127257350	mCLL	0.224638	4.21811	2.88504	0.683964	0.00015241		tss2kb,utr3	1_TssA,15_Quies
chr13	21118408	21119056	mCLL	0.173913	4.33521	1.58981	0.366721	0.000108422		intergenic	2_TssAFlnk
chr13	27706861	27707019	mCLL	0.0289855	1.81412	0.911033	0.502189	0.000133292	USP12-AS1	introns,intergenic	7_Enh
chr13	28051304	28052078	mCLL	0.57971	5.95975	0.605011	0.101516	0.00132387	RNU6-63P	intergenic	7_Enh
chr13	30230362	30230548	mCLL	0.0289855	1.69424	0.872058	0.514719	0.0001166	SLC7A1	intergenic	9_Het
chr13	30337952	30338407	mCLL	0.289855	4.37633	1.63935	0.374595	0.000118595	UBL3	intergenic	7_Enh
chr13	31318359	31318964	mCLL	0.615942	6.35776	0.64242	0.101045	0.000620577	ALOX5AP	utr5,introns,intergenic	6_EnhG
chr13	33769453	33769851	mCLL	0.137681	2.76019	2.41621	0.875378	0.000769937	STARD13	introns,intergenic	15_Quies
chr13	41627478	41627951	mCLL	0.15942	3.84345	1.24649	0.324316	0.000445668	WBP4	introns,intergenic	7_Enh
chr13	42853296	42853570	mCLL	0.0362319	4.00623	0.812005	0.202686	0.000120974	AKAP11	introns,intergenic	7_Enh
chr13	43451174	43451666	mCLL	0.137681	4.1438	1.16062	0.280087	0.0002563	LINC00428	intergenic	7_Enh
chr13	43702592	43702865	mCLL	0.0434783	2.34052	1.47989	0.632289	0.00013766	LINC00400	intergenic	7_Enh,12_EnhBiv
chr13	46085654	46086171	mCLL	0.507246	5.01209	0.246051	0.0490914	0.000166219	COG3	utr5,introns,intergenic	4_Tx
chr13	61047734	61048139	mCLL	0.195652	3.63833	2.31739	0.636938	0.0002389	AL354764.1	introns,intergenic	5_TxWk
chr13	74517509	74517971	mCLL	0.217391	3.7242	1.97015	0.529012	0.00153573	KLF12	introns,intergenic	4_Tx
chr13	74565487	74565964	mCLL	0.137681	3.54325	1.24794	0.352201	0.000237858	KLF12	introns,intergenic	7_Enh
chr13	79967663	79968530	mCLL	0.630435	7.52366	0.1673	0.0222366	0.000194536	RNA5SP33	introns,intergenic	2_TssAFlnk
chr13	95860098	95860642	mCLL	0.166667	3.89756	1.41662	0.363463	0.000491268	snoU13	introns,intergenic	7_Enh
chr13	99953802	99953949	mCLL	0.0289855	2.59998	1.54524	0.594325	0.000315265	GPR183	introns,intergenic	6_EnhG
chr13	99954199	99954570	mCLL	0.210145	4.56323	0.585004	0.1282	0.00031802	GPR183	introns,intergenic	6_EnhG
chr13	100004661	100004914	mCLL	0.0362319	3.47552	1.60459	0.461684	0.000156798	MIR623	introns,intergenic	6_EnhG
chr13	100197663	100198030	mCLL	0.0289855	3.4356	2.10266	0.612021	0.000505342	TM9SF2	introns,intergenic	6_EnhG
chr13	111269135	111269330	mCLL	0.0289855	3.45403	0.891142	0.258	0.000160347	CARKD	introns,intergenic	2_TssAFlnk
chr13	111380084	111380697	mCLL	0.347826	4.37429	2.26599	0.518025	0.000213272	ING1	intergenic	5_TxWk
chr14	32396812	32396971	mCLL	0.0289855	2.15809	0.865442	0.401022	0.000158609	RP11-159D23.2	introns,intergenic	15_Quies
chr14	39643257	39643445	mCLL	0.0289855	3.9505	1.87033	0.473443	0.000553849	PNN	tss2kb	7_Enh
chr14	50429374	50429682	mCLL	0.108696	4.2576	0.61613	0.144713	0.000115646		tss2kb	7_Enh
chr14	50467840	50468849	mCLL	0.586957	7.81314	0.115134	0.0147359	0.000244969	C14orf182	introns,intergenic	7_Enh
chr14	50531653	50532114	mCLL	0.623188	7.13366	0.133736	0.0187472	0.00015788	RN7SKP193	introns,intergenic	7_Enh
chr14	50549777	50550570	mCLL	0.637681	7.801	0.126109	0.0161658	0.000152716	Y_RNA	introns,intergenic,exons	7_Enh
chr14	50582852	50583746	mCLL	0.637681	8.62555	0.063406	0.00735095	0.000121464		utr3,tss2kb,exons	1_TssA
chr14	52313296	52314495	mCLL	0.637681	9.42702	0.0473383	0.00502156	0.000136689		utr5,introns,tss2kb	2_TssAFlnk,2_TssAFlnk
chr14	53762721	53763084	mCLL	0.210145	3.80054	0.346765	0.0912408	0.000170928	AL163953.3	introns,intergenic	15_Quies
chr14	54902152	54902713	mCLL	0.15942	3.67921	1.68299	0.457434	0.000716833	CNIH1	introns,intergenic	5_TxWk
chr14	61392667	61393248	mCLL	0.536232	5.49292	1.11907	0.203729	0.000200003	SRMP2	introns,intergenic	7_Enh,5_TxWk
chr14	63991366	63992001	mCLL	0.5	6.12288	3.33402	0.544518	0.000822833	PPP2R5E	introns,intergenic	6_EnhG
chr14	65928370	65928904	mCLL	0.275362	4.45537	0.994885	0.2233	0.000121599	RPL21P8	introns,intergenic	7_Enh
chr14	65937371	65938120	mCLL	0.0797101	4.03114	0.885065	0.219557	0.000331579	MIR625	introns,tss2kb	7_Enh
chr14	71813275	71813746	mCLL	0.0869565	3.23193	1.60727	0.49731	0.000128816	RP1-261D10.1	introns,intergenic	7_Enh
chr14	73181685	73182880	mCLL	0.289855	5.85702	1.06549	0.181916	0.000222446	DPF3	introns,tss2kb	7_Enh
chr14	73276766	73277287	mCLL	0.15942	3.62448	2.12343	0.585856	0.000158321		introns,intergenic	7_Enh,5_TxWk
chr14	75906444	75907196	mCLL	0.434783	5.31936	3.25695	0.612283	0.000675945	JDP2	introns,intergenic	7_Enh
chr14	89960364	89960946	mCLL	0.514493	5.26053	0.666699	0.126736	0.000983703		introns,tss2kb	7_Enh
chr14	91782084	91782690	mCLL	0.601449	6.34287	0.421251	0.0664134	0.000170202	CCDC88C	introns,tss2kb,utr3	6_EnhG
chr14	91789939	91790920	mCLL	0.637681	8.13019	0.0812849	0.0099979	0.000108538	CCDC88C	introns,intergenic	6_EnhG,2_TssAFlnk
chr14	93502605	93503047	mCLL	0.123188	3.27613	2.41576	0.737383	0.000474942	ITPK1	introns,intergenic	7_Enh
chr15	38856161	38857392	mCLL	0.615942	8.37886	0.877683	0.10475	0.000146113		introns,tss2kb	1_TssA
chr15	38962659	38963368	mCLL	0.586957	6.84976	1.45652	0.212638	0.000442798	RP11-275I4.2	tss2kb	7_Enh
chr15	38963782	38964326	mCLL	0.565217	6.25388	1.6085	0.2572	0.000370647		introns,tss2kb	7_Enh
chr15	38965054	38965398	mCLL	0.362319	5.38069	1.30057	0.24171	0.000179617	RP11-275I4.2	introns,intergenic	7_Enh
chr15	38975753	38976258	mCLL	0.543478	5.42357	0.821018	0.15138	0.000185792	RP11-275I4.2	introns,intergenic	7_Enh
chr15	38982887	38983313	mCLL	0.405797	4.59482	0.616352	0.134141	0.000129934	C15orf53	intergenic	15_Quies
chr15	51177961	51178485	mCLL	0.637681	7.12135	0.386384	0.0542571	0.00116636	AP4E1	intergenic	7_Enh
chr15	52671265	52672067	mCLL	0.130435	4.19824	0.911294	0.217065	0.000140184	MYO5A	introns,intergenic	4_Tx,5_TxWk
chr15	57097912	57098691	mCLL	0.326087	4.83145	0.881015	0.18235	0.000147688		introns,intergenic	7_Enh,2_TssAFlnk
chr15	57591923	57592665	mCLL	0.630435	7.555	0.139159	0.0184194	0.000132065	LINC00926	tss2kb	2_TssAFlnk,1_TssA
chr15	64472366	64472862	mCLL	0.253623	3.52488	2.65364	0.752832	0.000176226	PPIB	introns,intergenic,utr3,exons	7_Enh
chr15	70491869	70492172	mCLL	0.0507246	3.43699	1.52449	0.443554	0.000375419	AC011648.1	tss2kb	7_Enh
chr15	86245558	86245708	mCLL	0.0289855	2.85934	0.835646	0.292251	0.000115015	RP11-815J21.1	utr5,introns,intergenic	6_EnhG
chr15	91293136	91293283	mCLL	0.0289855	1.29801	1.00022	0.77058	0.000110002	BLM	utr5,tss2kb,exons	4_Tx
chr16	4414129	4414561	mCLL	0.224638	3.86753	2.76759	0.715598	0.000840247	CORO7	introns,utr3,tss2kb,exons	6_EnhG
chr16	4414959	4415304	mCLL	0.0362319	2.22266	1.49214	0.671332	0.000303955	CORO7	introns,tss2kb	6_EnhG
chr16	11075606	11075963	mCLL	0.282609	3.96894	1.06374	0.268016	0.00015216	CLEC16A	introns,intergenic	6_EnhG
chr16	11342054	11342554	mCLL	0.0869565	3.33134	1.77631	0.533212	0.000915599	RMI2	tss2kb	5_TxWk
chr16	21127553	21128002	mCLL	0.123188	3.04078	1.86634	0.613769	0.000261131	CTC-508F8.1	introns,intergenic	2_TssAFlnk
chr16	28328361	28328776	mCLL	0.362319	4.49754	0.351094	0.0780635	0.0001035	SBK1	introns,intergenic	7_Enh
chr16	30778993	30779528	mCLL	0.304348	4.1769	1.94536	0.465742	0.000216925	RNF40	utr5,introns,tss2kb,exons	6_EnhG
chr16	48491730	48492707	mCLL	0.615942	6.71875	0.143734	0.021393	0.000107665	SIAH1	intergenic	7_Enh
chr16	71864322	71864638	mCLL	0.057971	1.65501	1.17084	0.707453	0.000106417	RP11-417N10.3	intergenic	15_Quies
chr16	80745023	80745202	mCLL	0.0289855	1.67327	1.55851	0.931413	0.000138229	CDYL2	introns,intergenic	15_Quies
chr16	85789588	85790568	mCLL	0.615942	7.48757	0.119714	0.0159884	0.000107068	C16orf74	intergenic	2_TssAFlnk
chr16	89106288	89106745	mCLL	0.130435	3.62161	1.48404	0.409774	0.000372474	CTD-2555A7.2	intergenic	7_Enh
chr17	1726646	1727295	mCLL	0.231884	3.84121	3.28211	0.854447	0.000186489	SMYD4	introns,intergenic	5_TxWk,7_Enh
chr17	29465555	29465820	mCLL	0.0434783	2.2145	1.15455	0.521361	0.000115491	RP11-142O6.1	introns,intergenic	15_Quies
chr17	29852341	29853402	mCLL	0.442029	5.57076	0.662672	0.118956	0.000462244	RAB11FIP4	utr5,introns,intergenic	6_EnhG
chr17	38072793	38073097	mCLL	0.0507246	1.93413	2.19497	1.13486	0.000262488	GSDMB	introns,intergenic	5_TxWk
chr17	48158138	48158592	mCLL	0.101449	3.26656	1.52607	0.467179	0.000140504	ITGA3	introns,intergenic	7_Enh
chr17	58166449	58167209	mCLL	0.557971	6.72973	0.142955	0.0212423	0.000408422	CTD-2319I12.1	introns,tss2kb	7_Enh
chr17	65570812	65571817	mCLL	0.289855	5.49908	1.6104	0.29285	0.000387593	PITPNC1	introns,intergenic	7_Enh
chr17	79225465	79225987	mCLL	0.123188	2.96878	2.3877	0.804271	0.000107586	SLC38A10	introns,intergenic,utr3	6_EnhG
chr18	3380654	3380983	mCLL	0.181159	4.0027	1.07549	0.26869	0.000186881	RPL31P59	intergenic	15_Quies
chr18	8952199	8952487	mCLL	0.0724638	2.86403	1.17773	0.411213	0.000201329	RPS4XP19	intergenic	7_Enh
chr18	13447725	13448080	mCLL	0.0507246	2.71656	1.47984	0.544747	0.00050035	MIR5190	introns,intergenic	7_Enh
chr18	20846693	20847576	mCLL	0.543478	6.43829	0.561595	0.0872273	0.00012162	RP11-17J14.2	introns,intergenic	7_Enh
chr18	23834713	23835136	mCLL	0.144928	3.72446	1.03665	0.278336	0.000119334	FAM60BP	introns,intergenic	15_Quies,7_Enh
chr18	30349484	30351025	mCLL	0.173913	7.64242	0.367142	0.04804	0.000370137	AC012123.1	introns,intergenic,exons	2_TssAFlnk,1_TssA
chr18	30351394	30352398	mCLL	0.362319	7.39902	0.287588	0.0388684	0.000325901	KLHL14	introns,tss2kb,exons	1_TssA
chr18	30460672	30461423	mCLL	0.492754	6.54165	0.895989	0.136967	0.000591536	RP11-746B8.1	introns,intergenic	7_Enh
chr18	30471731	30472272	mCLL	0.507246	5.38405	0.807275	0.149938	0.000117871	RP11-746B8.1	introns,intergenic	7_Enh
chr18	30510623	30511117	mCLL	0.601449	5.98813	0.379967	0.0634534	0.000117544	RP11-680N20.1	introns,intergenic	15_Quies
chr18	34389513	34389910	mCLL	0.630435	5.7952	0.169029	0.029167	0.000137206	TPGS2	introns,tss2kb	5_TxWk
chr18	42777285	42777924	mCLL	0.304348	4.35872	1.2096	0.277513	0.000112813	SLC14A2	intergenic	15_Quies
chr18	52698513	52699644	mCLL	0.275362	5.16145	1.14011	0.220889	0.000202436	AC098848.1	intergenic	15_Quies
chr18	53648981	53649662	mCLL	0.311594	4.62741	1.95892	0.423329	0.000143455	CTD-2008L17.1	introns,intergenic	15_Quies
chr18	53924431	53924845	mCLL	0.253623	3.94828	1.6987	0.430237	0.000669521	CTD-2008L17.2	intergenic	7_Enh,15_Quies
chr18	55618374	55619118	mCLL	0.311594	5.07986	1.44729	0.284908	0.000114673		intergenic	7_Enh
chr18	55682211	55682741	mCLL	0.623188	6.51534	0.277142	0.0425369	0.000151804	AC090324.1	intergenic	7_Enh
chr18	56219180	56219682	mCLL	0.594203	6.0654	0.371895	0.0613143	0.000130896	RP11-126O1.2	introns,intergenic	7_Enh
chr18	56223573	56223951	mCLL	0.0797101	4.32448	0.753395	0.174216	0.00169688	RP11-126O1.2	introns,tss2kb	7_Enh
chr18	56224074	56224785	mCLL	0.485507	5.86864	0.868207	0.14794	0.000255961	RP11-126O1.2	introns,tss2kb	7_Enh
chr18	56638042	56638953	mCLL	0.34058	5.78273	3.09918	0.535938	0.00203429	ZNF532	introns,intergenic	6_EnhG,7_Enh
chr18	57620301	57620531	mCLL	0.057971	3.72571	1.31364	0.352587	0.000153469	NFE2L3P1	intergenic	15_Quies
chr18	60816521	60816690	mCLL	0.0289855	2.53285	1.07893	0.425976	0.000166151	RP11-299P2.1	introns,intergenic	4_Tx
chr18	60968654	60968923	mCLL	0.0507246	2.59009	1.39732	0.539486	0.000373954	RP11-28F1.2	introns,intergenic	6_EnhG
chr18	72706529	72707208	mCLL	0.181159	4.36617	1.18881	0.272277	0.000263291	ZNF407	introns,intergenic	7_Enh
chr18	74783907	74784187	mCLL	0.0869565	3.19466	2.18462	0.683836	0.000134543	MBP	introns,intergenic	6_EnhG
chr18	74863523	74864368	mCLL	0.384058	5.10236	2.26302	0.443523	0.00145513		intergenic	7_Enh
chr18	77764540	77765397	mCLL	0.347826	5.03243	2.39843	0.476595	0.000268892	TXNL4A	introns,intergenic	15_Quies
chr19	872375	873447	mCLL	0.543478	6.61793	1.25672	0.189896	0.000147478	MED16	introns,intergenic	7_Enh
chr19	1045236	1045520	mCLL	0.101449	3.55714	1.18266	0.332475	0.000199075	ABCA7	introns,tss2kb	4_Tx,6_EnhG
chr19	1057227	1057509	mCLL	0.101449	2.57367	1.93303	0.751079	0.000403314		utr5,introns,intergenic,exons	8_ZNF/Rpts
chr19	1082052	1082820	mCLL	0.456522	5.6422	0.829499	0.147017	0.000273601		introns,tss2kb	6_EnhG
chr19	6601287	6602048	mCLL	0.471014	5.2743	0.622614	0.118047	0.000106563	CD70	introns,intergenic	7_Enh
chr19	17371614	17372061	mCLL	0.550725	5.3063	0.610947	0.115136	0.000193291	USHBP1	introns,intergenic	7_Enh
chr19	47597064	47597447	mCLL	0.181159	3.11059	2.57125	0.826612	0.00116267	ZC3H4	introns,intergenic,utr3,exons	6_EnhG
chr2	24437723	24438179	mCLL	0.26087	3.39706	3.04082	0.895135	0.0013129		introns,intergenic	4_Tx
chr2	42774003	42774693	mCLL	0.536232	5.75023	0.396094	0.068883	0.000119298	AC025750.7	introns,intergenic	7_Enh
chr2	43354420	43354575	mCLL	0.0289855	3.89647	0.680336	0.174603	0.00013102	AC093609.1	intergenic	7_Enh
chr2	43612462	43612817	mCLL	0.144928	2.16498	3.32937	1.53783	0.000203879	THADA	introns,intergenic	5_TxWk
chr2	49173588	49174119	mCLL	0.601449	6.10479	0.901001	0.147589	0.000380988	CTBP2P5	intergenic	15_Quies
chr2	49212061	49213040	mCLL	0.405797	5.80091	3.86604	0.666455	0.000474459		introns,intergenic	15_Quies
chr2	49217680	49217829	mCLL	0.0289855	2.83855	2.13954	0.753745	0.000242255		utr5,introns,intergenic,utr3,exons	15_Quies
chr2	49218614	49219248	mCLL	0.282609	4.96185	2.98055	0.600693	0.000249084		introns,intergenic	7_Enh
chr2	49220757	49221114	mCLL	0.137681	3.56151	3.20524	0.899966	0.000196476		introns,intergenic	15_Quies
chr2	49230201	49230348	mCLL	0.0289855	2.29172	1.55582	0.67889	0.000246759		introns,intergenic	7_Enh
chr2	49231187	49232299	mCLL	0.34058	5.37949	2.36766	0.440127	0.000656092		introns,intergenic	7_Enh
chr2	49239178	49239814	mCLL	0.166667	3.55032	1.99656	0.562361	0.00029054		introns,intergenic	15_Quies
chr2	49255322	49255506	mCLL	0.0289855	1.90955	1.19055	0.623468	0.000103657		introns,intergenic	15_Quies
chr2	49356118	49356551	mCLL	0.173913	3.35934	2.50435	0.745487	0.000104526	FSHR	introns,intergenic	15_Quies
chr2	49488243	49488510	mCLL	0.057971	1.7792	1.41885	0.797469	0.00010645	RNU6-439P	intergenic	15_Quies
chr2	49717921	49718285	mCLL	0.0942029	3.23605	1.08639	0.335716	0.000339136	RNU6-439P	intergenic	15_Quies
chr2	54267688	54267835	mCLL	0.0289855	0.989949	0.638655	0.645139	0.000106511	AC008280.1	introns,intergenic	5_TxWk
chr2	55014918	55015617	mCLL	0.0507246	3.363	1.64436	0.488955	0.00192509	AC104781.1	introns,intergenic	7_Enh,2_TssAFlnk
chr2	58250622	58251431	mCLL	0.615942	6.94856	0.693961	0.0998713	0.000390592	VRK2	introns,intergenic	7_Enh,2_TssAFlnk
chr2	61193616	61194146	mCLL	0.282609	4.378	0.630406	0.143994	0.000281923	AC010733.5	introns,intergenic,utr3	7_Enh,2_TssAFlnk
chr2	61198648	61199195	mCLL	0.210145	4.93213	1.61099	0.326631	0.00167281	RNA5SP95	introns,intergenic	7_Enh
chr2	61199364	61200876	mCLL	0.456522	6.42848	2.81011	0.437134	0.00192424	RNA5SP95	introns,intergenic	7_Enh
chr2	61203551	61203744	mCLL	0.0362319	2.42476	1.97228	0.81339	0.00181759	RNA5SP95	introns,intergenic	7_Enh
chr2	64440927	64442334	mCLL	0.637681	8.64166	0.172217	0.0199287	0.000121987	RP11-547M24.1	introns,intergenic	2_TssAFlnk,7_Enh
chr2	64926795	64927505	mCLL	0.478261	5.094	0.662105	0.129977	0.00113556	AC007365.4	introns,intergenic	7_Enh
chr2	68337286	68337586	mCLL	0.188406	3.34279	1.45651	0.435718	0.000267729	C1D	introns,intergenic,utr3	15_Quies
chr2	68675648	68676612	mCLL	0.152174	4.95285	1.08843	0.219758	0.000173444	AC127383.1	tss2kb,utr3	9_Het,15_Quies
chr2	70330672	70331157	mCLL	0.101449	4.21605	0.956858	0.226956	0.000785452	AC016700.3	tss2kb	2_TssAFlnk,7_Enh
chr2	85097455	85097818	mCLL	0.0869565	3.25338	0.761508	0.234067	0.000204863	RPL12P18	intergenic,utr3,exons	7_Enh
chr2	97009582	97010178	mCLL	0.485507	5.1023	2.78923	0.546661	0.000507907	NCAPH	utr5,introns,intergenic,exons	7_Enh
chr2	97472264	97473016	mCLL	0.565217	6.11717	0.90817	0.148463	0.000169466	RP11-353K11.1	introns,intergenic	7_Enh,2_TssAFlnk
chr2	98578057	98578337	mCLL	0.057971	2.22781	1.94045	0.871014	0.000246993	TMEM131	introns,intergenic	5_TxWk
chr2	101750184	101750643	mCLL	0.0724638	2.2969	2.10961	0.918461	0.000190808	TBC1D8	introns,intergenic	15_Quies
chr2	106406274	106407502	mCLL	0.456522	6.96539	0.314473	0.045148	0.000521758	NCK2	introns,intergenic	7_Enh,7_Enh
chr2	106418989	106419496	mCLL	0.586957	6.68304	0.407604	0.0609908	0.000217926	NCK2	introns,intergenic	7_Enh
chr2	106423499	106423830	mCLL	0.0797101	3.52396	1.56013	0.442721	0.000257843	NCK2	introns,intergenic	7_Enh
chr2	106484400	106484817	mCLL	0.391304	4.75439	0.915632	0.192587	0.000224464	AC009505.2	introns,intergenic	6_EnhG
chr2	106551031	106551357	mCLL	0.0652174	2.53104	2.16803	0.856573	0.000322904	AC009505.4	intergenic	15_Quies
chr2	106551477	106552020	mCLL	0.275362	4.45079	2.04923	0.460419	0.000209415	AC009505.4	intergenic	15_Quies
chr2	106764205	106764655	mCLL	0.057971	2.66583	1.40338	0.526431	0.00079946	UXS1	introns,intergenic	7_Enh
chr2	120763739	120764071	mCLL	0.123188	3.41569	1.40335	0.410854	0.000253341	EPB41L5	intergenic	7_Enh
chr2	134904061	134904418	mCLL	0.0724638	3.4562	1.09262	0.316133	0.000292913	MIR3679	introns,intergenic	7_Enh
chr2	135340032	135340480	mCLL	0.144928	3.96133	1.92774	0.48664	0.000112494	TMEM163	introns,intergenic	7_Enh
chr2	135381371	135381690	mCLL	0.0362319	2.12997	1.09776	0.515389	0.000232334	TMEM163	introns,intergenic	7_Enh
chr2	137147375	137147995	mCLL	0.623188	6.59339	0.419172	0.0635746	0.000495197	RN7SKP141	tss2kb	7_Enh,2_TssAFlnk
chr2	137152219	137152594	mCLL	0.137681	4.12507	1.14997	0.278775	0.000184167	RN7SKP141	intergenic	7_Enh
chr2	139280581	139281056	mCLL	0.0652174	3.04457	1.64013	0.538708	0.000209736	SPOPL	introns,intergenic	5_TxWk,7_Enh
chr2	145171839	145172393	mCLL	0.0724638	3.73204	0.581551	0.155827	0.000119914	ZEB2	introns,intergenic	6_EnhG,7_Enh
chr2	145248444	145249052	mCLL	0.304348	4.47625	4.25355	0.950249	0.000293823	ZEB2	introns,intergenic	6_EnhG,5_TxWk
chr2	152526230	152526656	mCLL	0.057971	2.97365	0.847424	0.284978	0.000159058	NEB	introns,intergenic	15_Quies
chr2	161960491	161961157	mCLL	0.507246	5.49503	0.737536	0.134219	0.000171484	TANK	introns,intergenic	7_Enh
chr2	161970591	161970785	mCLL	0.0289855	1.51244	0.840237	0.55555	0.000100959	TANK	introns,intergenic	15_Quies
chr2	165524280	165524514	mCLL	0.0434783	2.67128	0.80671	0.301994	0.000135185	AC019181.3	introns,intergenic	7_Enh
chr2	165604336	165604662	mCLL	0.0797101	3.49444	1.44253	0.412807	0.00014968	COBLL1	introns,intergenic	5_TxWk
chr2	165610661	165611745	mCLL	0.608696	7.58092	0.973963	0.128475	0.000473332	COBLL1	introns,intergenic	7_Enh
chr2	165616672	165617114	mCLL	0.166667	5.65153	0.984225	0.174152	0.000667966	COBLL1	introns,intergenic	1_TssA
chr2	165618625	165619412	mCLL	0.26087	6.59273	0.375491	0.0569552	0.00030102	COBLL1	introns,intergenic	7_Enh
chr2	168870097	168870438	mCLL	0.101449	2.68791	1.45864	0.542665	0.00017021	STK39	introns,tss2kb	7_Enh,5_TxWk
chr2	179884904	179885316	mCLL	0.572464	6.22868	0.22689	0.0364267	0.000181339	ACA59	introns,intergenic	7_Enh
chr2	184113615	184114025	mCLL	0.188406	3.57214	0.91006	0.254766	0.000318495	LIN28AP1	intergenic	15_Quies
chr2	184133221	184133368	mCLL	0.0289855	1.45991	1.05554	0.723015	0.000376196	LIN28AP1	intergenic	15_Quies
chr2	184159789	184160358	mCLL	0.195652	3.46047	2.27285	0.656805	0.000138103	LIN28AP1	intergenic	15_Quies
chr2	184213129	184214181	mCLL	0.384058	5.56229	2.00136	0.359808	0.000583235	LIN28AP1	intergenic	7_Enh
chr2	184370743	184370960	mCLL	0.0434783	1.73152	1.40884	0.813639	0.00012436	CACYBPP2	intergenic	15_Quies
chr2	184862757	184863187	mCLL	0.101449	2.92831	2.12927	0.727133	0.000225603	snoU13	intergenic	15_Quies
chr2	184865717	184865993	mCLL	0.0362319	1.8251	1.61125	0.882827	0.00024977	snoU13	intergenic	15_Quies
chr2	184932258	184932572	mCLL	0.0724638	2.84624	1.12261	0.394418	0.000737766	snoU13	intergenic	15_Quies
chr2	185002679	185003136	mCLL	0.101449	3.0706	1.15588	0.376435	0.000123327	snoU13	intergenic	15_Quies
chr2	185215752	185216294	mCLL	0.427536	4.73127	2.96798	0.627311	0.00135854	MIR548AE1	intergenic	15_Quies
chr2	185221724	185222502	mCLL	0.362319	5.06777	1.5356	0.303013	0.00100685	MIR548AE1	intergenic	15_Quies
chr2	185227981	185228646	mCLL	0.23913	4.52446	1.91382	0.422994	0.000178044	MIR548AE1	intergenic	15_Quies
chr2	185235437	185236434	mCLL	0.550725	7.10468	3.06888	0.431952	0.00265958	MIR548AE1	intergenic	7_Enh,15_Quies
chr2	185308907	185309423	mCLL	0.362319	4.42276	2.50388	0.566137	0.000359593	MIR548AE1	intergenic	15_Quies
chr2	185316016	185316163	mCLL	0.0289855	1.85781	1.58283	0.851984	0.000110882	MIR548AE1	intergenic	15_Quies
chr2	185461563	185461908	mCLL	0.398551	6.22587	3.72466	0.598256	0.00145159	ZNF804A	tss2kb	14_ReprPCWk,10_TssBiv
chr2	185462197	185463829	mCLL	0.550725	9.07345	5.12243	0.564551	0.0018582	ZNF804A	utr5,tss2kb	2_TssAFlnk,1_TssA
chr2	185464031	185464192	mCLL	0.0289855	4.60258	3.51928	0.764632	0.00100346	ZNF804A	introns,intergenic	2_TssAFlnk
chr2	185476229	185476629	mCLL	0.275362	3.9581	2.10015	0.530595	0.000396849	ZNF804A	introns,intergenic	15_Quies
chr2	185510717	185511480	mCLL	0.384058	5.01603	1.99407	0.397539	0.00147824	ZNF804A	introns,intergenic	7_Enh
chr2	185551141	185551581	mCLL	0.0797101	3.38048	1.63256	0.482938	0.000225055	ZNF804A	introns,intergenic	15_Quies
chr2	185592608	185592881	mCLL	0.0724638	3.03607	2.27039	0.747805	0.000509675	ZNF804A	introns,intergenic	15_Quies
chr2	185594800	185594947	mCLL	0.0289855	2.10151	1.34334	0.639225	0.000946409	ZNF804A	introns,intergenic	15_Quies
chr2	185594980	185595516	mCLL	0.5	6.01958	3.00273	0.498827	0.00146272	ZNF804A	introns,intergenic	15_Quies
chr2	185596110	185596414	mCLL	0.0797101	3.75833	1.90056	0.505692	0.000438689	ZNF804A	introns,intergenic	15_Quies
chr2	185603355	185603538	mCLL	0.0362319	2.17576	1.0217	0.469582	0.000136325	ZNF804A	introns,intergenic	15_Quies
chr2	185621660	185622154	mCLL	0.376812	4.39528	2.44354	0.555945	0.000789497	AC010747.2	introns,intergenic	15_Quies
chr2	185629878	185630635	mCLL	0.369565	5.03888	2.29438	0.455336	0.000687552	AC010747.2	introns,intergenic	1_TssA,15_Quies
chr2	185652184	185652350	mCLL	0.0289855	1.84256	1.15145	0.624919	0.000137601	AC010747.2	introns,intergenic	15_Quies
chr2	185664067	185664474	mCLL	0.304348	3.83036	2.3613	0.61647	0.000679227	AC010747.2	introns,intergenic	15_Quies
chr2	191443149	191443585	mCLL	0.347826	4.57249	0.883775	0.193281	0.000110623	RN7SKP179	intergenic	7_Enh
chr2	191535298	191535596	mCLL	0.0434783	2.47315	2.09298	0.846281	0.000434806	NAB1	introns,intergenic	5_TxWk
chr2	192545020	192545234	mCLL	0.0869565	6.07734	0.257029	0.042293	0.00011974	NABP1	introns,intergenic	7_Enh
chr2	196426779	196427915	mCLL	0.557971	7.76799	0.477841	0.061514	0.00138235	AC064834.3	intergenic	7_Enh
chr2	197029307	197029738	mCLL	0.173913	5.14242	0.848852	0.165069	0.00163438	STK17B	introns,intergenic	6_EnhG,3_TxFlnk
chr2	197029777	197029979	mCLL	0.0289855	3.98567	0.754611	0.189331	0.00109172	STK17B	introns,intergenic	6_EnhG
chr2	197097738	197098168	mCLL	0.0942029	2.70141	1.68243	0.622797	0.000758343	HECW2	introns,intergenic	7_Enh
chr2	197376537	197376712	mCLL	0.0289855	1.60451	0.871955	0.54344	0.000179286	HECW2	introns,intergenic	14_ReprPCWk
chr2	201766135	201766592	mCLL	0.637681	7.12153	0.0968895	0.0136051	0.000227312	RNU6-762P	introns,intergenic	7_Enh
chr2	202285150	202285454	mCLL	0.057971	2.59537	1.5741	0.606505	0.000411257	Y_RNA	utr5,introns,intergenic,utr3,exons	5_TxWk
chr2	208199394	208199596	mCLL	0.0362319	2.10886	1.28342	0.608584	0.00030702	MIR1302-4	introns,intergenic	7_Enh
chr2	208601743	208602604	mCLL	0.130435	4.33806	0.935341	0.215613	0.000146475	CCNYL1	introns,intergenic	5_TxWk
chr2	217356445	217356977	mCLL	0.275362	4.29183	1.79836	0.419019	0.000103427	AC098820.4	introns,intergenic	7_Enh
chr2	224663740	224664144	mCLL	0.0724638	4.08001	0.976401	0.239313	0.000346088	AP1S3	introns,intergenic	5_TxWk
chr2	224806484	224806728	mCLL	0.0289855	4.41374	0.535947	0.121427	0.00033253	WDFY1	introns,intergenic	7_Enh
chr2	225476653	225477108	mCLL	0.536232	5.19117	0.646756	0.124588	0.000229328	CUL3	intergenic	15_Quies
chr2	230931711	230933786	mCLL	0.637681	7.93641	0.150356	0.0189452	0.000123283		utr5,introns,tss2kb	1_TssA,2_TssAFlnk
chr2	231454071	231454750	mCLL	0.608696	6.51279	0.237926	0.036532	0.000161195	RNU6-451P	intergenic	7_Enh
chr2	234230435	234231016	mCLL	0.34058	3.98	2.20515	0.554058	0.000142526		introns,intergenic	7_Enh
chr2	240196789	240197337	mCLL	0.297101	4.41176	1.41675	0.321129	0.000590984	HDAC4	introns,intergenic	12_EnhBiv
chr20	5748218	5748425	mCLL	0.0362319	2.40002	1.50915	0.628808	0.000195937	C20orf196	introns,intergenic	6_EnhG
chr20	15248145	15248292	mCLL	0.0289855	1.07875	0.884944	0.820343	0.00020794	RNA5SP475	introns,intergenic	15_Quies
chr20	15313347	15314220	mCLL	0.101449	3.86889	1.93054	0.498992	0.000388739	RNA5SP475	introns,intergenic	7_Enh,2_TssAFlnk,7_Enh
chr20	16414750	16415173	mCLL	0.376812	4.61543	0.980377	0.212413	0.00126598	AL118509.1	introns,intergenic	15_Quies
chr20	25687271	25687840	mCLL	0.572464	5.3089	0.527024	0.0992717	0.000117198	ZNF337	intergenic	7_Enh
chr20	32843439	32843803	mCLL	0.0652174	2.84517	0.938135	0.329729	0.000158363	ASIP	introns,intergenic	15_Quies
chr20	33657757	33658266	mCLL	0.195652	3.46221	2.08161	0.601237	0.000293183		introns,intergenic	7_Enh
chr20	37461943	37462266	mCLL	0.0434783	2.92526	1.09695	0.374992	0.000127254	PPP1R16B	introns,intergenic	6_EnhG
chr20	38380921	38381551	mCLL	0.130435	3.21678	2.23852	0.69589	0.000288038	RP5-1031J8.1	intergenic	15_Quies
chr20	38502494	38503078	mCLL	0.144928	3.48286	1.92827	0.553647	0.000144283	HSPE1P1	intergenic	15_Quies
chr20	46063004	46063257	mCLL	0.0362319	2.58773	1.24705	0.481911	0.000326978	RP1-148H17.1	intergenic	7_Enh
chr20	46150819	46151622	mCLL	0.5	6.05803	1.53098	0.25272	0.00104237	NCOA3	introns,intergenic	8_ZNF/Rpts
chr20	50117494	50117884	mCLL	0.253623	4.84765	0.538479	0.11108	0.000118856		introns,intergenic	7_Enh
chr20	51702218	51702598	mCLL	0.057971	3.05766	0.852838	0.278919	0.000101483	RN7SKP184	introns,intergenic	7_Enh,15_Quies
chr20	51773939	51774496	mCLL	0.333333	4.48443	1.41274	0.315033	0.000147781	RP11-15M15.1	introns,intergenic	7_Enh
chr20	52542620	52542893	mCLL	0.0507246	3.6806	1.22859	0.333802	0.000369741	AC005220.3	intergenic	7_Enh
chr21	15905957	15906844	mCLL	0.615942	6.95427	0.84092	0.120921	0.000160144	SAMSN1	introns,intergenic	7_Enh,2_TssAFlnk
chr21	16436675	16438531	mCLL	0.630435	9.20862	1.2721	0.138143	0.00049141		introns,tss2kb	1_TssA
chr21	26879860	26880226	mCLL	0.166667	4.07398	0.823095	0.202037	0.000190037	AP000221.1	intergenic	15_Quies
chr21	26922657	26923231	mCLL	0.0797101	2.63081	2.1653	0.823054	0.000229618	MIR155HG	intergenic	15_Quies
chr21	30494133	30495006	mCLL	0.268116	4.86492	2.79822	0.575184	0.000883513	MAP3K7CL	introns,tss2kb	7_Enh,2_TssAFlnk,7_Enh
chr21	35320044	35321387	mCLL	0.514493	6.77693	0.712677	0.105162	0.000247744		utr5,introns,tss2kb	7_Enh
chr21	38311724	38312111	mCLL	0.115942	3.48208	0.516917	0.148451	0.000121187	DPRXP5	introns,intergenic	5_TxWk
chr21	42605933	42606147	mCLL	0.0652174	3.57219	1.35081	0.378145	0.000345875	BACE2	introns,intergenic	7_Enh
chr21	44772435	44773125	mCLL	0.434783	6.0239	3.99697	0.663519	0.000346213	AP001046.5	intergenic	7_Enh
chr21	44790292	44790667	mCLL	0.0652174	3.11234	1.60872	0.516883	0.000125157	AP001046.6	intergenic	7_Enh
chr22	24903595	24904086	mCLL	0.0652174	1.91878	2.60986	1.36016	0.000417064	AP000355.2	introns,intergenic	7_Enh
chr22	30831625	30832102	mCLL	0.144928	3.35278	1.40906	0.420267	0.000116734		utr5,intergenic	8_ZNF/Rpts
chr22	41818565	41819040	mCLL	0.0869565	2.71766	2.18339	0.803409	0.000553446	CTA-223H9.9	intergenic	7_Enh
chr22	46676751	46677435	mCLL	0.471014	5.22982	2.75593	0.526965	0.000445187	TTC38	introns,intergenic	7_Enh
chr22	50972951	50973100	mCLL	0.0289855	3.66848	1.3637	0.371735	0.000959693	ODF3B	tss2kb	7_Enh
chr3	239275	239643	mCLL	0.0652174	2.82558	1.89125	0.669332	0.000316436		utr5,introns,tss2kb,exons	11_BivFlnk
chr3	312389	312798	mCLL	0.0797101	2.77517	2.01291	0.725326	0.000135907	RNU6-1194P	introns,intergenic	7_Enh
chr3	319655	319906	mCLL	0.0507246	2.04408	2.18318	1.06805	0.000234101	RNU6-1194P	introns,intergenic	2_TssAFlnk
chr3	332841	333003	mCLL	0.0362319	1.84556	1.83865	0.99626	0.000107594	RNU6-1194P	introns,intergenic	7_Enh
chr3	339179	339705	mCLL	0.130435	2.89929	2.43444	0.839669	0.000102757	RPS8P6	introns,intergenic	7_Enh
chr3	3756265	3756665	mCLL	0.144928	3.22633	1.00383	0.311135	0.000117299	AC024158.1	introns,intergenic	15_Quies
chr3	3935327	3935736	mCLL	0.130435	3.22999	1.30569	0.40424	0.000142466	PNPT1P1	introns,intergenic	7_Enh
chr3	4626224	4626775	mCLL	0.144928	4.33789	0.424966	0.0979661	0.000106093	ITPR1	introns,intergenic	7_Enh
chr3	8543111	8543672	mCLL	0.318841	5.23662	3.38874	0.647124	0.000127662		utr5,introns,tss2kb,utr3	2_TssAFlnk
chr3	9395696	9396482	mCLL	0.413043	5.2111	1.72274	0.33059	0.000151445	PGAM1P4	introns,intergenic	7_Enh
chr3	10254885	10255270	mCLL	0.217391	3.46924	2.79459	0.805535	0.000329616	RNU6-814P	introns,intergenic,exons	6_EnhG
chr3	10431676	10432494	mCLL	0.492754	5.9687	0.937788	0.157118	0.00214756	MIR885	introns,intergenic	7_Enh,2_TssAFlnk,7_Enh
chr3	10437423	10437771	mCLL	0.101449	3.80455	0.980187	0.257635	0.000286704	MIR885	introns,tss2kb	7_Enh
chr3	10478954	10479696	mCLL	0.492754	5.90277	0.654148	0.110821	0.000413058	ATP2B2	introns,intergenic	7_Enh
chr3	10486242	10486470	mCLL	0.0362319	2.57311	1.16521	0.452841	0.000212259	ATP2B2	introns,intergenic	15_Quies
chr3	11643133	11643841	mCLL	0.514493	5.53027	0.88839	0.160641	0.00102674	VGLL4	introns,intergenic,utr3,exons	7_Enh
chr3	15340554	15340894	mCLL	0.0362319	3.24984	1.16497	0.35847	0.000212865	snoU13	introns,intergenic	6_EnhG
chr3	15546267	15546432	mCLL	0.0289855	1.99702	0.84538	0.423321	0.000109829	RN7SL110P	introns,intergenic	15_Quies
chr3	15597910	15598593	mCLL	0.630435	6.6734	0.179144	0.0268445	0.00020355		intergenic	7_Enh
chr3	16421442	16421656	mCLL	0.0362319	2.29568	2.04823	0.892211	0.000192825	RFTN1	introns,intergenic	7_Enh
chr3	16488787	16488941	mCLL	0.0289855	1.39324	0.879828	0.631499	0.000123022	RFTN1	introns,intergenic	6_EnhG
chr3	30176695	30176958	mCLL	0.0434783	1.87324	1.33126	0.710672	0.000119124	AC137674.1	intergenic	15_Quies
chr3	31983495	31983824	mCLL	0.0507246	3.48691	2.22119	0.637008	0.000281112	OSBPL10	introns,intergenic	6_EnhG
chr3	31987987	31988750	mCLL	0.507246	6.64547	0.356392	0.0536293	0.00017109	OSBPL10	introns,intergenic	7_Enh
chr3	32511366	32511788	mCLL	0.0942029	3.28893	1.8097	0.550242	0.000141274	CMTM6	introns,intergenic	6_EnhG
chr3	47337544	47337710	mCLL	0.0289855	1.72594	1.05023	0.608499	0.000114881	KIF9	introns,intergenic	7_Enh
chr3	58405532	58405901	mCLL	0.0942029	2.71534	1.75087	0.644807	0.000874437	RP11-802O23.3	introns,intergenic	6_EnhG
chr3	59410109	59410825	mCLL	0.456522	5.8911	0.983238	0.166902	0.000410138	RP11-285B24.1	intergenic	7_Enh
chr3	64149345	64149843	mCLL	0.0507246	2.8602	1.51066	0.528165	0.000209589	PRDX3P4	introns,intergenic	15_Quies
chr3	64384878	64385283	mCLL	0.246377	3.97234	0.628192	0.158141	0.000219094	RP11-14D22.1	introns,intergenic	15_Quies
chr3	66423052	66423478	mCLL	0.282609	4.42035	0.519518	0.117529	0.000174585	LRIG1	introns,intergenic	5_TxWk
chr3	66490168	66490606	mCLL	0.181159	4.25605	0.412157	0.0968403	0.000104715	LRIG1	introns,intergenic	7_Enh,15_Quies
chr3	67040246	67041215	mCLL	0.5	6.31368	1.49593	0.236936	0.000470346	KBTBD8	intergenic	1_TssA,2_TssAFlnk,7_Enh
chr3	101237135	101237711	mCLL	0.144928	4.28299	0.653213	0.152513	0.000565531	FAM172BP	tss2kb	7_Enh,14_ReprPCWk
chr3	111043544	111043790	mCLL	0.0362319	2.75798	1.09466	0.396905	0.000117786	CD96	introns,intergenic	7_Enh
chr3	111335242	111335750	mCLL	0.210145	4.10295	0.862256	0.210155	0.000264637	RP11-402J7.2	introns,intergenic	7_Enh
chr3	112693772	112694007	mCLL	0.0289855	3.5337	0.746563	0.21127	0.00010527		utr5,tss2kb	2_TssAFlnk
chr3	113344529	113345008	mCLL	0.398551	5.42105	0.832959	0.153653	0.000166808	SIDT1	utr5,introns,tss2kb	2_TssAFlnk,7_Enh
chr3	113345548	113346094	mCLL	0.637681	7.38923	0.348221	0.0471254	0.000815118	SIDT1	introns,intergenic	2_TssAFlnk
chr3	114130723	114131060	mCLL	0.0942029	3.4938	1.47288	0.42157	0.0018029	ZBTB20-AS1	introns,intergenic	15_Quies
chr3	114131271	114131607	mCLL	0.0652174	3.26653	1.31922	0.403862	0.000405596	ZBTB20-AS1	introns,intergenic	15_Quies
chr3	114146275	114147510	mCLL	0.434783	6.35742	4.88972	0.769137	0.00240018	RP11-197K3.1	introns,intergenic	7_Enh
chr3	114156740	114157129	mCLL	0.0507246	3.05009	1.47138	0.482406	0.000802128	RP11-197K3.1	introns,intergenic	7_Enh
chr3	114166449	114166675	mCLL	0.0362319	3.91352	2.32549	0.594219	0.00183482	RP11-197K3.1	introns,intergenic	7_Enh
chr3	114168522	114168807	mCLL	0.0507246	4.04447	2.37211	0.586507	0.00194138	RP11-197K3.1	introns,intergenic	1_TssA
chr3	114168884	114169102	mCLL	0.101449	4.61917	2.10017	0.454663	0.00198368	RP11-197K3.1	introns,intergenic	1_TssA,5_TxWk
chr3	114169892	114170695	mCLL	0.601449	7.42586	1.45555	0.19601	0.00295769	RP11-197K3.1	introns,tss2kb	7_Enh
chr3	114173563	114173757	mCLL	0.0362319	4.18626	1.08066	0.258145	0.000204821	ZBTB20	utr5,introns,tss2kb	2_TssAFlnk
chr3	114175470	114175979	mCLL	0.630435	7.34215	0.240351	0.0327358	0.00039986	ZBTB20	introns,tss2kb	7_Enh
chr3	114179334	114179670	mCLL	0.123188	4.3153	1.00694	0.233342	0.000208647	ZBTB20	introns,intergenic	7_Enh
chr3	114229017	114229481	mCLL	0.202899	3.95442	0.839463	0.212285	0.000195793	ZBTB20	introns,intergenic	7_Enh
chr3	114303412	114304219	mCLL	0.536232	6.25486	0.479919	0.0767274	0.00056939	ZBTB20	introns,intergenic	7_Enh,15_Quies,15_Quies
chr3	119021601	119022160	mCLL	0.173913	4.38869	0.726282	0.16549	0.000177393	RPS26P21	introns,intergenic	7_Enh
chr3	119070903	119071564	mCLL	0.601449	6.40622	0.335919	0.0524364	0.000100746	RNU6-1127P	introns,intergenic	7_Enh
chr3	119270587	119270830	mCLL	0.0652174	2.63716	1.94022	0.735725	0.000148942		introns,intergenic	7_Enh
chr3	119346333	119347057	mCLL	0.188406	4.85542	0.871692	0.17953	0.000565812	RP11-190C22.1	introns,intergenic	7_Enh
chr3	119656021	119656440	mCLL	0.23913	3.83989	1.44802	0.377098	0.000253106	GSK3B	introns,intergenic	5_TxWk
chr3	121733626	121733916	mCLL	0.173913	3.45631	1.22007	0.352997	0.000530867	ILDR1	introns,intergenic	7_Enh
chr3	121740703	121741309	mCLL	0.42029	5.33441	0.520556	0.0975844	0.000193766		utr5,introns,tss2kb,utr3	2_TssAFlnk
chr3	121771834	121772124	mCLL	0.137681	3.56329	1.11009	0.311535	0.000101283		intergenic	7_Enh
chr3	121782793	121783507	mCLL	0.311594	5.27531	1.00333	0.190193	0.000281485	CD86	introns,intergenic	7_Enh
chr3	121793693	121793919	mCLL	0.0362319	4.18449	0.746807	0.17847	0.0001404	CD86	introns,intergenic	7_Enh
chr3	121795848	121797124	mCLL	0.637681	8.07675	0.303482	0.0375748	0.000829496		introns,tss2kb	2_TssAFlnk
chr3	121799087	121799372	mCLL	0.0362319	3.32051	2.53199	0.762531	0.000668731	CD86	introns,intergenic	7_Enh
chr3	125069483	125070424	mCLL	0.34058	4.9769	1.13027	0.227104	0.000702794	ZNF148	introns,intergenic	7_Enh
chr3	141105559	141106014	mCLL	0.173913	3.59203	4.33469	1.20675	0.000419661		utr5,introns,tss2kb	1_TssA
chr3	147477689	147477918	mCLL	0.0289855	1.73652	0.901184	0.518958	0.000128223	RP11-78O22.1	intergenic	15_Quies
chr3	167859352	167859804	mCLL	0.123188	3.55451	0.955852	0.268913	0.000105092	GOLIM4	intergenic	15_Quies
chr3	169773015	169773735	mCLL	0.0869565	3.62404	1.8665	0.515034	0.00175505	RNU4-38P	introns,tss2kb	7_Enh
chr3	170084903	170085179	mCLL	0.0942029	3.34388	1.51166	0.452069	0.000123435	SKIL	introns,intergenic	2_TssAFlnk
chr3	183262615	183262806	mCLL	0.0289855	2.50971	1.29454	0.515813	0.000145246	KLHL6	introns,tss2kb	6_EnhG
chr3	186698672	186699017	mCLL	0.101449	3.08046	1.55694	0.505424	0.00010503	ST6GAL1	introns,intergenic	6_EnhG
chr3	187956860	187957223	mCLL	0.123188	4.49841	0.992346	0.220599	0.000129584	LPP	introns,tss2kb	7_Enh
chr3	187960168	187960958	mCLL	0.623188	7.18777	0.367393	0.0511136	0.000127412	LPP	introns,intergenic	7_Enh
chr3	188066246	188066625	mCLL	0.173913	3.1818	2.18089	0.685426	0.000256658	LPP	introns,intergenic	5_TxWk
chr4	918380	918636	mCLL	0.0289855	1.92839	1.30785	0.678207	0.000103	GAK	introns,intergenic	7_Enh
chr4	3259457	3259693	mCLL	0.0289855	2.06684	1.15707	0.559823	0.000105158	MSANTD1	introns,intergenic	7_Enh
chr4	25995070	25995658	mCLL	0.224638	4.462	0.920528	0.206304	0.000165829	SMIM20	intergenic	7_Enh,15_Quies
chr4	38857644	38858022	mCLL	0.166667	4.83658	0.404623	0.0836588	0.000263843	TLR6	introns,intergenic	1_TssA
chr4	48565827	48566258	mCLL	0.057971	2.88878	1.65915	0.574344	0.000618716	FRYL	utr5,introns,intergenic,exons	4_Tx
chr4	56845751	56846125	mCLL	0.0869565	2.73744	1.46244	0.534236	0.000272131	CEP135	introns,intergenic	5_TxWk
chr4	75172488	75172635	mCLL	0.0289855	1.89299	1.21023	0.639322	0.000253029	EPGN	tss2kb	15_Quies
chr4	81103287	81103583	mCLL	0.0797101	5.32906	0.767569	0.144035	0.000118049	PRDM8	tss2kb	7_Enh
chr4	102276948	102277625	mCLL	0.0434783	4.43518	0.414573	0.0934738	0.00012775	PPP3CA	intergenic	7_Enh
chr4	102734642	102735390	mCLL	0.601449	6.22714	0.45631	0.0732777	0.000257041	BANK1	introns,tss2kb	2_TssAFlnk,1_TssA
chr4	102774998	102775343	mCLL	0.0652174	3.39916	1.49017	0.438393	0.000704824	BANK1	introns,intergenic	6_EnhG
chr4	103537858	103538164	mCLL	0.0797101	2.68137	2.19468	0.818493	0.000528124	NFKB1	intergenic,utr3	4_Tx
chr4	119205252	119205787	mCLL	0.5	5.70446	0.281681	0.0493791	0.000162443	SNHG8	introns,intergenic	7_Enh
chr4	147379578	147380070	mCLL	0.478261	5.05257	0.56066	0.110965	0.000199679	SLC10A7	introns,intergenic	7_Enh
chr4	153431666	153432227	mCLL	0.246377	4.54188	0.858819	0.189089	0.000235602	MIR3140	introns,intergenic	5_TxWk,7_Enh
chr4	153434326	153434473	mCLL	0.0289855	2.20051	1.09289	0.496652	0.000109301	FBXW7	introns,intergenic	7_Enh
chr4	174167872	174168244	mCLL	0.115942	3.41583	0.831636	0.243465	0.000132265	MIR548T	introns,intergenic	7_Enh
chr4	175442986	175444015	mCLL	0.376812	5.78663	1.96299	0.339229	0.000185973		utr5,introns,tss2kb	2_TssAFlnk
chr4	175512522	175513193	mCLL	0.188406	3.85852	1.70904	0.442927	0.000127768	RP11-440I14.2	intergenic	7_Enh
chr4	175635547	175635958	mCLL	0.297101	4.00362	1.301	0.324956	0.000149855	GLRA3	introns,tss2kb	15_Quies
chr4	175684650	175685667	mCLL	0.34058	5.20804	1.82071	0.349595	0.000141958	GLRA3	introns,intergenic	15_Quies
chr4	175749903	175751043	mCLL	0.427536	6.85953	4.92692	0.71826	0.000258119		utr5,tss2kb	12_EnhBiv,11_BivFlnk,15_Quies
chr4	175795076	175796655	mCLL	0.355072	5.48049	3.59455	0.655881	0.000755676		introns,intergenic	15_Quies
chr4	175831386	175831878	mCLL	0.137681	3.39201	1.68561	0.496937	0.000163521		introns,intergenic	15_Quies
chr4	175841038	175841527	mCLL	0.253623	3.48032	2.5686	0.738038	0.000310039	ADAM29	introns,intergenic	15_Quies
chr4	175848175	175848521	mCLL	0.108696	3.72829	3.85054	1.03279	0.000738531	AC105914.1	introns,intergenic	15_Quies
chr4	175848997	175850495	mCLL	0.442029	6.94429	4.74756	0.683663	0.000566954	AC105914.1	introns,tss2kb	5_TxWk
chr4	175850532	175850870	mCLL	0.0507246	3.57278	3.39859	0.951247	0.000768346	AC105914.1	introns,intergenic	5_TxWk
chr4	175852095	175852373	mCLL	0.0724638	3.81873	3.57383	0.935868	0.000787453	AC105914.1	utr5,introns,intergenic	5_TxWk
chr4	175854262	175854500	mCLL	0.0289855	3.30556	2.58249	0.781256	0.000595689	AC105914.1	introns,intergenic	15_Quies
chr4	175867408	175867779	mCLL	0.188406	3.68142	3.94566	1.07178	0.000452162	AC105914.1	introns,intergenic	15_Quies
chr4	175869442	175870575	mCLL	0.297101	5.35115	4.14694	0.774962	0.000665091	AC105914.1	introns,intergenic	15_Quies
chr4	175889266	175889745	mCLL	0.108696	3.12199	2.10711	0.674925	0.000463972	RP13-577H12.2	introns,intergenic	15_Quies
chr4	175895746	175896068	mCLL	0.0869565	2.15467	2.25526	1.04669	0.000235635	RP13-577H12.2	introns,intergenic	15_Quies
chr4	175917242	175917652	mCLL	0.166667	2.91514	2.65196	0.90972	0.000184323	RP13-577H12.2	intergenic	15_Quies
chr4	175987995	175988553	mCLL	0.23913	3.5789	2.7235	0.760987	0.000344585	RP11-391J13.1	intergenic	15_Quies
chr4	176272523	176273359	mCLL	0.413043	5.67127	4.44993	0.784645	0.000485628	RP11-287F9.2	introns,intergenic	15_Quies
chr4	176280588	176280977	mCLL	0.0724638	2.39309	1.62116	0.677433	0.000156476	RP11-287F9.2	introns,intergenic	15_Quies
chr4	176307918	176308763	mCLL	0.384058	5.74303	4.6591	0.811262	0.000625389	RP11-287F9.2	introns,intergenic	7_Enh
chr4	176308871	176309175	mCLL	0.0289855	2.60781	1.93873	0.743433	0.000148684	RP11-287F9.2	introns,intergenic	15_Quies
chr4	176356566	176357000	mCLL	0.137681	3.28704	1.39512	0.424432	0.000240143	RP11-598D14.1	intergenic	15_Quies
chr4	176357418	176357612	mCLL	0.0362319	2.26945	1.76543	0.777912	0.000219399	RP11-598D14.1	intergenic	15_Quies
chr4	176362131	176362798	mCLL	0.144928	3.39293	2.73851	0.807123	0.000441301	RP11-598D14.1	intergenic	15_Quies
chr4	178362164	178362541	mCLL	0.166667	6.08273	0.234085	0.0384836	0.000236104		introns,tss2kb	7_Enh,2_TssAFlnk
chr5	1494825	1495545	mCLL	0.26087	5.89094	0.679151	0.115287	0.00145099		introns,utr3,tss2kb,exons	3_TxFlnk,2_TssAFlnk,7_Enh
chr5	14678893	14679469	mCLL	0.0362319	3.84291	1.28617	0.334687	0.000306121	FAM105B	introns,intergenic	6_EnhG
chr5	17224985	17225616	mCLL	0.101449	4.69577	1.14127	0.243042	0.000165394	BASP1	introns,intergenic	7_Enh
chr5	35212293	35213171	mCLL	0.391304	5.48232	3.15702	0.575855	0.000373719	PRLR	introns,intergenic	7_Enh
chr5	35229611	35229922	mCLL	0.0362319	2.52684	1.17738	0.465952	0.00010634	PRLR	introns,intergenic	12_EnhBiv,11_BivFlnk
chr5	40280781	40280953	mCLL	0.0434783	2.69289	1.92817	0.716021	0.000121825	RNU1-150P	intergenic	15_Quies
chr5	53394097	53394524	mCLL	0.0942029	2.87936	2.14824	0.746083	0.000379153	MIR4459	introns,intergenic	5_TxWk
chr5	60268120	60268369	mCLL	0.0507246	2.11756	1.54426	0.729262	0.000109755	NDUFAF2	introns,intergenic	15_Quies
chr5	61587602	61588067	mCLL	0.347826	4.36416	2.76284	0.633074	0.00168923	KIF2A	intergenic	15_Quies
chr5	64771688	64772059	mCLL	0.318841	5.21325	1.03474	0.198482	0.000134999	ADAMTS6	introns,intergenic	15_Quies
chr5	68670735	68671412	mCLL	0.405797	5.21823	1.77181	0.339541	0.000761718	RAD17	introns,intergenic	7_Enh
chr5	70896962	70897746	mCLL	0.608696	6.20704	0.235315	0.037911	0.000151959	MCCC2	introns,tss2kb	4_Tx
chr5	73772073	73772371	mCLL	0.0434783	2.71164	1.19291	0.439922	0.000289052	CTC-419K13.1	introns,intergenic,utr3	15_Quies
chr5	73935706	73937547	mCLL	0.637681	9.6129	0.086158	0.00896275	0.000128396		utr5,introns,tss2kb	1_TssA,2_TssAFlnk
chr5	73937595	73938144	mCLL	0.528986	7.1995	0.395497	0.0549339	0.000144475		introns,tss2kb	2_TssAFlnk,7_Enh
chr5	74756777	74757165	mCLL	0.253623	3.92463	1.08114	0.275475	0.00018919		introns,intergenic	7_Enh
chr5	76440389	76440745	mCLL	0.471014	4.67501	0.571722	0.122293	0.000198683	HMGB1P35	introns,tss2kb	15_Quies
chr5	78065441	78065734	mCLL	0.0362319	2.43791	1.33087	0.545904	0.000131937	LHFPL2	introns,intergenic	7_Enh
chr5	78279540	78279735	mCLL	0.0507246	4.81423	1.10531	0.229591	0.000192049	ARSB	introns,intergenic	7_Enh,2_TssAFlnk
chr5	79963811	79964878	mCLL	0.623188	8.27018	1.03773	0.125479	0.000136632	MSH3	introns,intergenic	6_EnhG
chr5	80508043	80508383	mCLL	0.0724638	2.99539	1.58428	0.528908	0.000226348	CKMT2	introns,intergenic,exons	15_Quies
chr5	88169272	88169595	mCLL	0.115942	2.8965	2.49866	0.862649	0.000232297	MEF2C	introns,intergenic	6_EnhG,4_Tx
chr5	95095933	95096960	mCLL	0.608696	6.50034	0.435838	0.0670484	0.000102731	RHOBTB3	introns,intergenic	7_Enh,2_TssAFlnk,7_Enh
chr5	112264710	112265447	mCLL	0.173913	5.21922	0.620614	0.118909	0.00015218	REEP5	intergenic	7_Enh
chr5	114887100	114887431	mCLL	0.101449	3.29783	0.83645	0.253636	0.000895822	FEM1C	intergenic	15_Quies
chr5	114910945	114911251	mCLL	0.101449	3.71048	1.1818	0.318504	0.000434959	AC010226.4	intergenic	7_Enh
chr5	114914320	114914741	mCLL	0.224638	4.05787	1.32428	0.326349	0.0013741	AC010226.4	intergenic,utr3	7_Enh
chr5	122037448	122038632	mCLL	0.637681	8.60327	0.596204	0.0692997	0.000127048	RP11-166A12.1	introns,intergenic	2_TssAFlnk,2_TssAFlnk
chr5	122071803	122072170	mCLL	0.0797101	2.97698	0.859511	0.288719	0.00139823	RP11-166A12.1	intergenic	7_Enh
chr5	122302905	122303757	mCLL	0.391304	5.24728	0.998366	0.190264	0.000114484	SNX24	introns,intergenic	7_Enh
chr5	126096936	126097248	mCLL	0.130435	3.71276	1.90007	0.511768	0.000186868	RNU6-752P	introns,intergenic	5_TxWk
chr5	126097595	126098315	mCLL	0.268116	5.06582	1.0453	0.206343	0.000448662	RNU6-752P	introns,intergenic	2_TssAFlnk,1_TssA
chr5	138926758	138927045	mCLL	0.0507246	1.83679	2.0162	1.09767	0.000161026	Y_RNA	introns,intergenic	5_TxWk
chr5	140890751	140891049	mCLL	0.0434783	3.28182	2.12563	0.6477	0.000261427	DIAPH1	intergenic,utr3	7_Enh
chr5	142806176	142806549	mCLL	0.101449	2.83811	1.44138	0.507868	0.000201024	NR3C1	introns,intergenic	15_Quies
chr5	156649747	156649918	mCLL	0.0289855	1.60533	0.867113	0.540147	0.000109536	ITK	utr5,introns,intergenic,exons	7_Enh
chr5	169130187	169130575	mCLL	0.0362319	2.40733	1.40802	0.58489	0.000183832		introns,tss2kb	4_Tx
chr5	169194027	169194257	mCLL	0.057971	2.10363	1.34657	0.640116	0.00018889	DOCK2	introns,intergenic	4_Tx
chr5	174934776	174934990	mCLL	0.0362319	2.26844	1.14929	0.506642	0.000157542	SFXN1	introns,intergenic	5_TxWk
chr5	180417134	180417522	mCLL	0.0434783	1.5697	1.7075	1.08779	0.000110623	BTNL3	introns,intergenic	15_Quies
chr6	227278	227670	mCLL	0.188406	3.86139	1.17659	0.304705	0.000119697	RP3-416J7.4	intergenic	7_Enh
chr6	291293	293199	mCLL	0.637681	9.6743	0.302486	0.0312669	0.000128232		utr5,introns,tss2kb	2_TssAFlnk,1_TssA
chr6	337801	338182	mCLL	0.275362	5.1069	0.831016	0.162724	0.000486531	DUSP22	introns,tss2kb	7_Enh,2_TssAFlnk
chr6	339042	339242	mCLL	0.0289855	3.6572	1.15672	0.316285	0.000407007	DUSP22	introns,intergenic	7_Enh
chr6	378170	378996	mCLL	0.253623	5.59442	0.420343	0.0751361	0.000137483	IRF4	intergenic	7_Enh
chr6	5208241	5208672	mCLL	0.195652	3.39475	2.15947	0.636119	0.00025811	AL162381.1	introns,intergenic	5_TxWk
chr6	5278278	5278640	mCLL	0.0652174	2.15503	1.93866	0.899599	0.00117639	RP3-520B18.1	introns,intergenic	7_Enh,5_TxWk
chr6	5279130	5279297	mCLL	0.0289855	1.47636	1.07637	0.72907	0.000192446	RP3-520B18.1	introns,intergenic	7_Enh
chr6	5302786	5303862	mCLL	0.550725	6.17449	0.19665	0.0318487	0.000240606	RP3-520B18.1	introns,intergenic	7_Enh
chr6	12114181	12114741	mCLL	0.0652174	3.47741	1.17085	0.336703	0.000208697		introns,intergenic	7_Enh
chr6	14025216	14025857	mCLL	0.449275	5.31859	0.414315	0.0778994	0.000212443	RP3-380E11.2	intergenic	7_Enh
chr6	14089489	14090082	mCLL	0.246377	4.79927	1.96278	0.408976	0.00142815	CD83	intergenic	7_Enh
chr6	18392611	18393064	mCLL	0.217391	4.15835	0.523352	0.125856	0.00013031	RNF144B	introns,intergenic	7_Enh
chr6	21022592	21023238	mCLL	0.289855	4.46582	1.58343	0.354567	0.000627998	RNU6-150P	introns,intergenic	7_Enh
chr6	31398243	31398655	mCLL	0.108696	2.80156	1.56951	0.560228	0.000276482	LINC01149	introns,intergenic	9_Het
chr6	42739547	42739694	mCLL	0.0289855	3.21464	0.629091	0.195695	0.000128014	GLTSCR1L	intergenic	2_TssAFlnk,7_Enh
chr6	52388239	52388797	mCLL	0.0652174	3.06764	1.42517	0.46458	0.000123306	EFHC1	introns,intergenic	5_TxWk
chr6	71567034	71567770	mCLL	0.630435	7.4429	0.384639	0.0516787	0.000163525	SMAP1	introns,intergenic,utr3	7_Enh
chr6	71574196	71574393	mCLL	0.0507246	2.57251	1.16983	0.454744	0.00014687	SMAP1	introns,intergenic	15_Quies
chr6	73078859	73079303	mCLL	0.108696	3.64377	1.10527	0.303331	0.000249583	RIMS1	introns,intergenic	15_Quies
chr6	106573892	106574367	mCLL	0.137681	4.18856	0.53107	0.126791	0.000108263	RP1-134E15.3	intergenic	7_Enh
chr6	107163175	107163479	mCLL	0.0652174	3.20187	1.14286	0.356936	0.000166801	RP1-60O19.2	intergenic	7_Enh
chr6	107810455	107811940	mCLL	0.594203	7.79807	0.299959	0.0384658	0.00014595		utr5,tss2kb	11_BivFlnk,13_ReprPC
chr6	108037819	108038314	mCLL	0.586957	6.28962	0.580975	0.0923704	0.000186514	SCML4	introns,intergenic	7_Enh
chr6	108047764	108048215	mCLL	0.144928	3.50566	1.57561	0.449447	0.000612793	SCML4	introns,intergenic	5_TxWk
chr6	108813329	108813726	mCLL	0.23913	3.88863	0.603402	0.155171	0.000125666	LACE1	introns,intergenic	15_Quies
chr6	110849226	110849639	mCLL	0.478261	4.74791	0.394309	0.0830489	0.000152929	RP11-346C16.4	intergenic	15_Quies
chr6	111808975	111809247	mCLL	0.057971	5.62659	0.59828	0.106331	0.000124805	TRAF3IP2-AS1	introns,intergenic	7_Enh
chr6	112191316	112191484	mCLL	0.0289855	4.40861	1.15295	0.261522	0.000112619	FYN	introns,intergenic	7_Enh
chr6	113899966	113900275	mCLL	0.0434783	2.49918	0.987843	0.395267	0.000138778	RP11-367G18.2	intergenic	15_Quies
chr6	113964117	113964593	mCLL	0.514493	5.41195	0.948035	0.175174	0.000154456	RP11-367G18.1	introns,intergenic	7_Enh
chr6	119131567	119132002	mCLL	0.57971	6.11552	0.49298	0.0806112	0.000139179	MCM9	intergenic	7_Enh
chr6	119166062	119166593	mCLL	0.152174	3.67924	1.27333	0.346085	0.000283716	MCM9	introns,intergenic	7_Enh
chr6	119431847	119432284	mCLL	0.463768	4.92719	0.326797	0.0663252	0.000133868	FAM184A	introns,intergenic	15_Quies
chr6	119635183	119636395	mCLL	0.601449	7.85022	0.49862	0.0635168	0.000598449	RNU6-194P	introns,intergenic	7_Enh
chr6	120308130	120308460	mCLL	0.0652174	2.91918	0.783344	0.268344	0.00017351	MIR3144	intergenic	15_Quies
chr6	121655453	121656485	mCLL	0.637681	9.28773	0.10956	0.0117962	0.000122204		tss2kb	1_TssA,2_TssAFlnk
chr6	128509781	128509928	mCLL	0.0289855	1.12982	0.616442	0.545612	0.000102398	PTPRK	introns,intergenic	15_Quies
chr6	130523953	130524403	mCLL	0.0869565	3.40243	1.20214	0.353318	0.000112417	SAMD3	introns,intergenic	7_Enh
chr6	130544570	130545051	mCLL	0.362319	4.80322	1.05648	0.219953	0.000218735	SAMD3	introns,tss2kb	7_Enh
chr6	130560142	130560455	mCLL	0.057971	2.60475	1.07223	0.411645	0.000442869	SAMD3	introns,intergenic	15_Quies
chr6	130580764	130582588	mCLL	0.449275	6.6816	2.18803	0.32747	0.00028317	SAMD3	introns,intergenic	2_TssAFlnk,1_TssA,7_Enh
chr6	139454221	139455081	mCLL	0.565217	7.96066	0.555852	0.0698249	0.000185957	HECA	tss2kb	7_Enh,2_TssAFlnk
chr6	143256746	143257553	mCLL	0.550725	6.27813	0.291449	0.046423	0.000129606	HIVEP2	introns,intergenic	7_Enh
chr6	143336641	143336796	mCLL	0.0289855	1.62612	1.10139	0.677309	0.000148201	RP11-439L18.3	introns,intergenic	15_Quies
chr6	143597524	143598034	mCLL	0.543478	5.46738	0.583459	0.106716	0.000374539	RP1-95L4.2	introns,intergenic	7_Enh
chr6	149353027	149354052	mCLL	0.123188	5.01136	0.612499	0.122222	0.000249332	RP11-162J8.3	introns,tss2kb	7_Enh
chr6	150155618	150156002	mCLL	0.355072	4.26315	0.287339	0.0674006	0.000108359	LRP11	introns,intergenic	15_Quies
chr6	151302174	151302753	mCLL	0.492754	5.48504	1.53535	0.279915	0.000121208	MTHFD1L	introns,intergenic	7_Enh
chr6	152491900	152492657	mCLL	0.318841	4.96305	1.20491	0.242777	0.000412453	SYNE1	introns,intergenic	6_EnhG
chr6	159338612	159339123	mCLL	0.492754	5.31803	0.519422	0.0976718	0.000189816	yR211F11.2	intergenic	7_Enh
chr7	1144882	1145237	mCLL	0.188406	3.41902	1.88422	0.551099	0.000432785	GPER1	introns,intergenic	7_Enh
chr7	4752095	4752631	mCLL	0.101449	3.36635	2.23022	0.662503	0.000118966	snoU13	introns,intergenic	6_EnhG
chr7	5581166	5581979	mCLL	0.137681	3.75702	2.52601	0.672343	0.00155377	ACTB	introns,intergenic	7_Enh
chr7	17972878	17973305	mCLL	0.15942	3.46134	1.92171	0.555192	0.000156168	SNX13	introns,intergenic	7_Enh
chr7	22461766	22462054	mCLL	0.0434783	2.36558	1.87782	0.793806	0.000543836	AC099759.1	introns,intergenic	5_TxWk
chr7	35031526	35031880	mCLL	0.166667	3.03148	1.97867	0.652707	0.000352655	DPY19L1	introns,intergenic	15_Quies
chr7	38402184	38402718	mCLL	0.557971	6.24898	0.862062	0.137953	0.000100417	TRGV2	intergenic,exons	7_Enh
chr7	43874051	43874465	mCLL	0.413043	5.22781	0.439947	0.0841552	0.000394715	BLVRA	intergenic	2_TssAFlnk
chr7	90319811	90320154	mCLL	0.123188	3.11183	1.12367	0.361097	0.000376551	CDK14	introns,intergenic	15_Quies
chr7	95179575	95179800	mCLL	0.0289855	2.31086	0.791762	0.342627	0.00015563	AC002451.1	intergenic	15_Quies
chr7	100240094	100240594	mCLL	0.318841	4.35246	1.39571	0.320671	0.000224598		introns,tss2kb	7_Enh
chr7	101599488	101599665	mCLL	0.0289855	1.4818	1.20075	0.810335	0.00029132	CUX1	introns,intergenic	5_TxWk
chr7	102789260	102790514	mCLL	0.637681	8.60993	0.0715874	0.00831452	0.000452621		utr5,introns,tss2kb	1_TssA,2_TssAFlnk
chr7	102795861	102796550	mCLL	0.347826	4.83031	0.655986	0.135806	0.00113659	RP11-401L13.5	intergenic	7_Enh,2_TssAFlnk
chr7	106280098	106280343	mCLL	0.0507246	2.17215	1.45866	0.67153	0.000339394	CTB-111H14.1	introns,intergenic,utr3	7_Enh
chr7	114579746	114580136	mCLL	0.304348	4.51631	2.18874	0.484631	0.00110081	MDFIC	introns,intergenic	5_TxWk
chr7	121170365	121171113	mCLL	0.347826	4.79694	0.644295	0.134314	0.000178033	AC004875.1	intergenic	14_ReprPCWk
chr7	128523649	128524413	mCLL	0.514493	6.08301	0.700809	0.115208	0.000403579	KCP	introns,intergenic	2_TssAFlnk
chr7	128845075	128845654	mCLL	0.0869565	3.3476	1.36777	0.408581	0.000356302	SMO	introns,tss2kb,exons	7_Enh
chr7	129007370	129008229	mCLL	0.543478	5.63197	0.202809	0.0360103	0.000186443		utr5,introns,tss2kb	7_Enh,15_Quies
chr7	130610683	130611468	mCLL	0.413043	6.1209	0.447159	0.0730545	0.000643245	RP11-138A9.1	introns,intergenic	7_Enh
chr7	133538489	133538953	mCLL	0.282609	4.26015	0.782391	0.183653	0.00090511	EXOC4	introns,intergenic	15_Quies
chr7	134012614	134013031	mCLL	0.57971	5.51015	0.267072	0.0484691	0.000189323	SLC35B4	intergenic	14_ReprPCWk
chr7	138779728	138780499	mCLL	0.637681	7.77216	0.0704695	0.00906691	0.000213453	ZC3HAV1	introns,intergenic	1_TssA,2_TssAFlnk
chr7	139367558	139368061	mCLL	0.0724638	2.65151	1.35074	0.509423	0.000402142	HIPK2	introns,intergenic	7_Enh
chr7	148177567	148178001	mCLL	0.275362	4.20467	1.07862	0.256529	0.000159832	RN7SL72P	intergenic	7_Enh
chr7	150588906	150589216	mCLL	0.0652174	2.92193	2.01211	0.688625	0.000685232	AOC1	intergenic	7_Enh
chr7	157179653	157180291	mCLL	0.536232	5.36313	0.881956	0.164448	0.000302446	DNAJB6	introns,intergenic	7_Enh
chr8	8095850	8096614	mCLL	0.507246	5.54595	0.350147	0.0631357	0.000103737	ALG1L13P	utr5,introns,tss2kb	7_Enh
chr8	9586182	9586745	mCLL	0.0434783	2.37472	2.40323	1.01201	0.000779581	TNKS	introns,intergenic	7_Enh,5_TxWk
chr8	11359448	11359671	mCLL	0.0362319	3.66961	0.332399	0.0905815	0.000184048	BLK	introns,intergenic	6_EnhG
chr8	22300984	22301716	mCLL	0.601449	7.2312	0.220388	0.0304774	0.000305498	PPP3CC	introns,intergenic	2_TssAFlnk
chr8	24208627	24209177	mCLL	0.144928	4.41809	0.614798	0.139155	0.000128252	ADAM28	utr5,introns,intergenic,utr3,exons	6_EnhG
chr8	25324813	25325222	mCLL	0.15942	3.46314	1.33294	0.384893	0.00117319	CDCA2	introns,tss2kb	7_Enh
chr8	27936149	27936438	mCLL	0.0362319	3.13482	1.23249	0.393161	0.000242012	NUGGC	introns,intergenic	7_Enh
chr8	27976404	27976695	mCLL	0.0507246	1.88236	1.45596	0.773479	0.000200142	ELP3	utr5,introns,intergenic	4_Tx
chr8	28022360	28022670	mCLL	0.0289855	1.78054	0.805965	0.452652	0.000274259	ELP3	introns,intergenic	6_EnhG
chr8	28922942	28923531	mCLL	0.282609	4.7782	2.89289	0.605436	0.000210034	CTD-2647L4.5	tss2kb	1_TssA,7_Enh
chr8	29357649	29357824	mCLL	0.0289855	2.26608	1.72076	0.759353	0.000313605	RP11-486M23.1	intergenic	7_Enh
chr8	30488439	30488834	mCLL	0.137681	3.07209	1.87425	0.610088	0.000116083	SMIM18	introns,intergenic	5_TxWk
chr8	30505864	30506259	mCLL	0.108696	3.25752	0.741554	0.227644	0.000217645	RNU5A-3P	introns,intergenic	4_Tx,6_EnhG
chr8	37350985	37351802	mCLL	0.0507246	3.75027	1.19372	0.318303	0.000600761		introns,tss2kb,utr3	2_TssAFlnk,7_Enh
chr8	41365217	41365531	mCLL	0.057971	2.63467	0.98407	0.373508	0.00058291	GOLGA7	introns,intergenic	7_Enh
chr8	48814082	48814299	mCLL	0.0434783	2.13467	1.06002	0.496572	0.000190742	AC103686.1	introns,intergenic	4_Tx,6_EnhG
chr8	51201816	51202215	mCLL	0.0797101	2.94508	1.1388	0.386679	0.000107763	RP11-759A9.1	introns,intergenic	15_Quies
chr8	53032159	53032566	mCLL	0.0652174	3.92869	0.850343	0.216444	0.000194962	ST18	introns,intergenic	7_Enh
chr8	54857235	54858103	mCLL	0.492754	5.47819	0.366207	0.0668482	0.000395455	RGS20	introns,tss2kb	7_Enh
chr8	55047181	55048159	mCLL	0.637681	8.06898	0.113091	0.0140155	0.000215659		introns,tss2kb	7_Enh,2_TssAFlnk,1_TssA
chr8	56805414	56806216	mCLL	0.572464	6.54916	0.211234	0.0322536	0.000242933	RP11-318K15.2	introns,tss2kb	2_TssAFlnk,6_EnhG
chr8	61835520	61836098	mCLL	0.413043	6.01626	1.04442	0.1736	0.000319159	AC022182.1	introns,intergenic	2_TssAFlnk,7_Enh
chr8	67397635	67398492	mCLL	0.557971	6.89418	0.310423	0.0450268	0.000100973	RP11-346I3.2	introns,intergenic	7_Enh
chr8	67443747	67444117	mCLL	0.0434783	3.69595	2.27257	0.614882	0.000219617	RNU6-1324P	intergenic	5_TxWk
chr8	67445721	67446210	mCLL	0.253623	5.7024	0.559579	0.0981305	0.000328144	RNU6-1324P	intergenic	7_Enh
chr8	72755968	72756515	mCLL	0.130435	3.99894	0.863696	0.215981	0.000114153		utr5,introns,tss2kb,exons	11_BivFlnk,10_TssBiv,11_BivFlnk
chr8	81152714	81153251	mCLL	0.608696	6.4286	0.303351	0.0471878	0.000185151	MIR5708	tss2kb	2_TssAFlnk,7_Enh
chr8	90741219	90741954	mCLL	0.623188	7.85054	1.24328	0.158369	0.000850519	RP11-37B2.1	introns,intergenic	2_TssAFlnk,1_TssA
chr8	90742148	90742715	mCLL	0.384058	6.63587	0.755943	0.113918	0.000470018	RP11-37B2.1	introns,intergenic	1_TssA,7_Enh
chr8	91479266	91479539	mCLL	0.0652174	3.15221	1.59283	0.505305	0.000399138	AF070718.1	introns,intergenic	15_Quies
chr8	91479650	91480368	mCLL	0.42029	5.39659	0.982137	0.181992	0.00022944	AF070718.1	introns,intergenic	15_Quies
chr8	96127789	96129091	mCLL	0.384058	5.82007	2.21794	0.381084	0.00127939	NDUFAF6	introns,intergenic	2_TssAFlnk,7_Enh
chr8	96154684	96155572	mCLL	0.623188	7.40272	0.327603	0.0442545	0.000146822	PLEKHF2	introns,intergenic	3_TxFlnk,6_EnhG
chr8	96186907	96187979	mCLL	0.224638	5.58317	0.503678	0.0902135	0.00110985	KB-1047C11.2	intergenic	2_TssAFlnk
chr8	96249985	96250132	mCLL	0.0289855	1.75012	0.807472	0.461382	0.000195772	KB-1047C11.1	introns,intergenic	7_Enh
chr8	96398803	96399155	mCLL	0.115942	3.35959	0.881879	0.262496	0.00105897	RP11-328L11.1	introns,intergenic	15_Quies
chr8	97685458	97685920	mCLL	0.173913	3.56817	1.17179	0.3284	0.000141584	CPQ	introns,intergenic	15_Quies
chr8	99175926	99176350	mCLL	0.471014	4.91685	0.249852	0.0508153	0.000168078	POP1	intergenic	5_TxWk
chr8	99259495	99259855	mCLL	0.0434783	2.39391	1.49924	0.626272	0.000279197	NIPAL2	introns,intergenic	6_EnhG
chr8	103243423	103243675	mCLL	0.0362319	1.56092	1.04122	0.667053	0.000160204	RRM2B	introns,intergenic	4_Tx
chr8	103245387	103245692	mCLL	0.0362319	2.21924	1.13456	0.511236	0.000137391	RRM2B	introns,intergenic	4_Tx
chr8	121743870	121744354	mCLL	0.0797101	3.70595	1.08413	0.292538	0.000185279	RP11-713M15.1	introns,intergenic	7_Enh
chr8	121760134	121760572	mCLL	0.181159	4.22898	1.35406	0.320185	0.00033796	RP11-713M15.1	introns,intergenic	7_Enh
chr8	121761606	121762186	mCLL	0.514493	5.64712	1.89474	0.335523	0.000183385	RP11-713M15.1	introns,intergenic	7_Enh
chr8	125672345	125673292	mCLL	0.637681	7.81403	0.264332	0.0338279	0.00110874	MTSS1	introns,intergenic	2_TssAFlnk,7_Enh
chr8	125732797	125733288	mCLL	0.108696	3.87101	1.36296	0.352094	0.000622812	MTSS1	introns,intergenic	2_TssAFlnk,7_Enh
chr8	125740502	125741298	mCLL	0.601449	7.84014	1.129	0.144003	0.00194957		utr5,tss2kb	1_TssA,5_TxWk
chr8	126352308	126352653	mCLL	0.26087	3.49555	2.92109	0.835658	0.000446411	RP11-550A5.2	introns,intergenic	7_Enh
chr8	128148624	128149338	mCLL	0.630435	6.33626	0.436619	0.068908	0.000142597	PRNCR1	intergenic	7_Enh
chr8	128811834	128812242	mCLL	0.0797101	4.37956	0.591104	0.134969	0.000145581	PVT1	introns,intergenic	7_Enh
chr8	128988901	128989200	mCLL	0.130435	4.91524	0.455234	0.0926168	0.000121376	PVT1	introns,intergenic	7_Enh
chr8	129076181	129076788	mCLL	0.369565	4.80761	1.47063	0.305896	0.000375409	MIR1207	introns,intergenic	7_Enh
chr8	129871365	129871820	mCLL	0.231884	3.6408	2.03692	0.559472	0.00072029	AC068570.1	intergenic	15_Quies
chr8	134151028	134151578	mCLL	0.507246	5.58971	2.22257	0.397618	0.00241268	TG	intergenic	7_Enh
chr8	134658115	134658528	mCLL	0.427536	4.67606	1.12703	0.241021	0.000218987	SNORA40	tss2kb	7_Enh,15_Quies
chr9	1930249	1930521	mCLL	0.0362319	2.28127	1.15857	0.507862	0.000107795	RP11-443B9.1	intergenic	7_Enh
chr9	3475247	3475990	mCLL	0.188406	5.36729	1.77738	0.331151	0.000141694	AL365202.1	introns,intergenic	7_Enh
chr9	3508433	3509207	mCLL	0.0942029	4.85105	0.477882	0.098511	0.000140568		introns,intergenic	7_Enh
chr9	5263612	5264023	mCLL	0.0942029	3.49028	0.586383	0.168005	0.00018452	INSL4	intergenic	15_Quies
chr9	6692806	6693042	mCLL	0.057971	2.36839	1.53251	0.64707	0.00100325	RP11-390F4.10	intergenic	7_Enh
chr9	22196760	22197529	mCLL	0.637681	7.89529	0.214808	0.0272071	0.000116006	RP11-408N14.1	intergenic	8_ZNF/Rpts,7_Enh
chr9	33871453	33872069	mCLL	0.333333	4.02635	3.76687	0.935555	0.00226337	RNU4ATAC11P	introns,intergenic	7_Enh
chr9	35719129	35719616	mCLL	0.15942	3.41994	1.52468	0.445822	0.000328446	TLN1	introns,intergenic,exons	6_EnhG
chr9	36834771	36836004	mCLL	0.297101	6.38165	0.398097	0.0623816	0.000442877	MIR4475	intergenic,utr3	7_Enh
chr9	43397897	43398695	mCLL	0.57971	6.68615	3.05534	0.456966	0.000109815	ATP5A1P5	tss2kb	7_Enh
chr9	66457848	66458727	mCLL	0.637681	9.24838	0.144933	0.0156712	0.00019813		introns,tss2kb	11_BivFlnk
chr9	82749295	82750271	mCLL	0.637681	7.63829	0.413645	0.0541542	0.00017667	RP11-394O9.1	intergenic	7_Enh
chr9	84175910	84176689	mCLL	0.282609	4.51976	3.30237	0.730653	0.0012043	TLE1	intergenic	5_TxWk,1_TssA
chr9	86329212	86329594	mCLL	0.231884	3.526	0.785976	0.222908	0.000250801	RP11-522I20.3	intergenic	15_Quies
chr9	97637630	97638059	mCLL	0.26087	4.07192	0.783683	0.19246	0.000118482	RP11-49O14.2	introns,intergenic	7_Enh
chr9	97651079	97651403	mCLL	0.0797101	2.53486	1.81347	0.715412	0.000436242	RP11-49O14.2	introns,intergenic	15_Quies
chr9	100797462	100797812	mCLL	0.0507246	3.30871	1.47487	0.445754	0.00241925	RNU6-918P	intergenic	7_Enh
chr9	100801242	100801562	mCLL	0.0869565	3.39711	1.82764	0.537998	0.00245907	RNU6-918P	intergenic	7_Enh
chr9	100802073	100802245	mCLL	0.0289855	2.30098	1.69286	0.735711	0.000672072	RNU6-918P	intergenic	7_Enh
chr9	103117974	103118171	mCLL	0.0507246	3.56757	1.31705	0.369172	0.000120328	TEX10	intergenic	7_Enh
chr9	108480707	108481116	mCLL	0.362319	4.19469	0.540105	0.128759	0.00014949	TMEM38B	introns,intergenic	5_TxWk
chr9	115549404	115549937	mCLL	0.181159	3.92446	0.753806	0.192079	0.000124699	SNX30	introns,intergenic	7_Enh
chr9	131405701	131406279	mCLL	0.26087	4.13339	1.18584	0.286892	0.000354171	WDR34	introns,intergenic	7_Enh
chr9	139114620	139115087	mCLL	0.057971	4.06929	2.21245	0.543694	0.00015546	QSOX2	introns,intergenic	6_EnhG
chr9	140163734	140164275	mCLL	0.195652	3.78254	1.69168	0.447234	0.000134596	TOR4A	introns,intergenic	2_TssAFlnk,7_Enh
chrX	96092218	96092559	mCLL	0.0362319	3.15178	1.60021	0.507716	0.000763703	RPA4	introns,intergenic	7_Enh
chrX	117657881	117658311	mCLL	0.442029	5.10884	0.347702	0.0680589	0.000109645	DOCK11	introns,intergenic	7_Enh
chrX	123093605	123094571	mCLL	0.637681	8.21222	0.0634759	0.00772945	0.000112526		utr5,introns,tss2kb	1_TssA
chr1	1003921	1005022	uCLL	0.543478	7.32407	0.398586	0.0544213	0.000116137	RP11-465B22.3	introns,intergenic	1_TssA,2_TssAFlnk
chr1	2038258	2038846	uCLL	0.289855	4.2658	1.7266	0.404754	0.000654236	PRKCZ	introns,intergenic	4_Tx
chr1	9473126	9473993	uCLL	0.253623	4.90159	1.30602	0.266448	0.0020333	RNA5SP40	intergenic	7_Enh
chr1	9486301	9486735	uCLL	0.188406	3.83935	1.60833	0.418906	0.00214648	RNA5SP40	intergenic	7_Enh
chr1	9488719	9489314	uCLL	0.5	5.71265	2.23467	0.391179	0.000753526	RNA5SP40	intergenic	1_TssA
chr1	9651767	9652094	uCLL	0.0434783	3.49584	1.28017	0.366199	0.000135897		introns,intergenic	5_TxWk
chr1	12251193	12252115	uCLL	0.210145	4.16272	2.15817	0.518453	0.000162349		introns,tss2kb	4_Tx
chr1	19234451	19234823	uCLL	0.15942	3.61042	1.2834	0.355471	0.000121004	IFFO2	introns,intergenic,utr3	7_Enh
chr1	22140812	22141493	uCLL	0.333333	4.83645	0.819528	0.169448	0.000222209	LDLRAD2	introns,intergenic,exons	2_TssAFlnk,7_Enh
chr1	26437380	26438739	uCLL	0.637681	8.24111	0.0750972	0.00911251	0.000117723		introns,tss2kb	1_TssA
chr1	27339196	27339692	uCLL	0.369565	4.7081	0.678625	0.14414	0.000246094	FAM46B	utr5,tss2kb	11_BivFlnk
chr1	28210348	28211220	uCLL	0.297101	5.35947	0.558473	0.104203	0.000113864	THEMIS2	utr5,introns,intergenic	6_EnhG
chr1	31627600	31628601	uCLL	0.543478	6.77247	0.58709	0.0866877	0.000326413	NKAIN1	intergenic	1_TssA,2_TssAFlnk
chr1	33502228	33502847	uCLL	0.637681	7.65548	0.0729317	0.00952673	0.000109167		utr5,introns,tss2kb,utr3	1_TssA
chr1	33896073	33897025	uCLL	0.449275	5.73995	1.21204	0.211159	0.00024896		introns,tss2kb	7_Enh
chr1	36831850	36832298	uCLL	0.231884	3.97043	1.32405	0.333479	0.0017327	STK40	introns,tss2kb	6_EnhG
chr1	36837030	36837352	uCLL	0.188406	4.02275	1.11116	0.276218	0.000435196	STK40	introns,intergenic	7_Enh
chr1	36877444	36877866	uCLL	0.0724638	2.61855	1.47335	0.562659	0.000125886	SNORA63	intergenic	7_Enh
chr1	42500917	42501985	uCLL	0.594203	7.35866	1.16766	0.158678	0.00024559	HIVEP3	introns,tss2kb	1_TssA
chr1	64970951	64971954	uCLL	0.210145	4.75172	2.18095	0.458981	0.000168409	CACHD1	utr5,introns,tss2kb	7_Enh,2_TssAFlnk
chr1	76575633	76576191	uCLL	0.0724638	2.57562	1.78129	0.691598	0.000149116	ST6GALNAC3	introns,intergenic	7_Enh
chr1	76733385	76733706	uCLL	0.0724638	2.48609	2.38947	0.961134	0.000133057	ST6GALNAC3	introns,intergenic	15_Quies
chr1	76736034	76736608	uCLL	0.173913	3.3141	4.18904	1.26401	0.000194855	ST6GALNAC3	introns,intergenic	15_Quies
chr1	79085627	79085829	uCLL	0.0289855	2.20158	1.26782	0.57587	0.00012408	IFI44L	utr5,introns,tss2kb	7_Enh
chr1	79107343	79107676	uCLL	0.0652174	2.18157	1.74246	0.798717	0.000210595	IFI44L	utr5,introns,intergenic,utr3	15_Quies
chr1	79115255	79115686	uCLL	0.376812	4.70539	2.89786	0.61586	0.000159244		utr5,introns,tss2kb	7_Enh,1_TssA
chr1	92278131	92278278	uCLL	0.0289855	1.65776	0.783265	0.472485	0.000123818	RN7SL653P	introns,intergenic	15_Quies
chr1	92292358	92293415	uCLL	0.536232	7.19205	1.93898	0.2696	0.000105805	RN7SL653P	introns,intergenic	15_Quies
chr1	96701777	96702037	uCLL	0.0434783	2.09906	0.878724	0.418627	0.000184277	RNU1-130P	intergenic	15_Quies
chr1	97603807	97604488	uCLL	0.362319	4.73865	3.2777	0.691696	0.000441761	DPYD-AS1	introns,intergenic	7_Enh
chr1	97624871	97625265	uCLL	0.0362319	2.46161	1.86612	0.758088	0.000302901	DPYD-AS1	introns,intergenic	15_Quies
chr1	97629586	97630268	uCLL	0.231884	3.67343	2.62444	0.714439	0.000318475	DPYD-AS1	introns,intergenic	7_Enh
chr1	97927257	97927876	uCLL	0.333333	4.44032	2.43998	0.549506	0.000272099	DPYD-IT1	introns,intergenic	7_Enh
chr1	97971309	97971716	uCLL	0.202899	3.60342	1.62313	0.450442	0.000235342	SEC63P1	introns,intergenic	15_Quies
chr1	98076298	98076824	uCLL	0.181159	3.24383	2.05525	0.633589	0.00020408	RPL26P9	introns,intergenic	15_Quies
chr1	98286020	98286335	uCLL	0.115942	2.58448	1.4248	0.551293	0.000108581	DPYD-AS2	introns,intergenic	15_Quies
chr1	98293398	98293838	uCLL	0.115942	2.72158	1.97448	0.725489	0.000127699	RP11-272L13.4	introns,intergenic	7_Enh
chr1	98313554	98314287	uCLL	0.181159	3.91568	2.83009	0.722759	0.000176823	RP11-272L13.4	introns,intergenic	1_TssA,7_Enh
chr1	98386032	98387260	uCLL	0.550725	7.79411	3.47791	0.446222	0.000659103		introns,tss2kb	1_TssA,2_TssAFlnk,2_TssAFlnk
chr1	98513781	98514189	uCLL	0.195652	3.61214	1.54574	0.42793	0.000363402	MIR137HG	introns,intergenic	13_ReprPC
chr1	98516676	98516970	uCLL	0.0869565	3.28584	2.07877	0.632646	0.000130799	MIR137HG	tss2kb	14_ReprPCWk
chr1	99231827	99232173	uCLL	0.0869565	2.34735	1.52858	0.651193	0.000129997	SNX7	intergenic	7_Enh,15_Quies
chr1	99259830	99260227	uCLL	0.289855	4.20503	1.90048	0.451953	0.000289949	SNX7	intergenic	15_Quies
chr1	99336706	99337531	uCLL	0.492754	6.26014	2.74724	0.438846	0.00136183	RP5-896L10.1	intergenic	2_TssAFlnk
chr1	99456747	99456894	uCLL	0.0289855	1.36809	0.864195	0.631678	0.000200678	RP5-896L10.1	introns,intergenic,utr3	15_Quies
chr1	101845426	101845950	uCLL	0.405797	4.85686	0.674455	0.138866	0.000481862	RP11-157N3.1	introns,intergenic	7_Enh
chr1	109221363	109221769	uCLL	0.137681	3.47516	0.816491	0.234951	0.000122636	PRPF38B	intergenic	7_Enh,14_ReprPCWk
chr1	113932509	113933356	uCLL	0.514493	6.36695	1.57041	0.246649	0.000182721	MAGI3	tss2kb	1_TssA
chr1	114277107	114277254	uCLL	0.0217391	1.57194	0.768431	0.488842	0.000162589	PHTF1	introns,intergenic	5_TxWk
chr1	114482944	114483436	uCLL	0.0507246	2.84312	1.09114	0.383782	0.000203636	HIPK1	intergenic,exons	6_EnhG
chr1	156130566	156131455	uCLL	0.231884	4.52958	1.17353	0.259081	0.000396883		utr5,introns,tss2kb	12_EnhBiv,11_BivFlnk
chr1	159750264	159751356	uCLL	0.637681	8.49848	0.168607	0.0198397	0.000184378		tss2kb,exons	2_TssAFlnk,1_TssA
chr1	162609423	162609965	uCLL	0.188406	3.82621	1.80532	0.47183	0.000311719	DDR2	introns,intergenic	14_ReprPCWk
chr1	163379843	163380081	uCLL	0.0362319	1.96448	0.820839	0.417841	0.000155513	RP11-408E1.1	intergenic	15_Quies
chr1	167535089	167535579	uCLL	0.217391	4.0004	0.647723	0.161914	0.00012382	CREG1	intergenic	7_Enh
chr1	174846430	174846851	uCLL	0.115942	4.0224	1.06462	0.264672	0.000722954	RABGAP1L	utr5,introns,utr3,tss2kb,exons	5_TxWk
chr1	178006633	178007335	uCLL	0.144928	4.02637	1.78572	0.443506	0.000108348		introns,tss2kb,utr3	12_EnhBiv
chr1	178062575	178063782	uCLL	0.485507	6.70513	1.04117	0.15528	0.000523746		utr5,tss2kb,utr3	10_TssBiv
chr1	178381201	178381872	uCLL	0.108696	3.11357	1.56407	0.50234	0.00012662	RP4-765C7.2	introns,intergenic	7_Enh
chr1	178387625	178388126	uCLL	0.369565	4.53385	1.03438	0.228146	0.000273426	RP4-765C7.2	introns,intergenic	7_Enh
chr1	202558403	202558787	uCLL	0.0942029	2.86384	1.50271	0.524719	0.000253807	RP11-569A11.1	intergenic,utr3	7_Enh
chr1	209979157	209980016	uCLL	0.57971	6.72863	0.618505	0.0919213	0.000111676		utr5,tss2kb	2_TssAFlnk
chr1	218636628	218636969	uCLL	0.0652174	2.14231	1.93572	0.903566	0.000109378	TGFB2	intergenic	15_Quies
chr1	221054674	221054993	uCLL	0.108696	4.77308	1.44193	0.302097	0.000150285	HLX	utr5,introns,tss2kb	11_BivFlnk
chr1	224970674	224971423	uCLL	0.101449	4.18862	1.18178	0.282141	0.000324167	RP11-449J1.1	intergenic	7_Enh,15_Quies
chr1	224988238	224988521	uCLL	0.0507246	2.27843	1.5769	0.692101	0.000109176	RP11-449J1.1	intergenic	15_Quies
chr1	224996969	224997748	uCLL	0.224638	4.36295	2.08302	0.477434	0.000377695	RP11-449J1.1	intergenic	15_Quies
chr1	225062477	225062715	uCLL	0.0362319	1.58313	1.07761	0.680682	0.000140523	DNAH14	intergenic	14_ReprPCWk
chr1	225117078	225117887	uCLL	0.144928	3.9481	1.96901	0.498723	0.000444715		utr5,introns,tss2kb,exons	14_ReprPCWk
chr1	227948786	227949079	uCLL	0.0434783	3.1075	1.74288	0.560865	0.000314336	SNAP47	introns,intergenic	4_Tx
chr1	228074628	228075958	uCLL	0.362319	6.70561	1.83618	0.273828	0.000170499	MIR5008	intergenic	2_TssAFlnk
chr1	228133985	228134715	uCLL	0.318841	5.75262	1.12339	0.195284	0.0001371	WNT9A	introns,intergenic	7_Enh,12_EnhBiv
chr1	228135365	228136143	uCLL	0.217391	5.2555	1.20988	0.230212	0.000252366	WNT9A	tss2kb	14_ReprPCWk
chr1	229125615	229126423	uCLL	0.15942	4.20001	1.78741	0.425572	0.000375181	ISCA1P2	intergenic	7_Enh
chr1	230253477	230253844	uCLL	0.166667	3.70446	1.73617	0.46867	0.00104161	GALNT2	introns,intergenic	7_Enh
chr1	230326825	230327242	uCLL	0.181159	3.36333	1.5542	0.462103	0.000180742	GALNT2	introns,intergenic	7_Enh
chr1	230415430	230415604	uCLL	0.0217391	1.89961	1.53947	0.810417	0.000214912	RP5-956O18.3	utr5,intergenic,utr3	6_EnhG
chr1	232765574	232766700	uCLL	0.5	6.78171	2.33189	0.34385	0.000147326	SIPA1L2	intergenic	1_TssA,2_TssAFlnk
chr1	234873823	234874003	uCLL	0.0289855	1.25016	0.769692	0.615675	0.00013863	LINC01132	intergenic	15_Quies
chr1	243635046	243635464	uCLL	0.108696	3.34216	1.18172	0.35358	0.000127489	SDCCAG8	introns,intergenic	7_Enh
chr10	345557	346311	uCLL	0.413043	5.10961	1.08817	0.212966	0.000288848	RNA5SP298	introns,intergenic	2_TssAFlnk
chr10	353494	354421	uCLL	0.0869565	5.19103	1.05083	0.202431	0.000134211	DIP2C	introns,intergenic	7_Enh
chr10	369768	370437	uCLL	0.57971	6.60329	0.983196	0.148895	0.000215982	DIP2C	introns,intergenic	7_Enh
chr10	371175	371512	uCLL	0.152174	4.44071	1.06273	0.239315	0.000107903	DIP2C	introns,intergenic	14_ReprPCWk
chr10	412118	412429	uCLL	0.0507246	2.43869	1.83322	0.751724	0.000290361	DIP2C	introns,intergenic,exons	5_TxWk
chr10	496450	497482	uCLL	0.514493	6.67959	1.42413	0.213206	0.000518556	RP11-490E15.2	introns,intergenic	7_Enh
chr10	503623	504355	uCLL	0.463768	5.55762	2.40869	0.433403	0.000834603	RP11-490E15.2	introns,intergenic	15_Quies
chr10	665696	666809	uCLL	0.318841	5.63064	1.25872	0.223549	0.000177131	RP11-809C18.3	introns,intergenic	7_Enh
chr10	1867121	1867580	uCLL	0.26087	3.99113	1.85028	0.463599	0.00017478	ADARB2	intergenic	7_Enh
chr10	1981142	1981751	uCLL	0.202899	3.98144	4.49776	1.12968	0.000210551	LINC00700	intergenic	7_Enh
chr10	2970387	2970814	uCLL	0.355072	4.32321	1.25487	0.290264	0.00261461	RP11-89K18.1	intergenic	14_ReprPCWk
chr10	2990733	2990909	uCLL	0.0289855	2.02246	1.32017	0.652751	0.000101692	RP11-89K18.1	intergenic	15_Quies
chr10	3021048	3021456	uCLL	0.152174	3.90891	1.46909	0.375832	0.000139767	RP11-118K6.2	intergenic	7_Enh
chr10	3028468	3029091	uCLL	0.246377	4.68994	1.14371	0.243865	0.000115636	RP11-118K6.2	intergenic	2_TssAFlnk
chr10	3068333	3068859	uCLL	0.173913	3.42555	2.2831	0.666492	0.00039691	RP11-118K6.2	intergenic	14_ReprPCWk
chr10	3122751	3123129	uCLL	0.0869565	2.65174	1.66735	0.628778	0.000254163	PFKP	introns,intergenic	5_TxWk
chr10	3438773	3439296	uCLL	0.123188	3.37864	1.51326	0.447889	0.000129716	RP11-482E14.1	intergenic	15_Quies
chr10	12154614	12155276	uCLL	0.355072	4.8285	0.614159	0.127195	0.000202925	U6	introns,intergenic,exons	7_Enh
chr10	22422730	22423554	uCLL	0.478261	5.88333	1.09726	0.186503	0.00012856	ADIPOR1P1	intergenic	7_Enh
chr10	23446915	23447667	uCLL	0.224638	4.65611	0.593591	0.127486	0.000112334	SNORA40	intergenic	7_Enh,15_Quies
chr10	26164465	26164884	uCLL	0.471014	4.97309	0.728013	0.14639	0.000279508	RNU6-632P	intergenic	15_Quies
chr10	26190859	26191660	uCLL	0.297101	4.72145	2.96559	0.62811	0.000750255	RP11-435M3.2	intergenic	7_Enh,2_TssAFlnk
chr10	26191704	26192135	uCLL	0.0869565	3.46311	2.48625	0.717923	0.000569951	RP11-435M3.2	intergenic	7_Enh
chr10	26222931	26224165	uCLL	0.311594	5.56171	2.99999	0.5394	0.000433848		introns,tss2kb	1_TssA,2_TssAFlnk
chr10	27090247	27090463	uCLL	0.0362319	3.62265	0.714095	0.19712	0.000100225	RNU6-946P	introns,intergenic	7_Enh
chr10	28591416	28592379	uCLL	0.608696	9.19508	2.54636	0.276926	0.000954352	MPP7	utr5,introns,tss2kb	1_TssA
chr10	28670730	28671201	uCLL	0.507246	5.53699	1.08405	0.195784	0.000100961	U3	intergenic	7_Enh
chr10	28689168	28689484	uCLL	0.108696	2.26156	1.66227	0.735013	0.000244901	U3	intergenic	7_Enh
chr10	28821136	28823021	uCLL	0.637681	10.2641	0.0151204	0.00147313	0.00011288		utr5,introns,tss2kb	1_TssA
chr10	31892142	31892884	uCLL	0.449275	5.47239	1.47597	0.269713	0.000142287	RP11-472N13.2	tss2kb	2_TssAFlnk,11_BivFlnk
chr10	34593867	34594601	uCLL	0.210145	3.70941	2.72289	0.734051	0.000193208	PARD3	introns,intergenic	15_Quies
chr10	61413593	61414093	uCLL	0.0507246	2.84872	1.22688	0.430679	0.000108002	SLC16A9	intergenic,exons	7_Enh
chr10	61431863	61432529	uCLL	0.115942	3.33527	1.99393	0.597832	0.000181315	SLC16A9	introns,intergenic	7_Enh
chr10	61453925	61454356	uCLL	0.0942029	2.26067	1.71509	0.758662	0.00014979	SLC16A9	introns,intergenic	15_Quies
chr10	64520170	64520573	uCLL	0.0652174	2.6749	1.39323	0.520852	0.00104961	ALDH7A1P4	intergenic	7_Enh
chr10	77366004	77366303	uCLL	0.0434783	1.78868	1.5706	0.87808	0.000138462	C10orf11	introns,intergenic	15_Quies
chr10	77370911	77371594	uCLL	0.166667	3.59668	2.74117	0.76214	0.000152565	C10orf11	introns,intergenic	14_ReprPCWk,12_EnhBiv
chr10	80826815	80827425	uCLL	0.224638	5.0047	1.40266	0.280269	0.000314444	ZMIZ1-AS1	introns,tss2kb,utr3	2_TssAFlnk,1_TssA
chr10	80828390	80829203	uCLL	0.268116	5.58186	1.67468	0.300021	0.000317241	ZMIZ1	utr5,introns,tss2kb	2_TssAFlnk,1_TssA
chr10	80844672	80845302	uCLL	0.282609	4.63006	2.48355	0.536398	0.000710834	ZMIZ1	introns,intergenic	7_Enh
chr10	88172750	88173538	uCLL	0.246377	4.76561	1.47634	0.30979	0.000307181	WAPAL	intergenic	2_TssAFlnk,7_Enh
chr10	91596767	91598136	uCLL	0.521739	7.35553	0.87018	0.118303	0.000118905	RP11-248C1.3	utr5,intergenic,utr3	2_TssAFlnk,1_TssA,2_TssAFlnk
chr10	91647226	91649094	uCLL	0.514493	7.67883	1.84464	0.240225	0.000165591	RP11-248C1.3	intergenic	7_Enh
chr10	93653937	93654634	uCLL	0.521739	5.90684	0.890258	0.150716	0.000168765	RP11-402D21.2	intergenic	14_ReprPCWk
chr10	101804285	101804553	uCLL	0.0434783	2.15361	1.54633	0.718017	0.000185562	CPN1	introns,intergenic	15_Quies
chr10	116852401	116853984	uCLL	0.514493	7.02493	1.20882	0.172076	0.000136824		utr5,introns,tss2kb	13_ReprPC,11_BivFlnk
chr10	121185153	121185583	uCLL	0.311594	4.30547	1.06514	0.247392	0.000329506	GRK5	introns,intergenic	4_Tx
chr11	969707	970976	uCLL	0.108696	4.55409	1.58943	0.34901	0.000124206	AP2A2	introns,intergenic	6_EnhG
chr11	1405555	1405796	uCLL	0.0362319	3.15628	1.01945	0.322992	0.000104747	BRSK2	intergenic	7_Enh
chr11	3177650	3179091	uCLL	0.202899	5.01158	3.84312	0.766848	0.000669787	OSBPL5	introns,intergenic	15_Quies
chr11	3181590	3181737	uCLL	0.0217391	2.22419	2.22752	1.0015	0.000150449	OSBPL5	introns,intergenic	7_Enh
chr11	3186052	3186297	uCLL	0.0289855	2.52189	1.49369	0.592287	0.000229808	OSBPL5	introns,tss2kb	14_ReprPCWk
chr11	3186345	3186904	uCLL	0.15942	3.73251	2.13062	0.570827	0.000664137		utr5,introns,tss2kb	14_ReprPCWk
chr11	3238323	3238821	uCLL	0.224638	4.08931	1.41963	0.347157	0.000278315	MRGPRG-AS1	tss2kb	15_Quies
chr11	12131758	12132601	uCLL	0.384058	5.68879	2.70954	0.476295	0.00041091		introns,tss2kb	2_TssAFlnk,7_Enh
chr11	44961269	44961533	uCLL	0.0507246	3.30704	1.45341	0.439491	0.00041637	TP53I11	introns,intergenic	6_EnhG
chr11	46264806	46265220	uCLL	0.405797	4.72642	0.556215	0.117682	0.000102016	CTD-2589M5.5	intergenic	1_TssA
chr11	46582249	46582666	uCLL	0.246377	4.03961	0.283733	0.0702376	0.000116633	AMBRA1	introns,intergenic	2_TssAFlnk
chr11	66725496	66726462	uCLL	0.536232	7.1814	2.69034	0.374626	0.000102723		introns,tss2kb	1_TssA,2_TssAFlnk
chr11	75295495	75295642	uCLL	0.0289855	3.15698	0.741037	0.23473	0.000125069	CTD-2530H12.4	introns,intergenic	7_Enh,15_Quies
chr11	77913795	77914658	uCLL	0.181159	4.5614	0.862945	0.189184	0.000120193	USP35	introns,intergenic	7_Enh
chr11	92074125	92074332	uCLL	0.0362319	1.50539	1.17349	0.779523	0.000171481	NDUFB11P1	intergenic	15_Quies
chr11	92146879	92147703	uCLL	0.202899	3.74878	4.76438	1.27092	0.00100697	RP11-675M1.2	introns,intergenic	7_Enh
chr11	92150213	92150534	uCLL	0.0652174	1.97035	2.63011	1.33484	0.000259651	RP11-675M1.2	introns,intergenic	15_Quies
chr11	92158223	92158855	uCLL	0.188406	2.92099	3.10706	1.0637	0.000783491	RP11-675M1.2	introns,intergenic	15_Quies
chr11	92231939	92232143	uCLL	0.0362319	1.50089	1.00336	0.668511	0.00020508	RPS3AP42	introns,tss2kb,utr3	15_Quies
chr11	101379107	101379470	uCLL	0.123188	2.3819	2.37407	0.996712	0.00020889	TRPC6	introns,intergenic	15_Quies
chr11	101424517	101425275	uCLL	0.253623	4.38243	3.05821	0.697834	0.000272246		introns,intergenic	7_Enh
chr11	122852484	122852847	uCLL	0.130435	3.51737	0.607839	0.172811	0.000132459	BSX	tss2kb	13_ReprPC
chr11	123134510	123134848	uCLL	0.0869565	3.27246	0.957143	0.292484	0.000592741	U8	intergenic	7_Enh
chr11	123277579	123277813	uCLL	0.0434783	2.22137	0.964306	0.434104	0.000344698	AP000783.1	intergenic	15_Quies
chr11	126335340	126336042	uCLL	0.333333	5.33839	1.34132	0.25126	0.000323534	KIRREL3	introns,intergenic	7_Enh,2_TssAFlnk
chr12	669878	670451	uCLL	0.318841	4.85282	1.268	0.261291	0.000202305	B4GALNT3	introns,intergenic	7_Enh,14_ReprPCWk
chr12	798612	799172	uCLL	0.311594	5.14954	1.83256	0.35587	0.000115414	RP11-218M22.2	intergenic	5_TxWk
chr12	2800114	2801215	uCLL	0.347826	5.71394	1.92665	0.337185	0.00013857		utr3,tss2kb,exons	2_TssAFlnk,1_TssA
chr12	3182636	3182897	uCLL	0.115942	3.6112	1.22612	0.339531	0.000148414	RP11-253E3.1	tss2kb	12_EnhBiv
chr12	3185926	3186882	uCLL	0.282609	5.29726	1.93722	0.365703	0.000118587		introns,tss2kb	11_BivFlnk,10_TssBiv
chr12	3268208	3268779	uCLL	0.181159	3.40574	2.35243	0.690727	0.0003123	TSPAN9-IT1	introns,intergenic	14_ReprPCWk
chr12	3287002	3287588	uCLL	0.282609	4.41308	3.49248	0.791392	0.00131	TSPAN9	introns,intergenic	7_Enh
chr12	3288340	3288703	uCLL	0.0289855	3.14103	2.37749	0.756916	0.000100063	TSPAN9	introns,intergenic	7_Enh
chr12	3312156	3312490	uCLL	0.130435	3.56096	1.61735	0.454189	0.000216415	TSPAN9	introns,intergenic	13_ReprPC,12_EnhBiv
chr12	3338692	3339176	uCLL	0.224638	3.88843	2.65229	0.682098	0.000122062	TSPAN9	introns,intergenic	7_Enh
chr12	3409029	3409967	uCLL	0.507246	6.79336	1.1211	0.165029	0.000404988	RP5-1063M23.1	tss2kb,utr3	7_Enh
chr12	6432385	6433038	uCLL	0.427536	4.94408	0.678138	0.137162	0.000136942	PLEKHG6	introns,intergenic	12_EnhBiv
chr12	6472412	6473267	uCLL	0.463768	5.79971	1.17072	0.201859	0.00116648	SCNN1A	utr5,introns,utr3,tss2kb,exons	12_EnhBiv,11_BivFlnk
chr12	6476785	6477253	uCLL	0.42029	4.90593	1.39403	0.284153	0.000337759	SCNN1A	introns,intergenic	7_Enh
chr12	6492832	6493604	uCLL	0.304348	4.71444	1.15835	0.245702	0.000254019		utr5,introns,tss2kb	11_BivFlnk,12_EnhBiv
chr12	6873350	6873840	uCLL	0.601449	6.5824	0.287705	0.0437082	0.000117287	PTMS	introns,tss2kb	12_EnhBiv
chr12	7903032	7903179	uCLL	0.0289855	1.53765	1.55577	1.01178	0.000158866		introns,tss2kb	7_Enh
chr12	7905105	7905498	uCLL	0.181159	3.24314	4.28642	1.32169	0.000109486	CLEC4C	tss2kb	7_Enh
chr12	8608442	8608651	uCLL	0.0217391	1.26164	0.790463	0.626538	0.000218798	CLEC6A	utr5,tss2kb	14_ReprPCWk
chr12	8645547	8646110	uCLL	0.26087	4.05148	2.1972	0.542319	0.000118461	RNU6-275P	intergenic	7_Enh
chr12	8849769	8851337	uCLL	0.557971	8.47162	2.41471	0.285035	0.000313045		utr5,introns,tss2kb	1_TssA
chr12	10017750	10017986	uCLL	0.0289855	2.4075	1.64081	0.681543	0.000248716	RP11-290C10.1	introns,tss2kb	7_Enh
chr12	10021866	10022686	uCLL	0.347826	5.53108	1.15011	0.207936	0.000656295		utr5,tss2kb	1_TssA
chr12	10024688	10025415	uCLL	0.275362	4.77536	3.10071	0.649315	0.000867009	CLEC2B	intergenic	7_Enh,15_Quies
chr12	12008129	12008696	uCLL	0.34058	4.62519	1.26998	0.274579	0.000194363	ETV6	introns,intergenic	6_EnhG
chr12	18292197	18292590	uCLL	0.108696	2.68563	1.84457	0.68683	0.00034247	RERGL	introns,intergenic	15_Quies
chr12	18292926	18293300	uCLL	0.0724638	2.49804	1.17567	0.470637	0.000131428	RERGL	introns,intergenic	15_Quies
chr12	32703325	32703694	uCLL	0.0724638	1.87823	1.74608	0.929641	0.000186695	FGD4	introns,intergenic	7_Enh
chr12	39298609	39299964	uCLL	0.181159	5.55899	1.92233	0.345806	0.000210641	CPNE8	introns,tss2kb	1_TssA
chr12	39300196	39300812	uCLL	0.188406	4.50378	2.21505	0.49182	0.000239536	RP11-396F22.1	utr5,introns,tss2kb	2_TssAFlnk,1_TssA
chr12	39314856	39315215	uCLL	0.0942029	2.38353	1.37402	0.576466	0.000299241	AC067735.1	intergenic	15_Quies
chr12	39836020	39837620	uCLL	0.637681	9.92473	0.762399	0.0768181	0.000263304		utr5,introns,tss2kb	1_TssA
chr12	43505324	43505717	uCLL	0.326087	4.17275	2.07852	0.498117	0.000660486	RP11-118A3.1	intergenic	15_Quies
chr12	49552165	49552700	uCLL	0.398551	5.18021	0.695789	0.134317	0.000141316	Y_RNA	intergenic	7_Enh
chr12	53591120	53591875	uCLL	0.427536	5.75994	2.72732	0.473498	0.00039936	ITGB7	introns,utr3,tss2kb,exons	6_EnhG
chr12	56603995	56604506	uCLL	0.333333	5.25512	2.65041	0.504349	0.000400552	RNF41	utr5,introns,utr3,tss2kb,exons	4_Tx,6_EnhG
chr12	69298342	69298840	uCLL	0.471014	5.27951	0.904629	0.171347	0.000132304	RNU7-4P	introns,intergenic	7_Enh
chr12	69325985	69327554	uCLL	0.608696	8.06638	1.8419	0.228343	0.000360336		introns,tss2kb	2_TssAFlnk,1_TssA,2_TssAFlnk
chr12	76208716	76209617	uCLL	0.347826	5.45984	1.66033	0.304099	0.000648808	AC131012.1	introns,intergenic	7_Enh
chr12	94241226	94241916	uCLL	0.34058	5.10271	0.932973	0.182839	0.00010331	CRADD	introns,tss2kb	7_Enh
chr12	107472973	107473350	uCLL	0.0797101	2.53	1.23133	0.486694	0.000444617	RP11-797M17.1	introns,intergenic	15_Quies
chr12	107485844	107486137	uCLL	0.0797101	3.66078	3.68511	1.00665	0.00164721	RP11-797M17.1	introns,tss2kb	7_Enh
chr12	107486528	107487934	uCLL	0.355072	6.80269	5.03432	0.740049	0.00228266		utr5,introns,tss2kb,utr3	2_TssAFlnk,1_TssA
chr12	107498510	107498879	uCLL	0.101449	3.09629	1.03446	0.334096	0.000482284	CRY1	introns,intergenic	14_ReprPCWk
chr12	107883824	107884086	uCLL	0.0724638	2.16071	1.90449	0.881419	0.000122376	RNA5SP371	introns,intergenic	7_Enh
chr12	113528507	113528901	uCLL	0.173913	4.90597	1.32987	0.271072	0.000122706	DTX1	introns,intergenic	7_Enh
chr12	113530552	113531308	uCLL	0.442029	6.30629	0.544484	0.0863398	0.000132511	DTX1	introns,tss2kb	7_Enh
chr12	113567892	113568740	uCLL	0.528986	6.47993	0.352429	0.0543878	0.000503955		introns,intergenic	7_Enh
chr12	113573371	113574227	uCLL	0.528986	6.66224	0.928391	0.139351	0.000321252		utr5,introns,tss2kb,utr3	11_BivFlnk,12_EnhBiv,12_EnhBiv,11_BivFlnk
chr12	118482413	118482789	uCLL	0.057971	2.87558	2.15221	0.748444	0.000599294	WSB2	introns,tss2kb	4_Tx,5_TxWk
chr12	118490934	118491536	uCLL	0.224638	4.2201	2.29648	0.544177	0.000241503	WSB2	introns,tss2kb	5_TxWk
chr12	121686329	121686883	uCLL	0.507246	5.57645	0.655567	0.11756	0.000127032	CAMKK2	introns,intergenic,exons	6_EnhG
chr12	122441980	122443055	uCLL	0.543478	7.16178	1.16388	0.162513	0.000879717	WDR66	intergenic	7_Enh,2_TssAFlnk
chr12	124140009	124140332	uCLL	0.246377	3.60161	1.25863	0.349462	0.000111396	GTF2H3	introns,intergenic	6_EnhG
chr12	129019446	129019889	uCLL	0.15942	2.81483	2.63508	0.936142	0.000131174	TMEM132C	introns,intergenic	15_Quies
chr12	131464331	131464779	uCLL	0.376812	4.57754	1.87266	0.409098	0.00014519	RP11-243M5.1	introns,intergenic	7_Enh
chr12	131586364	131586584	uCLL	0.0289855	2.79676	1.52984	0.547006	0.000121697	GPR133	introns,intergenic	7_Enh
chr12	131590392	131590835	uCLL	0.15942	3.70813	1.68035	0.453154	0.000293349	GPR133	introns,intergenic	7_Enh
chr13	21614854	21615288	uCLL	0.144928	3.18887	1.18224	0.37074	0.000147475	RNU4-9P	introns,intergenic	7_Enh
chr13	22244915	22245408	uCLL	0.5	6.10707	1.55895	0.25527	0.0002419	FGF9	tss2kb	1_TssA
chr13	22247676	22248181	uCLL	0.26087	5.14014	1.37978	0.268432	0.00012005	FGF9	introns,tss2kb	11_BivFlnk,10_TssBiv
chr13	22700688	22701285	uCLL	0.202899	3.57868	2.17283	0.607159	0.000201522	MTND3P1	intergenic	7_Enh
chr13	22735972	22736423	uCLL	0.181159	3.21508	1.95661	0.608572	0.000284147	MTND3P1	intergenic	7_Enh
chr13	23898547	23898736	uCLL	0.0217391	3.20005	0.842468	0.263267	0.000108532	SACS	intergenic,utr3,exons	15_Quies
chr13	36849383	36849634	uCLL	0.0507246	1.89216	1.0347	0.546835	0.000137768	RNU6-71P	introns,intergenic	15_Quies
chr13	36871557	36872458	uCLL	0.246377	4.83338	2.82142	0.583735	0.00147894		utr5,introns,tss2kb,utr3	2_TssAFlnk,1_TssA,11_BivFlnk
chr13	36919265	36921129	uCLL	0.369565	6.80705	4.32958	0.636044	0.00140241		introns,tss2kb	1_TssA,2_TssAFlnk,1_TssA
chr13	37005524	37006856	uCLL	0.224638	5.23675	1.3281	0.253611	0.000183029		utr5,introns,tss2kb	12_EnhBiv
chr13	37424984	37425473	uCLL	0.0942029	3.48511	1.02682	0.29463	0.000179031	SMAD9-AS1	introns,tss2kb	15_Quies
chr13	40956342	40956932	uCLL	0.253623	4.1824	2.14817	0.51362	0.000895823	RN7SKP2	intergenic	15_Quies
chr13	43319306	43320133	uCLL	0.224638	4.63887	2.33299	0.502923	0.00016544	FAM216B	intergenic	15_Quies
chr13	47721113	47721733	uCLL	0.130435	3.40539	1.40095	0.411391	0.000103549	GNG5P5	intergenic	15_Quies
chr13	47742684	47743108	uCLL	0.130435	2.49189	1.96949	0.790361	0.000824905	GNG5P5	intergenic	15_Quies
chr13	49357363	49357791	uCLL	0.108696	2.62915	2.1266	0.808857	0.000480148	PSME2P2	intergenic	15_Quies
chr13	49384031	49384899	uCLL	0.210145	4.20047	2.4969	0.594434	0.000197029	PSME2P2	intergenic	15_Quies
chr13	49403246	49404102	uCLL	0.297101	4.38085	2.76988	0.632271	0.000252357	PSME2P2	intergenic	7_Enh
chr13	52529706	52530216	uCLL	0.224638	4.28597	3.07655	0.717818	0.00038478	ATP7B	introns,intergenic	15_Quies
chr13	62693912	62694221	uCLL	0.0724638	2.56442	0.998148	0.389229	0.000105637	LINC00358	intergenic	15_Quies
chr13	62783537	62784147	uCLL	0.369565	4.90681	2.15969	0.440141	0.000302556	LINC01075	intergenic	15_Quies
chr13	63086271	63086939	uCLL	0.268116	4.49282	1.17634	0.261828	0.000384223	SQSTM1P1	intergenic	15_Quies
chr13	65502792	65503543	uCLL	0.195652	4.15513	2.34623	0.56466	0.000259424	LGMNP1	intergenic	15_Quies
chr13	65567827	65568432	uCLL	0.130435	3.63173	1.13316	0.312015	0.000110243	LGMNP1	intergenic	15_Quies
chr13	67325874	67326168	uCLL	0.0362319	2.36447	1.63725	0.692436	0.000172353	PCDH9-AS2	introns,intergenic	15_Quies
chr13	67368205	67369141	uCLL	0.442029	6.47574	4.51652	0.697451	0.000202579	PCDH9-AS2	introns,intergenic	7_Enh,15_Quies
chr13	67460405	67461017	uCLL	0.202899	4.60193	2.329	0.506093	0.000184441	PCDH9-AS2	introns,intergenic	7_Enh
chr13	67568286	67569976	uCLL	0.463768	7.53523	4.6641	0.618972	0.000139106	PCDH9-AS4	introns,intergenic	7_Enh,2_TssAFlnk,7_Enh
chr13	67597686	67597833	uCLL	0.0289855	1.46311	1.03911	0.710204	0.000138237	PCDH9-AS4	introns,intergenic	7_Enh
chr13	67622333	67623094	uCLL	0.311594	4.57	2.09474	0.458367	0.000111692	PCDH9-AS4	introns,intergenic	7_Enh
chr13	67798072	67798780	uCLL	0.449275	5.91872	3.26882	0.552285	0.000138668	PCDH9	introns,intergenic	2_TssAFlnk,7_Enh
chr13	67804079	67805434	uCLL	0.565217	8.78946	4.09434	0.465823	0.000323854		utr5,tss2kb	11_BivFlnk,1_TssA
chr13	80386286	80387527	uCLL	0.333333	5.52675	2.71468	0.491188	0.000202667	LINC01038	intergenic	7_Enh
chr13	98842393	98842755	uCLL	0.173913	2.75872	2.39944	0.869765	0.000134048	FARP1	introns,intergenic	15_Quies
chr13	98866978	98867377	uCLL	0.130435	3.13409	3.25079	1.03724	0.000235616	MIR3170	introns,intergenic	15_Quies
chr13	98887578	98888025	uCLL	0.057971	2.4963	1.95059	0.781392	0.000855562	RP11-573N10.1	introns,intergenic	15_Quies
chr13	98931760	98932797	uCLL	0.326087	5.5711	3.95108	0.709209	0.000312697	RP11-573N10.1	introns,intergenic	7_Enh
chr13	99907023	99907349	uCLL	0.0289855	2.38151	2.12582	0.892634	0.000430798	GPR18	introns,intergenic,utr3,exons	6_EnhG
chr13	110682677	110683144	uCLL	0.115942	2.58056	2.32162	0.899659	0.000204817	LINC00396	intergenic	15_Quies
chr13	110790084	110791032	uCLL	0.173913	4.04904	1.69064	0.41754	0.000139075	COL4A1	intergenic	7_Enh,1_TssA,7_Enh
chr13	111829346	111829979	uCLL	0.202899	3.8842	1.62672	0.418803	0.000282597	ARHGEF7	introns,intergenic	6_EnhG
chr13	113513901	113514429	uCLL	0.23913	4.06304	0.952816	0.234508	0.000170079	ATP11A	introns,intergenic	7_Enh
chr13	114427772	114428348	uCLL	0.550725	6.316	1.42449	0.225536	0.000121723	GRK1	introns,tss2kb	2_TssAFlnk,7_Enh
chr13	114461528	114462502	uCLL	0.594203	7.21585	0.837822	0.116108	0.000138932	TMEM255B	introns,tss2kb	2_TssAFlnk,1_TssA
chr14	35810740	35811280	uCLL	0.326087	5.05306	2.8087	0.555842	0.000993864	RP11-561B11.3	intergenic	7_Enh
chr14	68859344	68859760	uCLL	0.101449	3.36649	0.811015	0.240908	0.000397916	RAD51B	introns,intergenic	7_Enh
chr14	69030190	69030560	uCLL	0.0362319	2.13445	1.52157	0.712862	0.000379353	RAD51B	introns,intergenic	7_Enh
chr14	74256859	74257246	uCLL	0.057971	2.48951	2.46562	0.990403	0.00017134	ELMSAN1	introns,tss2kb,utr3	5_TxWk
chr14	77386252	77386690	uCLL	0.0797101	3.24225	0.889339	0.274296	0.000256853	RP11-488C13.4	intergenic	7_Enh
chr14	91712326	91712712	uCLL	0.195652	3.91082	3.10879	0.79492	0.000221813		introns,tss2kb	7_Enh
chr14	93016221	93016579	uCLL	0.0362319	3.0528	1.34083	0.439215	0.000251697	RIN3	introns,intergenic	12_EnhBiv,13_ReprPC
chr14	102671953	102672246	uCLL	0.057971	1.81392	1.89682	1.0457	0.000438162	WDR20	introns,intergenic	4_Tx
chr14	105813303	105813711	uCLL	0.15942	3.74738	1.37774	0.367652	0.000793814	PACS2	introns,intergenic	15_Quies,7_Enh,5_TxWk
chr15	28113082	28113501	uCLL	0.15942	2.86087	4.82723	1.68733	0.000174294	RPL5P32	introns,intergenic	15_Quies
chr15	28341021	28341725	uCLL	0.601449	6.73978	0.744858	0.110517	0.000301836	OCA2	introns,intergenic	11_BivFlnk
chr15	31548661	31549298	uCLL	0.115942	3.75587	0.660339	0.175815	0.000210308	RP11-16E12.2	intergenic	7_Enh
chr15	44486656	44487966	uCLL	0.615942	7.77129	1.09453	0.140843	0.000128647		introns,tss2kb	11_BivFlnk,10_TssBiv,11_BivFlnk
chr15	47015615	47015841	uCLL	0.057971	1.23984	1.3977	1.12732	0.000227886	RN7SKP101	introns,intergenic	15_Quies
chr15	47027320	47027642	uCLL	0.0797101	2.00419	1.45338	0.725174	0.000242205	RN7SKP101	introns,intergenic	15_Quies
chr15	53097441	53097920	uCLL	0.0507246	3.38471	1.34504	0.397387	0.000156719	RP11-209K10.2	tss2kb	12_EnhBiv,11_BivFlnk
chr15	63575118	63575690	uCLL	0.297101	4.08477	1.563	0.382641	0.000307227	APH1B	introns,intergenic	5_TxWk
chr15	66174174	66174737	uCLL	0.0507246	2.42217	1.51295	0.624625	0.000142384	RAB11A	introns,intergenic	7_Enh
chr15	71184290	71185484	uCLL	0.173913	4.40193	2.02743	0.460578	0.000100475		utr5,introns,tss2kb,exons	11_BivFlnk,2_TssAFlnk
chr15	75477085	75477310	uCLL	0.0289855	1.69512	1.50733	0.889219	0.000112775	RPL36AP45	intergenic	7_Enh
chr15	80351619	80352648	uCLL	0.637681	8.83329	0.0558792	0.00632598	0.000113119		utr5,introns,tss2kb	1_TssA
chr15	85215153	85215807	uCLL	0.275362	4.11996	1.93232	0.469015	0.000146696	SEC11A	introns,tss2kb,utr3	5_TxWk,4_Tx
chr15	99190509	99192153	uCLL	0.282609	5.90036	3.36581	0.570442	0.000250398	RP11-35O15.1	tss2kb	1_TssA
chr15	99202515	99202812	uCLL	0.0724638	2.63723	0.906949	0.343902	0.00014218	IGF1R	introns,intergenic	15_Quies
chr15	99320134	99320535	uCLL	0.0869565	2.33408	2.50935	1.07509	0.000184802	MIR4714	introns,intergenic	7_Enh
chr15	99395305	99396069	uCLL	0.231884	4.55688	2.60707	0.572118	0.000142264	IGF1R	introns,intergenic	1_TssA
chr15	99396400	99396703	uCLL	0.101449	2.75214	2.66637	0.968834	0.000171015	IGF1R	introns,intergenic	2_TssAFlnk,7_Enh
chr15	99409035	99409606	uCLL	0.23913	4.2666	2.81803	0.660486	0.000112416	IGF1R	introns,intergenic	2_TssAFlnk,1_TssA
chr15	100310601	100311352	uCLL	0.282609	4.62552	0.678478	0.146682	0.000104226	AC090825.2	intergenic	7_Enh
chr16	386255	386591	uCLL	0.0942029	3.5168	0.974574	0.27712	0.000112992	AXIN1	introns,intergenic	7_Enh
chr16	2198830	2198977	uCLL	0.0289855	3.00353	0.592772	0.197359	0.000104848		utr5,introns,tss2kb,exons	1_TssA
chr16	3200056	3200918	uCLL	0.521739	6.05359	0.83315	0.137629	0.000666151	CASP16	intergenic	2_TssAFlnk,1_TssA
chr16	3208381	3209106	uCLL	0.478261	5.53294	0.516913	0.0934247	0.000297421	RP11-473M20.16	tss2kb	2_TssAFlnk,1_TssA
chr16	3745536	3745898	uCLL	0.173913	3.11291	1.54607	0.496664	0.000159393	TRAP1	introns,intergenic	5_TxWk
chr16	3784610	3785411	uCLL	0.333333	5.39991	3.78314	0.700594	0.000476809	CREBBP	introns,intergenic	4_Tx
chr16	4233318	4234240	uCLL	0.442029	5.60395	0.643823	0.114887	0.000379142	RP11-95P2.3	tss2kb	2_TssAFlnk,1_TssA,2_TssAFlnk
chr16	12552469	12553630	uCLL	0.413043	6.05654	0.888059	0.146628	0.00029291	RP11-552C15.1	introns,intergenic	7_Enh
chr16	14287138	14287728	uCLL	0.456522	4.78744	0.547469	0.114355	0.000244552	MKL2	introns,intergenic	15_Quies,7_Enh
chr16	15766683	15767058	uCLL	0.166667	3.42572	0.935381	0.273047	0.000236782	NDE1	introns,intergenic	6_EnhG
chr16	16084223	16085127	uCLL	0.275362	5.20545	0.438963	0.0843276	0.000124134	ABCC1	introns,intergenic	5_TxWk
chr16	27210195	27210466	uCLL	0.0507246	3.3202	1.55721	0.46901	0.000112743	KDM8	intergenic	7_Enh
chr16	48575866	48576450	uCLL	0.434783	4.86558	0.913866	0.187823	0.000271023	N4BP1	intergenic,utr3	5_TxWk
chr16	57139716	57140318	uCLL	0.144928	3.59008	1.1873	0.330716	0.000127276	CPNE2	utr5,introns,tss2kb	15_Quies
chr16	67707783	67708079	uCLL	0.0507246	3.09916	0.803007	0.259105	0.000126141	GFOD2	intergenic	7_Enh,5_TxWk
chr16	67719415	67720079	uCLL	0.333333	4.49425	0.954412	0.212363	0.000241569	GFOD2	introns,utr3,tss2kb,exons	7_Enh
chr16	69076993	69077436	uCLL	0.0652174	2.22047	1.68877	0.760544	0.000252619	RPS2P45	introns,intergenic	5_TxWk
chr16	70770944	70772122	uCLL	0.615942	7.93918	0.559825	0.0705142	0.000101305	VAC14	introns,intergenic	7_Enh
chr16	71952957	71953246	uCLL	0.0797101	2.84154	0.788772	0.277586	0.000103611	IST1	introns,tss2kb,utr3	6_EnhG
chr16	85029182	85029647	uCLL	0.173913	2.91475	2.21862	0.761171	0.000856616	ZDHHC7	introns,intergenic	4_Tx
chr16	85532091	85532879	uCLL	0.304348	4.78454	1.77934	0.371894	0.000132784	AC092377.1	intergenic	7_Enh
chr16	87526246	87526953	uCLL	0.333333	5.25149	3.58104	0.681909	0.000118062	RP11-482M8.1	introns,tss2kb	5_TxWk,1_TssA,11_BivFlnk
chr16	88866491	88866766	uCLL	0.0507246	2.81917	1.68905	0.599129	0.000108233	CDT1	intergenic	7_Enh
chr16	89445868	89446084	uCLL	0.0362319	2.24125	1.27394	0.568404	0.000397244	RP1-168P16.2	introns,intergenic	7_Enh
chr16	90143618	90144558	uCLL	0.485507	6.1546	2.1577	0.350583	0.000830353		introns,tss2kb	2_TssAFlnk
chr17	512872	513021	uCLL	0.0289855	1.34248	1.23134	0.917215	0.000197027	RP11-411G7.2	introns,intergenic	5_TxWk
chr17	884048	884600	uCLL	0.550725	6.04054	0.472627	0.0782425	0.000153441	AC015884.1	tss2kb	2_TssAFlnk
chr17	2951951	2952752	uCLL	0.565217	5.90969	0.771195	0.130497	0.000117335	OR1D5	intergenic	2_TssAFlnk,1_TssA
chr17	4401856	4402345	uCLL	0.413043	4.90374	0.611083	0.124616	0.00012053	SPNS2	utr5,introns,tss2kb	7_Enh
chr17	6347029	6347917	uCLL	0.492754	6.18267	1.50662	0.243684	0.000104167		tss2kb	2_TssAFlnk,7_Enh
chr17	8533936	8534894	uCLL	0.34058	5.42244	2.51329	0.463499	0.000189728		tss2kb	1_TssA
chr17	19734232	19734813	uCLL	0.144928	3.23372	1.93534	0.598488	0.000184314	ULK2	introns,intergenic	15_Quies
chr17	30923711	30924073	uCLL	0.123188	2.42984	2.23574	0.920116	0.000149718	MYO1D	introns,intergenic	15_Quies
chr17	36641788	36642414	uCLL	0.355072	4.82495	1.04487	0.216556	0.00027315	ARHGAP23	introns,intergenic	7_Enh
chr17	37479990	37480137	uCLL	0.0289855	1.29783	1.07266	0.826503	0.000216438	AC005288.1	introns,intergenic	7_Enh
chr17	55528662	55528920	uCLL	0.0434783	2.75012	1.8974	0.689936	0.000752027	MSI2	introns,intergenic	7_Enh
chr17	55546405	55547295	uCLL	0.456522	6.01295	0.432621	0.0719482	0.000425324	MSI2	introns,intergenic	7_Enh
chr17	55576773	55577516	uCLL	0.181159	4.44917	1.07008	0.240512	0.000426457	RP11-118E18.2	introns,intergenic	5_TxWk
chr17	55583314	55583534	uCLL	0.0362319	2.57909	1.14518	0.444026	0.000222001	RP11-118E18.2	introns,intergenic	7_Enh,5_TxWk
chr17	55586041	55586404	uCLL	0.0797101	3.11264	1.44102	0.462957	0.000105818	RP11-118E18.2	introns,intergenic	5_TxWk,7_Enh
chr17	55586682	55586836	uCLL	0.0289855	1.68265	1.26464	0.751578	0.000377044	RP11-118E18.2	introns,intergenic	5_TxWk,7_Enh
chr17	55599130	55599320	uCLL	0.0289855	2.09021	1.25259	0.599263	0.000164343	RP11-118E18.2	introns,intergenic	7_Enh
chr17	55638527	55639075	uCLL	0.0869565	3.68368	1.05518	0.286448	0.000511586	MSI2	introns,intergenic	5_TxWk
chr17	55655495	55656214	uCLL	0.123188	4.09285	0.976322	0.238543	0.00119194	MSI2	introns,intergenic	7_Enh
chr17	61993093	61993468	uCLL	0.0797101	3.49798	0.823655	0.235466	0.000157544	GH1	introns,intergenic	7_Enh
chr17	68164119	68164506	uCLL	0.144928	4.3107	2.4593	0.57051	0.00025865	KCNJ2	tss2kb,utr3	13_ReprPC,12_EnhBiv
chr17	68164897	68166086	uCLL	0.565217	7.31083	2.23596	0.305842	0.00139107		introns,tss2kb,utr3	11_BivFlnk,11_BivFlnk
chr17	68201494	68201919	uCLL	0.181159	3.32517	2.28596	0.687471	0.000127829	CALM2P1	intergenic	15_Quies
chr17	68323956	68324646	uCLL	0.376812	4.56781	2.31098	0.505927	0.0002998	CTD-2378E21.1	introns,intergenic	15_Quies
chr17	72231129	72231736	uCLL	0.0869565	3.54699	1.38395	0.390176	0.000128162	TTYH2	introns,intergenic	2_TssAFlnk,7_Enh
chr17	73795486	73795862	uCLL	0.115942	2.73297	1.63605	0.598634	0.000106458	UNK	introns,intergenic	4_Tx
chr17	74835850	74836206	uCLL	0.123188	3.29824	0.781225	0.236861	0.000111233	LINC00868	intergenic	7_Enh
chr17	75567592	75567863	uCLL	0.0289855	1.9925	0.933392	0.468452	0.000116136	RP11-13K12.5	intergenic	12_EnhBiv
chr17	76879855	76880051	uCLL	0.0289855	2.20777	1.22909	0.556713	0.000131283	TIMP2	introns,intergenic	7_Enh
chr17	79319412	79320408	uCLL	0.405797	5.71533	1.1997	0.209908	0.000486464	TMEM105	intergenic	1_TssA,11_BivFlnk
chr17	80626387	80626813	uCLL	0.282609	3.95689	1.40782	0.355789	0.000107119	MIR4525	introns,tss2kb	7_Enh,15_Quies
chr17	80660611	80661385	uCLL	0.0797101	4.7438	1.72233	0.363069	0.0001202	RAB40B	intergenic	15_Quies
chr18	158099	159180	uCLL	0.637681	9.23849	0.0581989	0.00629962	0.000137402		utr5,introns,tss2kb	1_TssA
chr18	741864	742278	uCLL	0.152174	3.1845	1.21167	0.380488	0.000125919	RP11-769O8.3	introns,intergenic	15_Quies
chr18	3067655	3068101	uCLL	0.115942	3.38648	1.0672	0.315136	0.000269963	MYOM1	introns,intergenic	7_Enh,5_TxWk
chr18	6412976	6413123	uCLL	0.0289855	2.36225	2.68559	1.13688	0.000572448	L3MBTL4	introns,intergenic	7_Enh
chr18	6414040	6415195	uCLL	0.347826	6.33472	4.18157	0.660103	0.00168365		introns,tss2kb	1_TssA
chr18	9389672	9390159	uCLL	0.0434783	2.27939	1.16195	0.509766	0.000518902	TWSG1	introns,intergenic	15_Quies
chr18	9952983	9953499	uCLL	0.0942029	3.18356	1.13348	0.356042	0.000208787	VAPA	introns,intergenic	4_Tx
chr18	10297109	10297479	uCLL	0.188406	3.55631	1.23834	0.34821	0.000421946	RP11-138E9.2	intergenic	7_Enh
chr18	11885626	11885843	uCLL	0.057971	3.49076	1.26447	0.362233	0.000201725	MPPE1	introns,utr3,tss2kb,exons	6_EnhG
chr18	13800969	13801437	uCLL	0.166667	3.82454	0.940963	0.246033	0.000221067	AP001525.1	intergenic	12_EnhBiv
chr18	20823144	20823449	uCLL	0.123188	3.82496	1.0139	0.265074	0.000114129	TMEM241	introns,intergenic	15_Quies
chr18	22931710	22932558	uCLL	0.521739	6.70372	1.76067	0.26264	0.000217459		introns,tss2kb,utr3	11_BivFlnk,12_EnhBiv
chr18	42429379	42429715	uCLL	0.115942	3.00445	1.85606	0.61777	0.00012224	MIR4319	introns,intergenic	6_EnhG
chr18	46308013	46308164	uCLL	0.0217391	2.65888	1.687	0.634479	0.000772755	CTIF	introns,intergenic	7_Enh
chr18	46582159	46582658	uCLL	0.485507	5.46015	0.505219	0.0925285	0.000392525	MIR4744	introns,intergenic	7_Enh
chr18	48033507	48033923	uCLL	0.195652	3.47179	1.58663	0.457007	0.000526162	RPLP0P11	intergenic	14_ReprPCWk
chr18	48086044	48086891	uCLL	0.311594	5.57353	2.86293	0.513666	0.00117566		introns,tss2kb	13_ReprPC,11_BivFlnk
chr18	48332071	48333086	uCLL	0.413043	6.33208	2.2747	0.359234	0.00086983	HNRNPA3P16	introns,intergenic	7_Enh
chr18	48334423	48334797	uCLL	0.195652	4.07003	2.26804	0.557255	0.000312489	HNRNPA3P16	introns,intergenic	7_Enh
chr18	48334888	48335047	uCLL	0.0289855	2.81414	2.17139	0.7716	0.000157634	HNRNPA3P16	introns,intergenic	7_Enh
chr18	48335557	48335837	uCLL	0.0362319	3.12177	2.2631	0.724939	0.00068767	HNRNPA3P16	introns,intergenic,exons	7_Enh
chr18	48340723	48341211	uCLL	0.369565	5.38256	3.26771	0.607092	0.00112604	HNRNPA3P16	utr5,introns,intergenic	7_Enh
chr18	48343112	48343696	uCLL	0.485507	6.29269	2.6636	0.423285	0.000222012	MRO	introns,intergenic	7_Enh
chr18	60767231	60767499	uCLL	0.0434783	3.1179	0.826087	0.26495	0.000624409	RP11-299P2.1	intergenic	7_Enh
chr18	60772984	60774233	uCLL	0.630435	7.66778	0.321393	0.0419147	0.000312436	RP11-299P2.1	intergenic	7_Enh
chr18	70533831	70533981	uCLL	0.0289855	1.5937	1.59674	1.0019	0.000174214	NETO1	introns,tss2kb	11_BivFlnk
chr18	70535775	70536037	uCLL	0.0362319	2.50302	1.64047	0.655396	0.000337199	RP11-676J15.1	introns,tss2kb	11_BivFlnk
chr18	70562652	70563169	uCLL	0.224638	3.73509	1.90043	0.508803	0.000109266	RP11-676J15.1	intergenic	7_Enh
chr18	70674394	70674997	uCLL	0.217391	3.92285	2.26912	0.578435	0.000481959	RP11-676J15.1	intergenic	7_Enh,2_TssAFlnk
chr18	70677006	70677153	uCLL	0.0289855	1.43134	0.999403	0.698229	0.000394836	RP11-676J15.1	intergenic	7_Enh
chr18	70705524	70705930	uCLL	0.108696	2.7137	2.07929	0.766221	0.000132443	RP11-676J15.1	intergenic	5_TxWk
chr18	70714906	70715366	uCLL	0.275362	3.54975	2.47242	0.696505	0.000922272	RP11-676J15.1	intergenic	15_Quies
chr18	70739054	70739491	uCLL	0.173913	4.3495	3.08142	0.708453	0.000185858	RP11-169F17.1	intergenic	8_ZNF/Rpts
chr18	70740574	70741400	uCLL	0.463768	6.61814	3.64574	0.550871	0.000110595	RP11-169F17.1	intergenic	7_Enh
chr18	70803370	70803835	uCLL	0.326087	4.09597	1.4852	0.3626	0.000150208	RP11-169F17.1	intergenic	15_Quies
chr18	70825936	70826143	uCLL	0.0362319	1.89527	1.06408	0.561442	0.000119178	RP11-169F17.1	introns,intergenic,utr3	15_Quies
chr18	71672648	71673802	uCLL	0.347826	5.61821	1.33337	0.237329	0.000356353	RP11-25L3.3	introns,intergenic	7_Enh
chr18	72892202	72892618	uCLL	0.115942	2.59083	2.57788	0.995003	0.000217369	ZADH2	intergenic	15_Quies
chr18	74586610	74587688	uCLL	0.463768	6.11029	1.47272	0.241023	0.000519161	ZNF236	introns,intergenic	5_TxWk,4_Tx
chr18	74627640	74628218	uCLL	0.123188	3.61471	2.62173	0.725297	0.000158999	ZNF236	utr5,introns,intergenic,exons	4_Tx
chr18	74631817	74632119	uCLL	0.0724638	3.01172	2.9591	0.982531	0.000388166	ZNF236	introns,intergenic,exons	4_Tx
chr18	74633024	74634464	uCLL	0.623188	7.66451	0.714248	0.0931889	0.00119274	ZNF236	introns,intergenic	6_EnhG,4_Tx
chr19	618302	618643	uCLL	0.137681	3.59549	1.31048	0.364478	0.000120509	POLRMT	introns,utr3,tss2kb,exons	4_Tx
chr19	934906	935422	uCLL	0.304348	4.81204	1.01764	0.211478	0.000103526	ARID3A	introns,intergenic	7_Enh
chr19	2227384	2228249	uCLL	0.57971	6.78177	0.52898	0.0780003	0.000126885	DOT1L	introns,intergenic,exons	6_EnhG
chr19	4089222	4089912	uCLL	0.210145	4.3017	1.58136	0.367614	0.000985643	MAP2K2	intergenic	2_TssAFlnk,3_TxFlnk
chr19	4933612	4933784	uCLL	0.0289855	1.29317	0.837228	0.647424	0.000101162	MIR4747	introns,intergenic	7_Enh
chr19	4959124	4959906	uCLL	0.463768	5.58526	1.48852	0.266508	0.000316889	KDM4B	introns,intergenic	15_Quies
chr19	5686413	5687404	uCLL	0.630435	8.08027	0.175751	0.0217506	0.000186359	HSD11B1L	introns,tss2kb	2_TssAFlnk,1_TssA,2_TssAFlnk
chr19	5803931	5804384	uCLL	0.413043	4.74357	0.882683	0.18608	0.000124859	DUS3L	intergenic	11_BivFlnk,12_EnhBiv
chr19	6110261	6110953	uCLL	0.471014	5.60176	2.28982	0.408768	0.000115397		utr5,introns,tss2kb	1_TssA
chr19	8551953	8552765	uCLL	0.485507	5.51214	0.39087	0.0709108	0.000104022	HNRNPM	utr5,introns,tss2kb	6_EnhG
chr19	8942647	8943831	uCLL	0.608696	8.43651	1.2231	0.144977	0.000100144		introns,tss2kb	1_TssA,2_TssAFlnk
chr19	10823945	10824344	uCLL	0.0652174	3.77451	2.24128	0.593794	0.000125161	QTRT1	utr5,introns,intergenic,utr3	6_EnhG,5_TxWk
chr19	11084878	11085051	uCLL	0.0217391	1.6643	0.885422	0.53201	0.000741356		introns,intergenic	7_Enh
chr19	13983485	13984104	uCLL	0.268116	4.3598	0.909103	0.20852	0.000101053	MIR181C	introns,tss2kb	11_BivFlnk
chr19	15505598	15506351	uCLL	0.0724638	2.74403	2.3821	0.868103	0.00135401	AKAP8L	introns,intergenic	4_Tx
chr19	18760205	18760864	uCLL	0.304348	4.59522	0.757764	0.164903	0.000128631	KLHL26	introns,intergenic	7_Enh
chr19	22816768	22817480	uCLL	0.268116	4.4127	4.00472	0.907543	0.00013373	ZNF492	utr5,introns,tss2kb	1_TssA
chr19	30100819	30101188	uCLL	0.057971	4.51019	1.09859	0.243578	0.000125831	POP4	introns,tss2kb	4_Tx
chr19	38920093	38920271	uCLL	0.0289855	1.71761	0.847154	0.493216	0.000116966		intergenic	14_ReprPCWk
chr19	39521846	39523312	uCLL	0.413043	6.4013	1.96803	0.307442	0.00120584		introns,tss2kb,exons	11_BivFlnk,14_ReprPCWk
chr19	40318893	40319504	uCLL	0.405797	5.78734	1.51299	0.261432	0.000243944	DYRK1B	introns,intergenic,utr3,exons	6_EnhG
chr19	41884233	41884700	uCLL	0.26087	3.74154	0.91511	0.244581	0.000138739		introns,tss2kb,exons	7_Enh
chr19	46148624	46149548	uCLL	0.398551	6.45249	0.598364	0.0927339	0.000130504	EML2	utr5,tss2kb	11_BivFlnk
chr19	46273158	46274290	uCLL	0.608696	8.20945	0.350793	0.0427304	0.000185839		introns,tss2kb,utr3	2_TssAFlnk,7_Enh
chr19	46518543	46518970	uCLL	0.224638	4.45722	0.407743	0.0914793	0.000181026	CCDC61	introns,intergenic	12_EnhBiv
chr19	47417127	47417500	uCLL	0.057971	2.91983	0.828873	0.283877	0.000128474	ARHGAP35	intergenic	7_Enh,15_Quies
chr19	49190364	49190823	uCLL	0.0942029	2.73882	1.38696	0.506407	0.000224223	RN7SL345P	intergenic	15_Quies
chr19	49217150	49217958	uCLL	0.637681	8.35409	0.155837	0.018654	0.000123576	MAMSTR	introns,intergenic,exons	1_TssA
chr19	49241837	49242587	uCLL	0.550725	6.51322	0.67912	0.104268	0.00229263		introns,tss2kb,exons	7_Enh,5_TxWk
chr19	49646077	49646482	uCLL	0.253623	3.87227	1.64042	0.423632	0.000358643	PPFIA3	utr5,introns,utr3,tss2kb,exons	11_BivFlnk,12_EnhBiv
chr19	55470205	55470693	uCLL	0.115942	3.16352	1.40331	0.443591	0.000150196	NLRP2	introns,intergenic	7_Enh
chr19	56988014	56989697	uCLL	0.26087	5.48482	5.51327	1.00519	0.00227385		utr5,introns,tss2kb	2_TssAFlnk,1_TssA,2_TssAFlnk
chr19	57018838	57019754	uCLL	0.376812	5.37006	5.89521	1.09779	0.0016862		introns,tss2kb	1_TssA
chr19	57049605	57050551	uCLL	0.543478	6.88658	1.90589	0.276755	0.00125849		tss2kb,utr3	2_TssAFlnk,1_TssA
chr19	59096121	59096382	uCLL	0.0362319	1.65688	1.26399	0.762875	0.000107447	AC016629.7	introns,tss2kb	5_TxWk
chr2	3257888	3258747	uCLL	0.108696	4.36152	0.70708	0.162118	0.00013504	TSSC1	introns,intergenic	7_Enh
chr2	10484195	10484706	uCLL	0.0869565	3.04802	1.29605	0.42521	0.000231566	HPCAL1	introns,intergenic	7_Enh
chr2	37195690	37196018	uCLL	0.0289855	3.93069	2.18718	0.556435	0.000129663	STRN	introns,intergenic	15_Quies
chr2	43437758	43438114	uCLL	0.0507246	2.79404	0.928739	0.3324	0.000188415	ZFP36L2	introns,intergenic	7_Enh
chr2	70204415	70204689	uCLL	0.0652174	2.09989	1.67395	0.797159	0.000272249	PCBP1-AS1	introns,intergenic	15_Quies
chr2	73678543	73679098	uCLL	0.369565	4.6054	0.910989	0.197809	0.000101146	ALMS1	tss2kb,exons	7_Enh
chr2	98329566	98330499	uCLL	0.275362	5.32983	1.05704	0.198325	0.00102751		introns,tss2kb	7_Enh
chr2	98364800	98365588	uCLL	0.543478	6.20034	0.367549	0.0592789	0.000118662	ZAP70	intergenic	7_Enh,2_TssAFlnk,5_TxWk
chr2	105468728	105469401	uCLL	0.333333	5.57702	0.967644	0.173506	0.000132466	LINC01158	introns,tss2kb	11_BivFlnk,10_TssBiv,11_BivFlnk
chr2	110296757	110297553	uCLL	0.231884	3.91543	3.76688	0.962061	0.000426985	RP11-537E18.1	intergenic	15_Quies
chr2	110303603	110304035	uCLL	0.311594	4.35646	1.03228	0.236954	0.000529926	RP11-537E18.1	introns,intergenic,utr3,exons	15_Quies
chr2	110305912	110306132	uCLL	0.0434783	1.60593	1.41664	0.882132	0.000509741	RP11-537E18.1	introns,intergenic	15_Quies
chr2	110313146	110313397	uCLL	0.0434783	2.0169	1.24406	0.616821	0.000342988	RP11-537E18.1	introns,intergenic	15_Quies
chr2	110353318	110354066	uCLL	0.0942029	3.15913	2.53023	0.800928	0.000349044	AC011753.5	introns,intergenic	15_Quies
chr2	110371096	110372404	uCLL	0.268116	6.17742	5.22798	0.846305	0.00153321		utr5,introns,tss2kb,exons	12_EnhBiv,14_ReprPCWk
chr2	120387693	120388131	uCLL	0.188406	3.20422	1.53675	0.479601	0.000388613	PCDP1	introns,intergenic	7_Enh
chr2	131484807	131485876	uCLL	0.318841	5.73352	2.11623	0.369098	0.00054264	GPR148	tss2kb	2_TssAFlnk,7_Enh
chr2	148601353	148602498	uCLL	0.514493	7.77416	2.99147	0.384796	0.000270631		utr5,tss2kb	2_TssAFlnk,1_TssA
chr2	175201196	175202393	uCLL	0.318841	5.88921	1.56246	0.265309	0.000290122	AC018470.1	tss2kb,exons	11_BivFlnk
chr2	190432059	190432672	uCLL	0.108696	3.12879	1.78858	0.571652	0.000284487	SLC40A1	introns,intergenic	15_Quies
chr2	201342428	201342895	uCLL	0.166667	3.37861	2.6462	0.783221	0.000660615	SPATS2L	utr5,intergenic,utr3,exons	15_Quies
chr2	210244989	210245570	uCLL	0.507246	5.45915	1.16494	0.213393	0.000307266	MAP2	intergenic	9_Het
chr2	218899398	218899881	uCLL	0.355072	4.62207	1.05923	0.229168	0.000106896		utr5,tss2kb	2_TssAFlnk
chr2	220033331	220033568	uCLL	0.0289855	1.92852	1.04881	0.543839	0.000100926	SLC23A3	introns,intergenic,utr3,exons	5_TxWk
chr2	220407911	220408968	uCLL	0.630435	8.67139	0.626678	0.0722696	0.000119382		utr5,tss2kb,exons	1_TssA,2_TssAFlnk
chr2	227750561	227751278	uCLL	0.195652	4.1918	1.2433	0.296603	0.000168768	RHBDD1	introns,intergenic	5_TxWk
chr2	234934102	234934620	uCLL	0.347826	4.70911	1.34513	0.285644	0.000394678	TRPM8	intergenic	7_Enh
chr2	240172508	240172856	uCLL	0.115942	3.12501	2.4758	0.792253	0.000104628	HDAC4	introns,intergenic	12_EnhBiv
chr20	3203422	3203973	uCLL	0.42029	5.17328	1.53664	0.297034	0.000225796	ITPA	introns,intergenic	2_TssAFlnk,7_Enh,2_TssAFlnk
chr20	4018559	4019152	uCLL	0.615942	6.36524	0.628491	0.098738	0.000193614	FTLP3	intergenic	7_Enh
chr20	17616467	17616747	uCLL	0.0362319	2.41823	1.07543	0.444718	0.000448392	RRBP1	introns,intergenic	6_EnhG
chr20	17624378	17624919	uCLL	0.137681	3.43438	1.58489	0.461478	0.000412611	RRBP1	introns,intergenic	7_Enh
chr20	17644667	17645222	uCLL	0.202899	3.89573	0.93986	0.241254	0.000117251	RRBP1	introns,intergenic	15_Quies
chr20	17854582	17855154	uCLL	0.333333	5.66192	0.599223	0.105834	0.000113399	RP5-905G11.3	intergenic	7_Enh
chr20	20529944	20530188	uCLL	0.0434783	2.3542	1.3174	0.559596	0.000419589	RALGAPA2	introns,intergenic	5_TxWk
chr20	24823405	24824126	uCLL	0.369565	5.03364	0.999875	0.198639	0.000267855		intergenic	7_Enh
chr20	24929516	24930157	uCLL	0.369565	5.16496	1.10157	0.213277	0.00012651		utr5,tss2kb	14_ReprPCWk
chr20	24934410	24934725	uCLL	0.0507246	3.00337	1.42904	0.475812	0.000161722		introns,intergenic	14_ReprPCWk
chr20	25565412	25566636	uCLL	0.405797	6.16005	2.17261	0.352693	0.000266218		introns,tss2kb	12_EnhBiv,12_EnhBiv
chr20	42450485	42450738	uCLL	0.0507246	2.21626	1.35918	0.613273	0.000132317	RNU6-639P	intergenic	15_Quies
chr20	48657665	48658471	uCLL	0.57971	6.94271	0.24422	0.0351764	0.000164821	TRERNA1	introns,tss2kb	2_TssAFlnk,7_Enh
chr20	60776502	60777063	uCLL	0.0942029	3.08711	1.77045	0.573497	0.000138698	MTG2	tss2kb,utr3	7_Enh
chr20	60869554	60869919	uCLL	0.108696	2.64169	2.64548	1.00143	0.000915198	OSBPL2	utr5,intergenic,utr3	5_TxWk
chr21	27173598	27174222	uCLL	0.57971	6.05605	0.667545	0.110228	0.000347376	AP000226.9	intergenic	7_Enh,15_Quies
chr21	27541391	27543561	uCLL	0.57971	8.68621	2.72663	0.313904	0.000114181		introns,tss2kb	1_TssA,2_TssAFlnk
chr21	32570941	32571088	uCLL	0.0289855	1.70945	0.806647	0.471875	0.000142162	TIAM1	introns,intergenic	15_Quies
chr21	32698827	32699679	uCLL	0.297101	4.90762	1.55573	0.317003	0.000121415	TIAM1	introns,intergenic	7_Enh,2_TssAFlnk,7_Enh
chr21	32879028	32879534	uCLL	0.282609	4.3305	2.48618	0.574108	0.000323919	TIAM1	introns,intergenic	7_Enh
chr21	34541674	34542029	uCLL	0.253623	3.59233	0.814015	0.226598	0.000186571	C21orf54	introns,intergenic	14_ReprPCWk
chr21	34801705	34802071	uCLL	0.0797101	2.73989	1.78214	0.650442	0.000190043	IFNGR2	introns,intergenic	4_Tx
chr21	36318580	36319245	uCLL	0.514493	5.43358	0.453773	0.0835127	0.000109361	RUNX1	introns,intergenic	7_Enh
chr21	38807363	38807839	uCLL	0.478261	5.28577	1.15361	0.218249	0.000220133	DYRK1A	introns,intergenic	7_Enh
chr21	39498788	39499088	uCLL	0.057971	2.54448	1.24034	0.487462	0.000181094		introns,intergenic	15_Quies
chr21	43612000	43612229	uCLL	0.0434783	1.91249	1.42463	0.744909	0.000254455	ABCG1	intergenic	7_Enh
chr21	44580872	44581393	uCLL	0.173913	3.60427	3.522	0.977174	0.000119542	AP001631.10	introns,intergenic,exons	15_Quies
chr21	44582103	44582367	uCLL	0.0434783	2.71851	2.59698	0.955296	0.000179872	AP001631.10	utr5,introns,intergenic	7_Enh,15_Quies
chr21	45299294	45299718	uCLL	0.115942	2.77702	2.05927	0.74154	0.000106427	AGPAT3	introns,intergenic	5_TxWk
chr22	20286412	20287553	uCLL	0.528986	6.85471	0.827924	0.120782	0.000150026	XXbac-B444P24.10	utr5,tss2kb	1_TssA
chr22	21368206	21368928	uCLL	0.594203	6.66896	0.345998	0.0518818	0.00025847		introns,tss2kb,utr3	2_TssAFlnk
chr22	22211696	22212118	uCLL	0.246377	3.62705	1.14496	0.315674	0.000133785	MAPK1	introns,intergenic	7_Enh
chr22	23165606	23166034	uCLL	0.15942	3.45767	2.17106	0.627898	0.000117745	MIR650	intergenic,exons	7_Enh
chr22	23549895	23550576	uCLL	0.34058	4.61986	0.858158	0.185754	0.000263366	BCR	introns,intergenic	7_Enh
chr22	24271033	24271288	uCLL	0.0289855	1.27501	1.41304	1.10826	0.000150902	AP000350.6	introns,intergenic	6_EnhG
chr22	24450144	24450689	uCLL	0.282609	4.13356	0.710059	0.171779	0.000345664	CABIN1	introns,tss2kb	7_Enh
chr22	29468649	29469244	uCLL	0.492754	5.44059	0.952016	0.174984	0.000115565		tss2kb	11_BivFlnk,12_EnhBiv
chr22	30617169	30617615	uCLL	0.123188	3.41489	0.842344	0.246668	0.000640248	RP3-438O4.4	intergenic	7_Enh
chr22	30651870	30652358	uCLL	0.15942	3.82774	0.621664	0.16241	0.000265607	LIF	intergenic	5_TxWk,7_Enh
chr22	31644093	31644470	uCLL	0.246377	3.27123	1.92174	0.587466	0.000518188		utr5,introns,tss2kb	7_Enh
chr22	39842751	39843388	uCLL	0.369565	5.4436	0.838652	0.154062	0.00018929	MGAT3	intergenic	7_Enh,2_TssAFlnk
chr22	47048713	47049107	uCLL	0.166667	3.28827	1.70304	0.517914	0.000806722	GRAMD4	introns,intergenic	6_EnhG
chr3	15094350	15094497	uCLL	0.0289855	2.73963	1.56569	0.571497	0.000118232	MRPS25	introns,intergenic	6_EnhG
chr3	28709119	28709553	uCLL	0.231884	4.02847	1.03656	0.257309	0.00101568	LINC00693	introns,intergenic	15_Quies
chr3	28958171	28959014	uCLL	0.23913	4.75057	3.64288	0.76683	0.00110108	AC097361.1	intergenic	7_Enh,15_Quies
chr3	28993678	28994034	uCLL	0.0507246	1.87033	1.50577	0.805082	0.000677166	AC097361.1	intergenic	7_Enh,15_Quies
chr3	29031006	29031713	uCLL	0.15942	3.65215	2.05399	0.562407	0.00106489	AC097361.1	intergenic	7_Enh
chr3	29321323	29321744	uCLL	0.137681	2.99524	3.51771	1.17443	0.000471722	RBMS3	introns,tss2kb	15_Quies
chr3	29322127	29322646	uCLL	0.137681	3.29881	2.99068	0.906596	0.000698774		utr5,introns,tss2kb	2_TssAFlnk
chr3	29323429	29323812	uCLL	0.0362319	2.56317	2.36113	0.921175	0.000128205	RBMS3	introns,intergenic	7_Enh
chr3	29342797	29343158	uCLL	0.101449	2.02009	2.14982	1.06422	0.000167254	RBMS3-AS3	introns,intergenic	15_Quies
chr3	29353449	29353602	uCLL	0.0217391	1.44085	1.15093	0.798785	0.000116913	RBMS3-AS3	introns,intergenic	15_Quies
chr3	29360703	29361136	uCLL	0.15942	2.81357	3.44358	1.22392	0.000678889	RBMS3-AS3	introns,intergenic	15_Quies
chr3	29365595	29366180	uCLL	0.181159	3.9014	4.56323	1.16964	0.00115253	RBMS3-AS3	introns,intergenic	7_Enh,15_Quies
chr3	29453504	29454092	uCLL	0.15942	3.31296	3.86128	1.16551	0.000452629	RPS12P5	introns,intergenic	7_Enh
chr3	29691330	29691965	uCLL	0.123188	3.07968	2.29572	0.745442	0.000398835	RBMS3-AS2	introns,intergenic	7_Enh
chr3	29724460	29724867	uCLL	0.130435	2.63933	3.04755	1.15467	0.000110892	RBMS3	introns,intergenic	15_Quies
chr3	29728344	29728822	uCLL	0.173913	3.12321	4.10631	1.31477	0.000459105	RBMS3	introns,intergenic	15_Quies
chr3	31267880	31269173	uCLL	0.507246	7.00393	2.4453	0.349132	0.000444271	RNA5SP127	tss2kb	7_Enh
chr3	31271286	31271528	uCLL	0.057971	2.74083	3.02736	1.10454	0.000143719	RNA5SP127	intergenic	7_Enh
chr3	32442846	32443686	uCLL	0.347826	5.21514	0.719574	0.137978	0.000166892	CMTM7	introns,intergenic	1_TssA,2_TssAFlnk
chr3	35661762	35662177	uCLL	0.195652	3.09814	2.59254	0.836805	0.000384082	ARPP21	intergenic	15_Quies
chr3	35680658	35681615	uCLL	0.297101	5.14076	1.81022	0.35213	0.000287519	ARPP21	utr5,introns,tss2kb	10_TssBiv,11_BivFlnk
chr3	35683484	35683744	uCLL	0.0724638	2.78248	1.75378	0.630294	0.000443561	ARPP21	utr5,introns,tss2kb	14_ReprPCWk
chr3	35701323	35701608	uCLL	0.0652174	2.80894	1.72975	0.615801	0.000349129	ARPP21-AS1	introns,intergenic	15_Quies
chr3	35705883	35706607	uCLL	0.282609	4.75199	4.07564	0.857669	0.00102458	ARPP21-AS1	introns,intergenic	7_Enh,15_Quies
chr3	38387953	38388805	uCLL	0.615942	7.02866	0.378541	0.0538567	0.000131955		introns,tss2kb	7_Enh,1_TssA,2_TssAFlnk
chr3	50297318	50298281	uCLL	0.623188	7.20684	0.101593	0.0140968	0.000107508		utr5,introns,tss2kb	7_Enh,2_TssAFlnk
chr3	53042469	53042823	uCLL	0.297101	4.40833	0.98409	0.223234	0.000346599	SFMBT1	introns,intergenic	5_TxWk
chr3	69299031	69299565	uCLL	0.137681	2.76611	4.22005	1.52563	0.000102786		introns,tss2kb,utr3	15_Quies
chr3	71193660	71194350	uCLL	0.282609	5.37689	0.715081	0.132992	0.000802874	FOXP1	introns,intergenic	4_Tx
chr3	71527696	71528155	uCLL	0.188406	3.49285	1.31626	0.376843	0.000102138	FOXP1	introns,intergenic	7_Enh
chr3	93802049	93802616	uCLL	0.304348	4.6114	2.18083	0.472922	0.000136897	RBBP4P2	introns,intergenic	5_TxWk
chr3	99993195	99993580	uCLL	0.202899	3.34549	1.26505	0.378137	0.000131552	TBC1D23	introns,intergenic	5_TxWk
chr3	100181746	100182101	uCLL	0.137681	3.43073	1.00768	0.293722	0.000135296	TMEM45A	intergenic	15_Quies
chr3	100215555	100215848	uCLL	0.0652174	3.7208	1.0227	0.274862	0.000151556	TMEM45A	introns,intergenic	7_Enh
chr3	123602930	123603695	uCLL	0.311594	5.36514	3.38776	0.631439	0.00098113		tss2kb	12_EnhBiv
chr3	124791872	124792180	uCLL	0.0797101	2.61066	1.58341	0.606515	0.00102616	RNA5SP137	intergenic	15_Quies
chr3	126373429	126374192	uCLL	0.268116	4.85403	1.99032	0.410034	0.000243972		introns,tss2kb,exons	1_TssA,12_EnhBiv
chr3	129273760	129274026	uCLL	0.0942029	3.36988	0.92973	0.275894	0.000180652	PLXND1	intergenic	14_ReprPCWk
chr3	129274360	129274669	uCLL	0.0289855	2.9398	0.861905	0.293185	0.000121145	PLXND1	introns,intergenic,utr3	14_ReprPCWk
chr3	138129363	138129792	uCLL	0.0434783	3.05757	1.0367	0.33906	0.000120224	MRAS	intergenic	14_ReprPCWk
chr3	139396245	139397021	uCLL	0.318841	5.59873	2.54751	0.455015	0.000256371		utr5,introns,tss2kb,utr3	1_TssA
chr3	139873262	139873567	uCLL	0.0652174	2.29861	1.16014	0.504711	0.000307655	CLSTN2	introns,intergenic	9_Het
chr3	140259014	140259595	uCLL	0.152174	3.63305	1.71799	0.472879	0.000312902	CLSTN2-AS1	introns,intergenic	7_Enh
chr3	140473171	140473567	uCLL	0.0289855	2.84357	1.61658	0.568505	0.000106062	TRIM42	intergenic	7_Enh
chr3	140475438	140475850	uCLL	0.23913	3.63042	3.86461	1.06451	0.00125314	TRIM42	intergenic	7_Enh
chr3	140533712	140533872	uCLL	0.0217391	1.67109	1.82962	1.09487	0.00120153	RP11-691G17.1	intergenic	9_Het,15_Quies
chr3	140535143	140535823	uCLL	0.376812	5.21534	2.38929	0.458127	0.00242623	RP11-691G17.1	intergenic	7_Enh
chr3	140551764	140552088	uCLL	0.0797101	2.08281	1.92799	0.925666	0.00107434	RP11-691G17.1	intergenic	7_Enh
chr3	140561865	140562558	uCLL	0.333333	5.32166	3.94237	0.740816	0.00262592	RP11-691G17.1	intergenic	7_Enh
chr3	140564766	140565108	uCLL	0.202899	3.43651	3.70045	1.0768	0.00278667	RP11-691G17.1	intergenic	7_Enh
chr3	140578562	140579156	uCLL	0.137681	3.19639	2.68185	0.839024	0.000187426	RP11-691G17.1	intergenic	15_Quies
chr3	140582411	140582837	uCLL	0.152174	3.28261	1.79687	0.547391	0.000569252	RP11-691G17.1	intergenic	7_Enh
chr3	150480490	150481948	uCLL	0.637681	10.3991	0.0220733	0.00212262	0.000396817		utr5,introns,tss2kb,utr3	1_TssA,2_TssAFlnk
chr3	160761155	160761792	uCLL	0.0724638	2.55791	1.70338	0.665927	0.000109027	B3GALNT1	introns,intergenic	15_Quies
chr3	164924537	164924987	uCLL	0.181159	3.82925	1.4701	0.383913	0.000508838		utr5,tss2kb	15_Quies
chr3	167371582	167371899	uCLL	0.173913	3.59842	0.722898	0.200893	0.000375022		utr5,tss2kb	7_Enh,15_Quies
chr3	169379830	169380654	uCLL	0.282609	5.71483	1.11363	0.194867	0.000646903	MECOM	introns,intergenic	11_BivFlnk,10_TssBiv,13_ReprPC
chr3	169380688	169381032	uCLL	0.0362319	4.05857	0.918878	0.226405	0.000784833	MECOM	introns,intergenic	13_ReprPC
chr3	169381953	169382192	uCLL	0.0434783	3.51817	0.922691	0.262264	0.000135431	MECOM	tss2kb	12_EnhBiv
chr3	169386870	169387222	uCLL	0.144928	3.46863	1.66122	0.478927	0.00021921	MECOM	intergenic	12_EnhBiv
chr3	171177859	171178800	uCLL	0.42029	6.01748	1.34319	0.223215	0.000129196		utr5,tss2kb	1_TssA,2_TssAFlnk
chr3	171364155	171364773	uCLL	0.152174	3.60673	1.0206	0.282971	0.000290896	PLD1	introns,intergenic	15_Quies
chr3	171408002	171408453	uCLL	0.115942	2.72031	2.04409	0.751418	0.000105332	snoU13	introns,intergenic	15_Quies
chr3	171475421	171475797	uCLL	0.0942029	2.52518	1.94843	0.771602	0.000161599	PLD1	introns,intergenic	15_Quies
chr3	171490225	171490606	uCLL	0.210145	3.26447	1.83613	0.562458	0.000235962	PLD1	introns,tss2kb	15_Quies
chr3	171527189	171528517	uCLL	0.398551	6.7983	2.99783	0.440967	0.00200923		utr5,introns,tss2kb,utr3	12_EnhBiv,11_BivFlnk,13_ReprPC
chr3	171531770	171532318	uCLL	0.311594	4.88262	3.98608	0.816381	0.00114116	PLD1	intergenic	14_ReprPCWk
chr3	171547725	171548064	uCLL	0.0942029	2.86768	1.30768	0.456006	0.000161154	TMEM212	intergenic	15_Quies
chr3	171551965	171552358	uCLL	0.253623	3.41185	2.92168	0.856333	0.00120922	TMEM212	intergenic	14_ReprPCWk
chr3	171556163	171556395	uCLL	0.057971	2.36883	1.13658	0.479808	0.000755161	TMEM212	intergenic	15_Quies
chr3	179183767	179184425	uCLL	0.101449	3.37549	1.24649	0.369275	0.000104092	MTHFD2P7	intergenic	15_Quies
chr3	182879348	182879947	uCLL	0.630435	7.07642	0.364185	0.0514647	0.000307774	LAMP3	introns,tss2kb	12_EnhBiv
chr3	182880298	182880761	uCLL	0.275362	5.02797	1.36236	0.270956	0.000147387		utr5,introns,tss2kb,utr3	11_BivFlnk,10_TssBiv
chr3	183648985	183649132	uCLL	0.0289855	1.92412	1.11463	0.579293	0.000246472	ABCC5	introns,intergenic	5_TxWk
chr3	187795271	187795456	uCLL	0.0362319	1.47043	1.45812	0.991628	0.000200506	RP11-430L16.1	intergenic	15_Quies
chr3	189288746	189289161	uCLL	0.224638	3.60259	2.64428	0.733995	0.000244917	TP63	intergenic	15_Quies
chr3	190019316	190019904	uCLL	0.210145	3.99129	1.35011	0.338265	0.000156635	CLDN1	intergenic	15_Quies
chr3	190039711	190040540	uCLL	0.427536	6.18738	2.67098	0.431681	0.000638848		utr5,tss2kb,exons	14_ReprPCWk
chr3	190040622	190040769	uCLL	0.0289855	2.61328	1.66207	0.636011	0.000150307	CLDN16	introns,tss2kb	12_EnhBiv
chr3	194928749	194929443	uCLL	0.514493	6.18603	0.470625	0.0760787	0.000175761	XXYLT1	introns,intergenic	7_Enh
chr3	194964604	194964930	uCLL	0.0797101	2.37518	1.21108	0.50989	0.000120821	XXYLT1	introns,intergenic	15_Quies
chr3	196469689	196469891	uCLL	0.0362319	2.25655	2.09737	0.929461	0.000105554	PAK2	introns,intergenic	7_Enh
chr4	1075932	1076654	uCLL	0.137681	3.93876	1.75824	0.446394	0.000107918		introns,tss2kb	7_Enh
chr4	1582868	1583176	uCLL	0.326087	4.99263	1.20085	0.240525	0.000310245	RP11-1398P2.1	tss2kb	15_Quies
chr4	4350379	4350648	uCLL	0.0362319	1.97791	1.21887	0.616241	0.000150147	NSG1	introns,intergenic	12_EnhBiv
chr4	6928822	6929175	uCLL	0.173913	2.70413	2.0385	0.753845	0.000200309	TBC1D14	introns,intergenic	5_TxWk
chr4	7104726	7105453	uCLL	0.572464	6.12992	0.660753	0.107792	0.000248721		introns,tss2kb,utr3	2_TssAFlnk
chr4	9692987	9693718	uCLL	0.427536	5.90028	2.69241	0.456318	0.000216135	FAM86MP	tss2kb	2_TssAFlnk,1_TssA
chr4	10024692	10025051	uCLL	0.173913	4.46426	1.34096	0.300377	0.000365186	SLC2A9	introns,tss2kb	7_Enh
chr4	10096428	10096941	uCLL	0.26087	4.56192	1.50823	0.330613	0.00011213	WDR1	introns,tss2kb	6_EnhG
chr4	10830448	10831068	uCLL	0.15942	3.0796	3.1114	1.01033	0.000387352	RP11-61G19.1	intergenic	15_Quies
chr4	11652285	11652887	uCLL	0.347826	4.65751	2.11957	0.455086	0.000273018	RP11-281P23.2	introns,intergenic	15_Quies
chr4	12634680	12635063	uCLL	0.449275	4.59165	0.388508	0.0846119	0.000106546	RP11-352E6.1	intergenic	15_Quies
chr4	15767953	15768391	uCLL	0.0797101	2.93164	1.19224	0.406681	0.000193618	CD38	intergenic	7_Enh
chr4	15779661	15780863	uCLL	0.304348	5.51351	2.15529	0.39091	0.000551793		utr5,introns,tss2kb	2_TssAFlnk,1_TssA
chr4	15786500	15787152	uCLL	0.326087	4.72942	2.26015	0.477891	0.000152099	CD38	introns,intergenic	7_Enh
chr4	15807299	15807629	uCLL	0.130435	2.9577	1.26589	0.427999	0.000310989	CD38	introns,intergenic	7_Enh
chr4	15807727	15808117	uCLL	0.0434783	2.61661	1.68573	0.644242	0.000181169	CD38	introns,intergenic	7_Enh
chr4	15957831	15958240	uCLL	0.210145	3.59103	1.46653	0.408387	0.000131099	FGFBP2	intergenic	15_Quies
chr4	37391563	37391931	uCLL	0.311594	4.10316	0.752935	0.183501	0.000256076	C4orf19	introns,intergenic	15_Quies
chr4	37956030	37956686	uCLL	0.456522	5.66043	3.37548	0.596328	0.000776872		introns,intergenic	5_TxWk
chr4	37992573	37992956	uCLL	0.15942	4.49079	1.34225	0.29889	0.000117292	RP11-177C12.4	introns,intergenic	7_Enh
chr4	40161523	40162251	uCLL	0.275362	4.04909	2.92961	0.723522	0.0010069	RP11-395I6.3	intergenic	15_Quies
chr4	54957241	54957749	uCLL	0.268116	4.30681	1.0225	0.237414	0.000141327	MORF4L2P1	introns,intergenic	12_EnhBiv,11_BivFlnk
chr4	55812123	55812299	uCLL	0.0289855	2.13173	1.46445	0.686975	0.000354149	RP11-463H12.2	introns,intergenic	15_Quies
chr4	56813512	56813912	uCLL	0.26087	6.02183	0.383687	0.063716	0.000128675	CEP135	tss2kb	2_TssAFlnk,1_TssA
chr4	69115112	69115647	uCLL	0.246377	4.10876	1.01873	0.247941	0.00011868	TMPRSS11B	intergenic	15_Quies
chr4	74058827	74059627	uCLL	0.391304	5.18237	0.319916	0.0617316	0.000203057	ANKRD17	introns,intergenic	7_Enh,5_TxWk
chr4	90205960	90206206	uCLL	0.0362319	2.33981	1.45284	0.62092	0.000115577	GPRIN3	introns,intergenic	7_Enh
chr4	96469839	96469986	uCLL	0.0289855	2.37375	1.51214	0.637025	0.000145829	UNC5C	introns,tss2kb,exons	12_EnhBiv
chr4	96470022	96470215	uCLL	0.0289855	2.65584	1.39092	0.523721	0.000259204	UNC5C	utr5,tss2kb	12_EnhBiv
chr4	96470258	96471358	uCLL	0.268116	5.77231	2.34613	0.406445	0.000209409		utr5,tss2kb	12_EnhBiv,13_ReprPC
chr4	96521098	96521621	uCLL	0.304348	4.47492	2.08445	0.465808	0.000171881	RPL30P6	intergenic	15_Quies
chr4	99273693	99273845	uCLL	0.0289855	1.98655	0.923598	0.464925	0.000184863	RAP1GDS1	utr5,introns,intergenic,utr3,exons	5_TxWk
chr4	99273957	99274472	uCLL	0.188406	3.39255	1.56846	0.462325	0.000533841	RAP1GDS1	introns,intergenic	5_TxWk
chr4	110604994	110605458	uCLL	0.253623	4.04718	0.720614	0.178053	0.000112331	CCDC109B	introns,tss2kb	5_TxWk
chr4	110911629	110912438	uCLL	0.586957	6.80925	0.849501	0.124757	0.000276556	RNU6-35P	introns,tss2kb	8_ZNF/Rpts
chr4	113444818	113445628	uCLL	0.398551	5.63852	1.7791	0.315526	0.000126088	RP11-402J6.2	introns,intergenic	11_BivFlnk,12_EnhBiv
chr4	113738952	113740010	uCLL	0.391304	5.97777	1.59096	0.266146	0.000101683		introns,tss2kb	7_Enh,1_TssA,2_TssAFlnk
chr4	114527488	114527635	uCLL	0.0289855	2.42252	1.35775	0.560468	0.000164873	CAMK2D	introns,intergenic	5_TxWk
chr4	123463536	123463907	uCLL	0.057971	2.51966	1.56625	0.621612	0.000166271	IL21-AS1	intergenic	15_Quies
chr4	124570408	124570913	uCLL	0.23913	3.82718	1.984	0.518396	0.000100282	LINC01091	tss2kb	7_Enh
chr4	124732607	124733288	uCLL	0.173913	3.85368	1.16575	0.302504	0.000120899	LINC01091	introns,intergenic	7_Enh,2_TssAFlnk,15_Quies
chr4	138956742	138957310	uCLL	0.123188	3.36231	2.97556	0.884974	0.000447518	LINC00616	introns,intergenic	7_Enh
chr4	139035432	139036155	uCLL	0.15942	3.52478	3.09235	0.877317	0.000605258	SLC7A11-AS1	introns,intergenic	7_Enh
chr4	139111503	139112050	uCLL	0.137681	3.15253	2.58717	0.820664	0.000227309	SLC7A11-AS1	introns,intergenic	7_Enh
chr4	140443670	140443953	uCLL	0.0652174	2.15458	1.25909	0.584378	0.000424699	SETD7	introns,intergenic	4_Tx
chr4	140655927	140656631	uCLL	0.391304	5.08617	1.13877	0.223896	0.000162522	H3F3AP6	introns,intergenic	11_BivFlnk,10_TssBiv,11_BivFlnk
chr4	146408780	146409211	uCLL	0.181159	3.83911	1.09258	0.284591	0.000113402	SMAD1	introns,intergenic	12_EnhBiv
chr4	146654013	146654850	uCLL	0.608696	7.59336	0.560937	0.073872	0.000256396	C4orf51	introns,intergenic	1_TssA,7_Enh
chr4	154074105	154075003	uCLL	0.442029	5.91088	0.480013	0.0812084	0.000122566	TRIM2	introns,intergenic	11_BivFlnk,10_TssBiv
chr4	154079995	154080632	uCLL	0.449275	5.28198	0.711791	0.134758	0.000125244	TRIM2	introns,intergenic	14_ReprPCWk
chr4	170947257	170948154	uCLL	0.485507	7.02205	1.89283	0.269555	0.000269293		utr5,introns,tss2kb	1_TssA,2_TssAFlnk
chr4	170948300	170948906	uCLL	0.485507	6.44682	2.50292	0.388242	0.000278796	MFAP3L	introns,tss2kb	1_TssA,2_TssAFlnk
chr4	173467922	173468520	uCLL	0.108696	2.88237	2.5337	0.879035	0.000370224	RP11-485C11.1	introns,intergenic	15_Quies
chr4	184332382	184332653	uCLL	0.057971	2.60802	1.50372	0.576576	0.000270412	RP11-692E14.1	intergenic	7_Enh
chr4	184643846	184644832	uCLL	0.369565	5.52052	1.0008	0.181288	0.000108165	RNU6-1053P	intergenic	1_TssA,2_TssAFlnk,7_Enh
chr5	543869	544669	uCLL	0.572464	6.45987	0.416584	0.0644879	0.000178933	MIR4456	intergenic	12_EnhBiv,11_BivFlnk
chr5	6705153	6705593	uCLL	0.0942029	3.11395	1.25129	0.401835	0.000106959	CTD-2044J15.1	introns,intergenic,utr3	14_ReprPCWk
chr5	8457339	8458443	uCLL	0.391304	6.5753	4.2828	0.651347	0.00179367		utr5,introns,tss2kb	1_TssA,2_TssAFlnk
chr5	8577923	8578289	uCLL	0.0942029	2.24034	2.52471	1.12693	0.000332067	MTND6P2	intergenic	15_Quies
chr5	9361863	9362402	uCLL	0.123188	3.175	1.95208	0.61483	0.000116952	CTD-2201E9.4	introns,tss2kb	15_Quies
chr5	17090976	17091349	uCLL	0.0434783	2.04204	1.22592	0.60034	0.000343834	CTD-2228A4.1	introns,intergenic	15_Quies
chr5	22964849	22965153	uCLL	0.057971	2.45468	1.58708	0.646553	0.000158587	CTD-2234B20.1	intergenic	7_Enh
chr5	22966007	22966482	uCLL	0.224638	3.80985	2.87361	0.754257	0.000212185	CTD-2234B20.1	intergenic	7_Enh
chr5	23012942	23013391	uCLL	0.0942029	2.54804	2.47675	0.97202	0.000115603	CTD-2234B20.1	introns,tss2kb	1_TssA
chr5	23071812	23072694	uCLL	0.26087	4.59107	2.61064	0.568635	0.000125494	CTD-2234B20.1	intergenic	7_Enh,15_Quies
chr5	34838856	34839697	uCLL	0.514493	6.66435	2.11026	0.316649	0.000349098		introns,tss2kb,utr3	2_TssAFlnk,1_TssA
chr5	53824610	53825073	uCLL	0.0942029	4.67918	1.29914	0.277642	0.000116329		introns,intergenic	5_TxWk
chr5	60600858	60601212	uCLL	0.0942029	3.4189	1.6067	0.469947	0.000203451	ZSWIM6	intergenic	15_Quies
chr5	60602399	60603103	uCLL	0.355072	5.21089	1.25654	0.241138	0.000115502	ZSWIM6	intergenic	15_Quies
chr5	60921467	60922977	uCLL	0.485507	6.975	1.02842	0.147443	0.000268338	C5orf64	intergenic	11_BivFlnk,11_BivFlnk
chr5	79514381	79514931	uCLL	0.333333	4.76237	1.23105	0.258496	0.000130277	snoU13	introns,intergenic	15_Quies
chr5	87976079	87976614	uCLL	0.376812	5.03579	0.957004	0.190041	0.000234159	LINC00461	introns,tss2kb	11_BivFlnk,12_EnhBiv
chr5	102897813	102898769	uCLL	0.304348	5.5484	3.5999	0.648818	0.0017481		introns,tss2kb	1_TssA
chr5	123987361	123987824	uCLL	0.130435	5.25918	0.658624	0.125233	0.000267513	ZNF608	introns,intergenic	2_TssAFlnk
chr5	158179341	158179745	uCLL	0.188406	3.56518	1.32245	0.370936	0.000151808	EBF1	introns,intergenic	2_TssAFlnk
chr5	158380807	158381473	uCLL	0.463768	5.63637	1.70584	0.302649	0.000274696	CTD-2363C16.1	introns,intergenic	7_Enh,2_TssAFlnk
chr6	3355603	3355981	uCLL	0.0434783	3.82901	1.42775	0.372878	0.000188037	SLC22A23	introns,intergenic	7_Enh,2_TssAFlnk
chr6	3356007	3356960	uCLL	0.514493	6.77394	2.04719	0.302216	0.000564741	SLC22A23	introns,intergenic	2_TssAFlnk,1_TssA,2_TssAFlnk
chr6	3388937	3389397	uCLL	0.217391	3.64446	1.69189	0.464236	0.000763118	SLC22A23	introns,intergenic	7_Enh
chr6	3411208	3411509	uCLL	0.101449	2.73354	1.61482	0.590742	0.000121031	SLC22A23	introns,intergenic	7_Enh,14_ReprPCWk
chr6	3450148	3450669	uCLL	0.304348	3.8136	3.69814	0.969725	0.00136468	SLC22A23	introns,intergenic	14_ReprPCWk
chr6	10412313	10413190	uCLL	0.311594	5.29771	1.22114	0.230504	0.000332498		utr5,introns,tss2kb,exons	10_TssBiv
chr6	14864120	14864511	uCLL	0.123188	3.10512	1.25872	0.405368	0.000193778	RNU6-793P	intergenic	7_Enh,5_TxWk
chr6	15365489	15365840	uCLL	0.144928	2.81569	1.68218	0.597431	0.00041302	JARID2	introns,intergenic	7_Enh
chr6	15549697	15550015	uCLL	0.101449	2.95167	1.26713	0.429294	0.000118848	DTNBP1	introns,tss2kb	7_Enh
chr6	16239850	16240162	uCLL	0.0797101	3.66265	0.750436	0.204889	0.000455141	GMPR	introns,intergenic	12_EnhBiv
chr6	16301841	16302190	uCLL	0.34058	4.93259	1.02036	0.20686	0.000109476	GMPR	intergenic,utr3	15_Quies
chr6	20207059	20207399	uCLL	0.115942	3.35845	1.73572	0.516821	0.000243351	RP11-239H6.2	introns,intergenic	7_Enh
chr6	20212151	20213662	uCLL	0.536232	7.64876	1.49748	0.195781	0.000345223		utr5,introns,tss2kb	1_TssA,2_TssAFlnk
chr6	20319686	20320839	uCLL	0.601449	7.67828	1.59989	0.208366	0.000180152	E2F3	intergenic	2_TssAFlnk
chr6	25359500	25359864	uCLL	0.0652174	2.99201	0.859157	0.28715	0.000159263	RNU6-987P	introns,intergenic	15_Quies
chr6	27218775	27219978	uCLL	0.376812	6.27358	3.16036	0.503756	0.000643731		utr5,introns,tss2kb,exons	11_BivFlnk,11_BivFlnk
chr6	27280061	27280890	uCLL	0.210145	4.35681	0.842509	0.193378	0.000134603		tss2kb	11_BivFlnk
chr6	28339644	28340051	uCLL	0.26087	3.82542	1.15473	0.301856	0.000107318	ZSCAN31	intergenic	7_Enh
chr6	37173174	37173370	uCLL	0.0362319	1.9309	1.34929	0.698788	0.000301996	TMEM217	intergenic	15_Quies
chr6	37244645	37245078	uCLL	0.0869565	2.65993	1.34934	0.507283	0.000170106	TMEM217	introns,intergenic	7_Enh
chr6	37461126	37461308	uCLL	0.0289855	1.70063	1.32194	0.777324	0.000235384	CCDC167	introns,intergenic	5_TxWk
chr6	46620339	46621279	uCLL	0.485507	6.0818	1.95623	0.321653	0.000118305		utr5,introns,tss2kb	11_BivFlnk,1_TssA,10_TssBiv
chr6	51824640	51824876	uCLL	0.0507246	2.00672	1.15566	0.575892	0.000100016	RN7SL580P	introns,intergenic,exons	15_Quies
chr6	72205637	72206135	uCLL	0.130435	3.23624	1.99888	0.617656	0.000236945	AL035467.1	intergenic	2_TssAFlnk
chr6	80246690	80247496	uCLL	0.369565	6.16131	3.4823	0.565187	0.000131479		utr5,introns,tss2kb	1_TssA
chr6	80254609	80255223	uCLL	0.188406	3.96542	3.01399	0.760067	0.000400279	RP11-342L8.2	intergenic	7_Enh,15_Quies
chr6	82454731	82455292	uCLL	0.391304	4.93456	1.07538	0.217928	0.00019774	FAM46A	introns,intergenic	7_Enh
chr6	82461444	82462758	uCLL	0.601449	9.13798	1.1082	0.121274	0.000176774		utr5,introns,tss2kb,exons	1_TssA
chr6	89522780	89523090	uCLL	0.0507246	2.3684	1.38749	0.585835	0.000100454	SNORA73	introns,intergenic	15_Quies
chr6	106331981	106332169	uCLL	0.0217391	2.05295	0.997038	0.485661	0.000105709	RN7SKP211	intergenic	7_Enh
chr6	106340773	106341198	uCLL	0.23913	3.83698	1.50218	0.391499	0.000367044	RN7SKP211	intergenic	7_Enh
chr6	106350476	106350718	uCLL	0.0362319	1.86822	1.13933	0.609848	0.000126259	RN7SKP211	tss2kb	15_Quies
chr6	111888016	111888577	uCLL	0.123188	3.9987	1.51124	0.377933	0.000388465		utr5,introns,tss2kb,utr3	6_EnhG
chr6	125918611	125919857	uCLL	0.413043	5.66589	0.860036	0.151792	0.000402584	RP1-293L8.2	introns,intergenic	7_Enh,15_Quies
chr6	129421338	129421654	uCLL	0.0434783	2.22148	1.30519	0.587532	0.00035695	BMPR1APS1	introns,intergenic	15_Quies
chr6	129512425	129513636	uCLL	0.26087	5.07342	2.37905	0.468924	0.000223313	BMPR1APS1	introns,intergenic	15_Quies
chr6	129554633	129555320	uCLL	0.326087	4.97303	2.88777	0.580687	0.000231617	BMPR1APS1	introns,intergenic	2_TssAFlnk,7_Enh
chr6	129557354	129557579	uCLL	0.0724638	2.56973	2.04409	0.795448	0.000457921	BMPR1APS1	introns,intergenic	15_Quies
chr6	135408420	135409358	uCLL	0.202899	5.41888	0.925443	0.170781	0.000124528	HBS1L	introns,intergenic	7_Enh
chr6	140260347	140260621	uCLL	0.0724638	3.11962	1.73	0.554553	0.00010468	RP5-899B16.2	intergenic	7_Enh
chr6	146011563	146011733	uCLL	0.0289855	1.69044	1.41639	0.837883	0.000370053	EPM2A	introns,intergenic	15_Quies
chr6	149205557	149205969	uCLL	0.188406	3.77562	1.72031	0.455636	0.000172302	UST	introns,intergenic	7_Enh
chr6	151605110	151606127	uCLL	0.391304	6.03599	1.27611	0.211418	0.000145864	RNU6-1247P	introns,intergenic	7_Enh
chr6	151607445	151607802	uCLL	0.130435	3.17774	2.93662	0.92412	0.000101034	RNU6-1247P	introns,intergenic	15_Quies
chr6	154278472	154279072	uCLL	0.137681	3.51832	1.95067	0.554434	0.000227866	HMGB3P19	intergenic	15_Quies
chr6	158448416	158448603	uCLL	0.0289855	2.55466	1.31171	0.51346	0.000770166	SYNJ2	introns,intergenic	5_TxWk
chr6	160451164	160451466	uCLL	0.0362319	2.51287	1.22937	0.489231	0.000521732	IGF2R	introns,intergenic	6_EnhG
chr6	161591098	161592016	uCLL	0.550725	6.85516	1.77663	0.259167	0.00032527	AGPAT4	introns,intergenic	7_Enh
chr6	161694334	161695394	uCLL	0.369565	5.97898	2.77681	0.46443	0.000519369		introns,tss2kb	2_TssAFlnk,1_TssA
chr6	161695439	161695725	uCLL	0.0434783	2.77639	1.96051	0.706138	0.000149472	AGPAT4	tss2kb	2_TssAFlnk
chr6	166731586	166732162	uCLL	0.26087	4.21006	1.26579	0.300657	0.000177215	SFT2D1	intergenic	5_TxWk
chr7	64091	64262	uCLL	0.0362319	1.20269	0.848429	0.705443	0.000136909	AC093627.7	intergenic	7_Enh,15_Quies
chr7	143910	144351	uCLL	0.188406	3.35917	2.70887	0.80641	0.000194399	AC093627.9	introns,intergenic	7_Enh
chr7	148993	150216	uCLL	0.557971	7.67595	2.41361	0.314438	0.000220501		utr5,introns,tss2kb	1_TssA,2_TssAFlnk
chr7	2284557	2284786	uCLL	0.0289855	2.1025	1.71467	0.815536	0.000395482	NUDT1	introns,intergenic	7_Enh
chr7	2449620	2449921	uCLL	0.0507246	2.25445	1.46793	0.651126	0.000137211	CHST12	introns,intergenic	7_Enh
chr7	7361175	7361828	uCLL	0.623188	6.86583	0.647401	0.0942931	0.00100989	AC079448.1	intergenic	7_Enh
chr7	8200868	8201416	uCLL	0.166667	3.48078	1.66851	0.479349	0.000152493	ICA1	introns,intergenic	15_Quies
chr7	16965958	16966233	uCLL	0.0434783	2.54779	1.39265	0.546609	0.000109435	AC098592.7	intergenic	7_Enh
chr7	16968759	16969243	uCLL	0.246377	4.05169	2.43402	0.600743	0.000200071	AC098592.7	intergenic	7_Enh
chr7	17022204	17022605	uCLL	0.144928	3.12526	1.1754	0.376098	0.000214007	AC098592.7	intergenic	15_Quies
chr7	17225278	17225755	uCLL	0.152174	3.20494	1.79594	0.560367	0.000247644	AC003075.4	intergenic	15_Quies
chr7	36192186	36193348	uCLL	0.565217	6.98681	2.64353	0.378361	0.000149119		utr5,tss2kb	1_TssA
chr7	37480530	37481242	uCLL	0.217391	4.39195	1.41676	0.322582	0.000214808	Y_RNA	introns,intergenic	7_Enh
chr7	42923253	42923904	uCLL	0.304348	4.68022	2.99005	0.63887	0.000863139	RP11-111K18.2	intergenic	7_Enh
chr7	44143677	44144767	uCLL	0.289855	6.12184	0.270192	0.0441357	0.000112568		utr5,introns,tss2kb,exons	2_TssAFlnk
chr7	47352450	47352774	uCLL	0.130435	2.90769	1.98566	0.682898	0.000434151	TNS3	introns,intergenic	5_TxWk
chr7	47353951	47354323	uCLL	0.0507246	2.7395	1.55967	0.569325	0.000806632	TNS3	introns,intergenic	5_TxWk
chr7	50252157	50253002	uCLL	0.521739	5.48079	0.253224	0.0462021	0.000157647	AC020743.3	intergenic	7_Enh
chr7	50428116	50428595	uCLL	0.217391	3.94409	1.52679	0.387107	0.000223431	IKZF1	introns,intergenic	6_EnhG
chr7	63360391	63361460	uCLL	0.297101	5.91633	4.9204	0.831664	0.000185364		utr5,introns,tss2kb	1_TssA
chr7	63385732	63387270	uCLL	0.311594	6.60781	5.10933	0.773226	0.000129328		introns,tss2kb,utr3	1_TssA
chr7	66265541	66266070	uCLL	0.246377	3.87837	1.29076	0.332809	0.000569902	RABGEF1	introns,intergenic	6_EnhG
chr7	73207934	73208469	uCLL	0.253623	4.01295	1.91984	0.47841	0.000413317	CLDN4	intergenic	7_Enh
chr7	73256657	73257199	uCLL	0.398551	5.42751	2.4299	0.447701	0.000146266		introns,tss2kb	2_TssAFlnk,1_TssA
chr7	73269871	73270365	uCLL	0.456522	4.9006	0.448482	0.0915157	0.000131012	WBSCR28	intergenic	12_EnhBiv,11_BivFlnk
chr7	75292053	75293138	uCLL	0.586957	6.97572	0.766093	0.109823	0.00021394	HIP1	introns,intergenic	7_Enh
chr7	76911055	76911402	uCLL	0.0797101	2.59653	1.18597	0.456753	0.000130627	CCDC146	introns,tss2kb	7_Enh
chr7	86998476	86998900	uCLL	0.304348	3.87526	2.4827	0.640654	0.000372908	CROT	utr5,introns,intergenic,exons	5_TxWk
chr7	94631850	94632259	uCLL	0.115942	2.99601	1.42962	0.477174	0.000102291	GS1-200K5.1	introns,intergenic	15_Quies
chr7	94675848	94676391	uCLL	0.137681	3.52838	1.75271	0.496746	0.000103568	AC002429.4	introns,intergenic	15_Quies
chr7	95063676	95064914	uCLL	0.478261	6.70726	1.33934	0.199685	0.000514136		introns,tss2kb,utr3	1_TssA
chr7	111308774	111309570	uCLL	0.231884	4.25799	2.74292	0.644181	0.000413492	DOCK4	intergenic	15_Quies
chr7	116140697	116140930	uCLL	0.057971	3.35983	0.534385	0.159051	0.000106052	CAV2	introns,tss2kb,utr3	12_EnhBiv
chr7	121732969	121733542	uCLL	0.268116	4.27909	1.13623	0.265531	0.000169174	AASS	introns,intergenic	15_Quies
chr7	130130696	130131046	uCLL	0.101449	4.33906	0.743664	0.171388	0.000199901	MEST	introns,tss2kb	12_EnhBiv
chr7	134890426	134890877	uCLL	0.137681	4.55821	2.23091	0.489427	0.000113267	WDR91	introns,intergenic,utr3,exons	4_Tx
chr7	137846241	137846767	uCLL	0.5	5.21125	0.786909	0.151002	0.000113889	AC083867.4	tss2kb	15_Quies
chr7	139337836	139338155	uCLL	0.0652174	2.8518	1.79823	0.630558	0.000113589	HIPK2	introns,intergenic	15_Quies
chr7	140032888	140033460	uCLL	0.311594	4.41784	2.06591	0.46763	0.000308878	SLC37A3	introns,intergenic	5_TxWk
chr8	1771447	1772376	uCLL	0.376812	5.5642	3.14981	0.566085	0.000211099		tss2kb	11_BivFlnk,1_TssA
chr8	6404495	6404642	uCLL	0.0289855	1.4728	0.840713	0.570825	0.00010134	ANGPT2	introns,intergenic	5_TxWk
chr8	8176148	8177025	uCLL	0.442029	5.68967	1.29881	0.228275	0.000256426	SGK223	introns,intergenic,exons	6_EnhG,4_Tx
chr8	10367777	10368113	uCLL	0.101449	2.91406	1.09096	0.374379	0.000118238	PRSS51	introns,intergenic	15_Quies
chr8	18537739	18538185	uCLL	0.304348	3.80946	2.05027	0.538204	0.00118013	PSD3	introns,intergenic	15_Quies
chr8	18588791	18589417	uCLL	0.311594	4.27109	3.14962	0.737428	0.000679332	RP11-161I2.1	introns,intergenic	1_TssA,2_TssAFlnk
chr8	18604975	18605122	uCLL	0.0289855	1.58085	1.07956	0.682902	0.000290372	RP11-161I2.1	introns,intergenic	7_Enh
chr8	18605174	18605987	uCLL	0.391304	5.12659	3.54902	0.692277	0.0011611	RPL35P6	introns,intergenic	7_Enh
chr8	18613223	18613776	uCLL	0.376812	4.59594	4.01061	0.872642	0.00126593	RPL35P6	introns,intergenic	7_Enh,15_Quies
chr8	18656378	18656722	uCLL	0.166667	2.76635	1.90818	0.689781	0.000128446	PSD3	introns,intergenic	15_Quies
chr8	18704269	18704899	uCLL	0.384058	4.99433	2.98517	0.597711	0.00166603	PSD3	introns,intergenic	7_Enh
chr8	18725918	18726273	uCLL	0.202899	3.03054	2.12578	0.701452	0.000597147	PSD3	introns,intergenic	15_Quies
chr8	19755956	19756165	uCLL	0.0362319	1.77468	1.26045	0.710243	0.000127898	LPL	intergenic	7_Enh,15_Quies
chr8	19786151	19786782	uCLL	0.268116	3.90339	3.79288	0.97169	0.00100936	LPL	introns,intergenic	15_Quies
chr8	19796479	19798084	uCLL	0.282609	5.7475	3.96083	0.689138	0.00115522		utr5,introns,tss2kb	12_EnhBiv
chr8	19819554	19820398	uCLL	0.326087	4.95234	3.82369	0.772097	0.000612229	LPL	introns,intergenic	7_Enh
chr8	26297824	26298991	uCLL	0.34058	5.60432	1.12666	0.201034	0.000204954	RP11-14I17.3	introns,intergenic	2_TssAFlnk
chr8	30280603	30281251	uCLL	0.333333	4.74803	1.84298	0.388156	0.000116211	RBPMS	introns,intergenic	7_Enh
chr8	33454899	33455653	uCLL	0.471014	6.05477	0.811219	0.13398	0.000726624	DUSP26	utr5,introns,tss2kb	7_Enh,2_TssAFlnk,7_Enh
chr8	33540678	33540950	uCLL	0.057971	2.26496	1.55769	0.687735	0.000107289	RN7SL457P	introns,intergenic	15_Quies
chr8	35009739	35010093	uCLL	0.268116	3.60574	1.68949	0.468557	0.00025019	UNC5D	intergenic	15_Quies
chr8	35416645	35417223	uCLL	0.23913	3.73319	3.00387	0.804638	0.000840732	UNC5D	introns,intergenic	7_Enh
chr8	35725310	35725947	uCLL	0.210145	3.98323	1.67745	0.421129	0.000164399	RP11-473J6.1	introns,intergenic	7_Enh
chr8	35744648	35745081	uCLL	0.246377	3.48658	2.32289	0.666239	0.000124048	RP11-473J6.1	introns,intergenic	15_Quies
chr8	35754481	35755812	uCLL	0.456522	6.92493	4.22866	0.610643	0.000573932	RP11-473J6.1	introns,intergenic	7_Enh
chr8	35763889	35764532	uCLL	0.231884	4.33091	2.17742	0.502763	0.000193633	RP11-473J6.1	introns,intergenic	5_TxWk
chr8	35767158	35767515	uCLL	0.0942029	3.12657	1.98761	0.635715	0.000310277	RP11-473J6.1	introns,intergenic	7_Enh
chr8	35897513	35898172	uCLL	0.202899	3.88333	2.12825	0.548048	0.000133013	RP11-89M20.2	introns,intergenic	15_Quies
chr8	35998704	35999141	uCLL	0.202899	2.88978	2.28076	0.789251	0.000318401	RP11-89M20.1	intergenic	15_Quies
chr8	37010722	37011087	uCLL	0.15942	3.65659	0.607769	0.166212	0.000158543	SMARCE1P4	intergenic	15_Quies
chr8	37555635	37555939	uCLL	0.0507246	4.08675	1.24309	0.304176	0.000460705	ZNF703	intergenic,exons	12_EnhBiv
chr8	38592110	38592772	uCLL	0.195652	4.32359	1.60657	0.371581	0.000569751	TACC1	introns,intergenic	14_ReprPCWk
chr8	54714230	54714607	uCLL	0.057971	1.62472	1.81033	1.11424	0.000134094	ATP6V1H	introns,utr3,tss2kb,exons	4_Tx
chr8	71094158	71094639	uCLL	0.137681	3.08099	1.8135	0.58861	0.000111315	NCOA2	introns,intergenic	5_TxWk
chr8	73883665	73883959	uCLL	0.0507246	1.95121	1.39723	0.716086	0.000141885	RP11-531A24.3	intergenic	15_Quies
chr8	80677461	80677832	uCLL	0.413043	6.20419	0.990702	0.159683	0.000103626	HEY1	intergenic,utr3,exons	12_EnhBiv,11_BivFlnk
chr8	80679630	80680928	uCLL	0.637681	9.25521	0.249381	0.0269449	0.000284722		introns,tss2kb,utr3	10_TssBiv,1_TssA
chr8	84230054	84230563	uCLL	0.130435	3.14914	3.06486	0.973237	0.000347737	RP11-51M18.1	intergenic	7_Enh
chr8	109306492	109306990	uCLL	0.26087	4.38286	1.81897	0.415018	0.000315067	EIF3E	introns,intergenic	15_Quies
chr8	116389842	116390274	uCLL	0.123188	2.90665	1.93963	0.667306	0.000104483	TRPS1	intergenic	15_Quies
chr8	125153447	125154177	uCLL	0.608696	7.25789	0.761746	0.104954	0.000178461	RP11-959I15.1	introns,tss2kb	7_Enh,15_Quies
chr8	131045466	131045863	uCLL	0.181159	3.37454	1.89111	0.560405	0.000192754	FAM49B	intergenic	15_Quies
chr8	136464644	136464957	uCLL	0.0797101	3.13033	1.30823	0.41792	0.000233256	RP11-343P9.1	intergenic	15_Quies
chr8	136580062	136580432	uCLL	0.101449	2.20727	1.73314	0.785197	0.0001189	KHDRBS3	introns,intergenic	15_Quies
chr8	136715438	136716049	uCLL	0.166667	3.41906	4.84596	1.41733	0.000219111	RNU1-35P	intergenic	5_TxWk,7_Enh
chr8	136722287	136723190	uCLL	0.181159	4.79365	5.83618	1.21748	0.000241097	RNU1-35P	intergenic	15_Quies
chr8	136726013	136726297	uCLL	0.0942029	2.41143	3.87634	1.60749	0.000114442	RNU1-35P	intergenic	15_Quies
chr8	136726890	136727095	uCLL	0.0362319	2.4022	2.60031	1.08247	0.000273972	RNU1-35P	intergenic	15_Quies
chr8	136742413	136742808	uCLL	0.137681	3.00746	1.84917	0.614862	0.000110498	RNU1-35P	intergenic	15_Quies
chr8	136765686	136766099	uCLL	0.152174	2.62326	3.26567	1.24489	0.000420286	RNU1-35P	intergenic	15_Quies
chr8	136840807	136841106	uCLL	0.0434783	2.05692	1.34923	0.655945	0.00013535	RNU1-35P	intergenic	15_Quies
chr8	136935071	136936013	uCLL	0.166667	4.25216	4.20914	0.989882	0.000428356	RP11-149P24.1	intergenic	7_Enh
chr8	138859276	138859688	uCLL	0.0797101	2.48298	1.55238	0.62521	0.000411049	RP11-238K6.2	introns,intergenic	15_Quies
chr8	138903142	138903508	uCLL	0.130435	3.04275	1.13209	0.372062	0.000157999	RP11-238K6.2	introns,intergenic	15_Quies
chr8	138946385	138947211	uCLL	0.144928	3.701	2.86858	0.775083	0.000242426	RP11-238K6.2	introns,intergenic	15_Quies
chr8	138951720	138951867	uCLL	0.0289855	1.53146	1.07107	0.699382	0.000136887	RP11-238K6.2	introns,intergenic	15_Quies
chr8	140612949	140613648	uCLL	0.326087	5.16131	3.18004	0.616131	0.000339494	KCNK9	intergenic,utr3	15_Quies
chr8	141184787	141185178	uCLL	0.0724638	2.03708	1.77904	0.87333	0.000143634	TRAPPC9	introns,intergenic	15_Quies
chr8	142826756	142827174	uCLL	0.123188	2.71367	2.85646	1.05262	0.000123784	AC104417.1	intergenic	15_Quies
chr8	143858454	143858960	uCLL	0.369565	5.00004	2.25349	0.450695	0.000482518		utr5,introns,tss2kb,utr3	12_EnhBiv
chr8	143859063	143859415	uCLL	0.115942	3.85695	1.10399	0.286235	0.000285154	LYNX1	utr5,introns,tss2kb	12_EnhBiv
chr8	144426850	144427349	uCLL	0.5	5.17074	1.00508	0.194379	0.000190083	TOP1MT	introns,tss2kb,utr3	12_EnhBiv
chr8	144953906	144954462	uCLL	0.202899	4.58163	1.43703	0.313651	0.000109662	EPPK1	tss2kb	7_Enh
chr8	144965117	144966021	uCLL	0.202899	4.68344	1.20049	0.256327	0.000238103	EPPK1	intergenic	15_Quies,7_Enh
chr8	146030020	146030736	uCLL	0.550725	5.92704	0.270209	0.0455892	0.000128827	ZNF517	introns,intergenic	6_EnhG,5_TxWk
chr9	899519	899914	uCLL	0.0942029	2.91475	1.48649	0.509989	0.000198908	DMRT1	introns,intergenic	7_Enh,12_EnhBiv
chr9	1009099	1009503	uCLL	0.413043	4.48101	1.28619	0.287031	0.000141302	RP11-147I11.1	tss2kb	14_ReprPCWk
chr9	14322174	14323065	uCLL	0.463768	5.7424	1.31878	0.229657	0.000117729	NFIB	introns,tss2kb	2_TssAFlnk,1_TssA
chr9	37251396	37252003	uCLL	0.572464	6.30033	0.985146	0.156364	0.000329744	ZCCHC7	introns,intergenic	7_Enh
chr9	76255843	76256311	uCLL	0.144928	2.73735	2.47265	0.9033	0.000318936	RP11-549A6.1	intergenic	15_Quies
chr9	92219612	92220117	uCLL	0.413043	5.30029	1.01857	0.192172	0.000128732		utr5,tss2kb	11_BivFlnk
chr9	93697448	93697785	uCLL	0.057971	2.49199	1.51887	0.6095	0.000206718	RP11-367F23.1	intergenic	14_ReprPCWk
chr9	93734285	93734803	uCLL	0.202899	3.91349	1.91024	0.488118	0.000150048	RP11-367F23.1	intergenic	7_Enh
chr9	93734810	93734957	uCLL	0.0289855	1.63649	1.18966	0.726958	0.000178348	RP11-367F23.1	intergenic	5_TxWk
chr9	97787983	97788385	uCLL	0.115942	2.86076	1.6569	0.579184	0.000185867	C9orf3	introns,intergenic	15_Quies
chr9	108037850	108038275	uCLL	0.130435	2.6285	2.22092	0.84494	0.00026429	SLC44A1	introns,intergenic	15_Quies
chr9	109756767	109757165	uCLL	0.188406	3.29141	1.42295	0.432322	0.000113083	ZNF462	introns,intergenic	15_Quies
chr9	115631228	115631827	uCLL	0.318841	4.6787	0.890477	0.190326	0.000105057	SNX30	introns,intergenic,utr3	6_EnhG
chr9	117368297	117368453	uCLL	0.0289855	3.24085	0.608312	0.187702	0.000113098		intergenic	5_TxWk
chr9	129392785	129393144	uCLL	0.0652174	2.98084	1.32059	0.443027	0.000200537	RP11-123K19.2	introns,intergenic	13_ReprPC,12_EnhBiv
chr9	130370391	130371048	uCLL	0.166667	4.80544	0.745914	0.155223	0.000152482	STXBP1	intergenic	11_BivFlnk,12_EnhBiv
chr9	131433296	131433578	uCLL	0.0434783	1.91781	1.08849	0.567569	0.000103147	HMGA1P4	intergenic	5_TxWk
chr9	135116241	135117100	uCLL	0.637681	8.39643	0.22849	0.0272127	0.000200055	NTNG2	utr5,introns,tss2kb	1_TssA
chr9	139644159	139644600	uCLL	0.275362	4.40676	1.27705	0.289793	0.000367794	LCN6	tss2kb	7_Enh
chr9	139651852	139653130	uCLL	0.471014	6.63407	1.32802	0.200181	0.00033386		utr5,introns,tss2kb	7_Enh
chr9	139662699	139662846	uCLL	0.0289855	2.00775	1.06177	0.528838	0.00012042	LCN15	intergenic	7_Enh
chr9	140220889	140221653	uCLL	0.521739	5.8884	0.78054	0.132555	0.000153913	NRARP	introns,intergenic	7_Enh,2_TssAFlnk
chrX	2846188	2847519	uCLL	0.456522	6.70943	2.36436	0.352393	0.00111527		introns,intergenic	1_TssA
chrX	3631053	3632180	uCLL	0.637681	8.81978	0.139225	0.0157856	0.000125717	PRKX	utr5,tss2kb	1_TssA
chrX	7065237	7066921	uCLL	0.637681	9.22524	0.127089	0.0137763	0.0001075		introns,tss2kb	2_TssAFlnk,1_TssA
chrX	10110138	10110530	uCLL	0.057971	2.83428	1.26476	0.446237	0.000344907	CLCN4	intergenic,utr3	6_EnhG,4_Tx
chrX	10111644	10112198	uCLL	0.173913	3.55073	1.9385	0.545943	0.00140145	CLCN4	intergenic,utr3	6_EnhG
chrX	10233181	10233446	uCLL	0.0434783	2.21483	1.19996	0.541784	0.000440472	RP6-1O2.1	introns,intergenic	15_Quies
chrX	15692772	15694061	uCLL	0.637681	9.84324	0.0885674	0.00899779	0.000129924		introns,tss2kb	1_TssA
chrX	16974232	16974945	uCLL	0.195652	3.97843	1.44886	0.364179	0.000281103	REPS2	introns,intergenic	7_Enh
chrX	22055921	22056622	uCLL	0.442029	5.60114	3.4585	0.617463	0.000191761	PHEX	utr5,introns,tss2kb	15_Quies
chrX	30830393	30830984	uCLL	0.398551	4.5128	0.672873	0.149103	0.000341202	TAB3-AS1	intergenic	7_Enh
chrX	30833134	30833458	uCLL	0.123188	2.94653	1.18521	0.402241	0.000363329	TAB3-AS1	intergenic	7_Enh
chrX	30849296	30849585	uCLL	0.0434783	2.17797	1.3088	0.600928	0.000518241	TAB3-AS1	intergenic,utr3	5_TxWk
chrX	31341717	31342166	uCLL	0.0724638	2.49993	1.84745	0.739003	0.000309069	RNU6-894P	introns,intergenic	15_Quies
chrX	31438512	31439091	uCLL	0.15942	3.54862	1.88227	0.530423	0.000132563	DMD	introns,intergenic	15_Quies
chrX	31540743	31541300	uCLL	0.0724638	2.41592	1.4894	0.616493	0.000104389	DMD	introns,intergenic	15_Quies
chrX	31761092	31761589	uCLL	0.376812	4.16806	2.79668	0.67098	0.000145422	DMD	introns,intergenic	15_Quies
chrX	31802299	31802522	uCLL	0.0434783	2.00684	1.55781	0.776249	0.000192615	DMD	introns,intergenic	15_Quies
chrX	31816767	31817356	uCLL	0.246377	3.85371	1.75455	0.455289	0.000145069	DMD	introns,intergenic	15_Quies
chrX	31829260	31830007	uCLL	0.195652	4.69043	2.2234	0.474029	0.000193574	DMD	introns,intergenic	15_Quies
chrX	31855922	31856122	uCLL	0.0289855	1.71381	1.2909	0.753234	0.000191562	DMD	introns,tss2kb	15_Quies
chrX	31859162	31859309	uCLL	0.0289855	1.71635	1.36887	0.797548	0.000103929	DMD	introns,intergenic	15_Quies
chrX	31961840	31962357	uCLL	0.202899	3.55231	2.129	0.599328	0.000100907	DMD	introns,intergenic	15_Quies
chrX	31966492	31966748	uCLL	0.0362319	2.20946	1.1683	0.528773	0.000207819	DMD	introns,intergenic	15_Quies
chrX	38660345	38660863	uCLL	0.297101	4.60833	2.91958	0.633543	0.000350272		introns,tss2kb	2_TssAFlnk
chrX	40060585	40061176	uCLL	0.57971	5.57504	0.458083	0.0821668	0.000271665		intergenic	7_Enh
chrX	47496895	47497505	uCLL	0.347826	4.3241	2.8288	0.654194	0.000126989	CFP	introns,intergenic,exons	1_TssA
chrX	63004675	63005732	uCLL	0.181159	4.13645	1.83532	0.443694	0.000702571		utr5,introns,tss2kb	1_TssA,2_TssAFlnk
chrX	68114490	68114864	uCLL	0.0724638	3.03123	1.36088	0.448954	0.000150111	EFNB1	intergenic	7_Enh
chrX	71131020	71131382	uCLL	0.0362319	2.26718	1.11781	0.493041	0.000141559	NHSL2	introns,intergenic,exons	7_Enh
chrX	71320599	71321158	uCLL	0.413043	5.34666	2.28269	0.426937	0.000124744	RGAG4	introns,intergenic	7_Enh
chrX	97164212	97164640	uCLL	0.0797101	2.75989	1.05525	0.382352	0.000197319	RP13-75G22.1	intergenic	15_Quies
chrX	100474958	100475339	uCLL	0.0724638	3.54031	0.861564	0.243358	0.000115201	DRP2	utr5,introns,intergenic	15_Quies
chrX	100740093	100740607	uCLL	0.130435	3.24662	1.64681	0.507239	0.000170657		utr5,introns,tss2kb	1_TssA,15_Quies
chrX	100805196	100806041	uCLL	0.101449	3.47085	1.51125	0.435412	0.000108241	ARMCX1	introns,tss2kb	7_Enh,2_TssAFlnk
chrX	128876134	128876281	uCLL	0.0217391	1.09442	0.730375	0.667362	0.000124659	XPNPEP2	introns,intergenic	7_Enh
chrX	128876772	128877057	uCLL	0.0652174	2.22521	1.45138	0.652245	0.000140568	XPNPEP2	introns,intergenic	7_Enh
chrX	130020061	130020429	uCLL	0.057971	2.58537	1.28821	0.49827	0.000669219	ENOX2	introns,intergenic	15_Quies
chrX	130956167	130956759	uCLL	0.23913	3.76764	2.99238	0.794232	0.000249086	RP11-453F18__B.1	introns,intergenic	5_TxWk
chrX	130964524	130965340	uCLL	0.405797	5.31544	1.32553	0.249374	0.000123252	RP11-453F18__B.1	tss2kb	2_TssAFlnk
chrX	134137883	134138584	uCLL	0.5	5.97476	1.3477	0.225565	0.000531534	SMIM10	intergenic	2_TssAFlnk,7_Enh,2_TssAFlnk
chrX	135225933	135226232	uCLL	0.0652174	2.88736	1.56897	0.543392	0.000559365	FHL1	intergenic	7_Enh
chrX	135229045	135230054	uCLL	0.398551	5.54409	0.718777	0.129647	0.000300846		utr5,introns,tss2kb	1_TssA
chrX	135239064	135239763	uCLL	0.42029	4.75274	0.517433	0.108871	0.000117868	FHL1	introns,intergenic	7_Enh
chrX	140270796	140271693	uCLL	0.26087	5.03851	6.15106	1.22081	0.00140563		introns,tss2kb,exons	2_TssAFlnk,1_TssA

## Sheet: mCLL-uCLL differential regions 
chromosome	start_position	stop_position	CLL_subtype	cohort_accessibility_support	cohort_accessibility_mean	cohort_accessibility_variance	variance_to_mean_ratio	log2_fold_change	adjusted_p_value	associated_gene_symbol	genomic_region_type	epigenome_segmentation_in_bcells	overlap_with_machine_learning_regions
chr1	8556536	8557010	mCLL	0.15942	3.04132	2.65876	0.874213	1.61709	2.66607e-09	SNORA77	introns,intergenic	6_EnhG,7_Enh	TRUE
chr1	14133712	14134038	mCLL	0.115942	3.22059	1.55307	0.48223	1.03671	1.27634e-05	PRDM2	introns,intergenic	6_EnhG	FALSE
chr1	14136161	14136308	mCLL	0.0289855	1.74535	1.09024	0.624653	1.04995	0.000264707	PRDM2	introns,intergenic	5_TxWk	FALSE
chr1	36866497	36867253	mCLL	0.246377	4.74073	2.27984	0.480904	1.2886	8.67213e-07	RNU4-27P	intergenic	2_TssAFlnk	FALSE
chr1	39733814	39734242	mCLL	0.0797101	2.65976	2.02719	0.762169	1.02393	0.000707116		utr5,introns,tss2kb	7_Enh	FALSE
chr1	41165469	41165828	mCLL	0.115942	2.98359	1.51927	0.509209	1.20353	7.18403e-07	NFYC	introns,intergenic	7_Enh	TRUE
chr1	45788478	45788625	mCLL	0.0289855	1.79229	1.35154	0.754086	1.11498	0.000267291	HPDL	intergenic	15_Quies	FALSE
chr1	62946554	62947248	mCLL	0.057971	2.65648	1.9649	0.739662	1.17515	0.000247484	DOCK7	introns,intergenic	5_TxWk	FALSE
chr1	66713038	66713615	mCLL	0.23913	4.35537	2.01276	0.462132	1.3495	5.94784e-09	PDE4B	introns,intergenic,exons	15_Quies	TRUE
chr1	76308222	76308738	mCLL	0.188406	3.28616	2.14826	0.65373	1.0402	0.00032167	AL445464.1	introns,intergenic	15_Quies	TRUE
chr1	83866931	83867228	mCLL	0.0869565	3.03431	1.32291	0.435985	1.06759	8.33673e-06	RP11-413G15.1	intergenic	15_Quies	FALSE
chr1	85755626	85755925	mCLL	0.0362319	2.11608	1.32684	0.627027	1.06231	0.000315985	AL590113.1	introns,intergenic	7_Enh	FALSE
chr1	87860167	87860550	mCLL	0.057971	2.94828	1.24338	0.421731	1.47742	4.78281e-11	RP4-544H6.2	intergenic	7_Enh	TRUE
chr1	88337838	88338772	mCLL	0.304348	4.8919	2.39399	0.489378	1.65513	1.49645e-13	RP5-1027O11.1	intergenic	7_Enh	TRUE
chr1	88359658	88360209	mCLL	0.152174	3.74997	2.0889	0.557043	1.10779	0.000144876	RP5-1027O11.1	intergenic	7_Enh	FALSE
chr1	90076291	90076478	mCLL	0.0362319	3.6921	1.25043	0.338677	1.20016	3.63786e-08	RP11-413E1.4	introns,intergenic	7_Enh	TRUE
chr1	94109921	94110370	mCLL	0.130435	4.28146	1.05545	0.246516	1.08373	3.89624e-09	BCAR3	introns,intergenic	7_Enh	TRUE
chr1	112351611	112352025	mCLL	0.181159	3.39547	2.10367	0.619553	1.00755	0.000821729	DDX20	introns,intergenic	7_Enh	FALSE
chr1	119405621	119405925	mCLL	0.0362319	2.13293	1.62071	0.759852	1.19066	0.000103613	TBX15	intergenic	15_Quies	FALSE
chr1	119408491	119408714	mCLL	0.0289855	1.92755	1.72545	0.895155	1.23309	0.000127509	TBX15	intergenic	15_Quies	FALSE
chr1	154693271	154693633	mCLL	0.0507246	1.99045	1.47781	0.742447	1.06095	0.00102138	KCNN3	introns,intergenic	15_Quies	FALSE
chr1	154816471	154816873	mCLL	0.0507246	2.79048	1.36793	0.490212	1.25616	2.91007e-07	KCNN3	introns,intergenic	7_Enh,12_EnhBiv	TRUE
chr1	155516023	155516245	mCLL	0.0362319	1.78435	1.44059	0.807345	1.2562	4.43702e-05	ASH1L-AS1	introns,intergenic	7_Enh	FALSE
chr1	173218473	173218876	mCLL	0.115942	3.36341	0.943723	0.280585	1.0117	2.8796e-06	snoU13	intergenic	15_Quies	TRUE
chr1	174135776	174136379	mCLL	0.0434783	3.89622	1.41859	0.364093	1.23779	6.61846e-10	RP11-160H22.5	introns,intergenic	7_Enh	TRUE
chr1	175187333	175187653	mCLL	0.123188	3.24309	1.06736	0.329119	1.12616	1.64976e-09	RP5-1114G22.2	intergenic	7_Enh	TRUE
chr1	192597144	192597377	mCLL	0.0362319	2.00716	2.29435	1.14308	1.90613	8.95294e-11		intergenic	13_ReprPC	FALSE
chr1	192599770	192599917	mCLL	0.0289855	1.74238	1.59709	0.916613	1.15535	0.000192622		intergenic	13_ReprPC	FALSE
chr1	192602278	192602509	mCLL	0.0362319	2.50562	2.93299	1.17056	1.91988	4.78281e-11		intergenic	13_ReprPC	TRUE
chr1	192604695	192604879	mCLL	0.0289855	2.64295	2.31924	0.877519	1.66752	2.55422e-09		tss2kb	13_ReprPC	FALSE
chr1	192605059	192605344	mCLL	0.0289855	2.49768	2.5302	1.01302	1.45835	1.27068e-06		utr5,tss2kb	14_ReprPCWk	FALSE
chr1	192910884	192911683	mCLL	0.326087	4.88506	2.18774	0.447842	1.29365	2.15819e-07	LINC01032	introns,intergenic	7_Enh	FALSE
chr1	198634101	198634489	mCLL	0.0652174	3.08324	1.88944	0.612808	1.25707	1.29796e-06	RP11-553K8.5	introns,intergenic	6_EnhG	FALSE
chr1	198647562	198647875	mCLL	0.0507246	4.25466	1.00566	0.236366	1.11812	3.76441e-10	PEBP1P3	introns,intergenic	6_EnhG	TRUE
chr1	207596948	207597326	mCLL	0.0797101	2.52945	1.98577	0.785059	1.98203	2.10424e-15		intergenic	7_Enh,2_TssAFlnk	TRUE
chr1	214491147	214491543	mCLL	0.0507246	2.24252	1.56204	0.696555	1.12941	0.000388967	SMYD2	introns,intergenic	5_TxWk	FALSE
chr1	217795322	217795742	mCLL	0.0507246	2.8389	1.79524	0.632372	1.72367	2.96465e-14		introns,intergenic	5_TxWk	TRUE
chr1	243752645	243752994	mCLL	0.130435	2.9695	2.00601	0.675538	1.21779	6.89501e-06	AKT3	introns,intergenic	15_Quies	TRUE
chr1	244397286	244397938	mCLL	0.101449	3.38951	1.87134	0.552099	1.17878	6.33397e-05		intergenic	14_ReprPCWk	FALSE
chr1	244409660	244410173	mCLL	0.355072	4.63655	1.81802	0.392106	1.03556	5.55986e-05		intergenic	7_Enh	FALSE
chr1	245917796	245918022	mCLL	0.0434783	2.29995	1.63944	0.712818	1.62029	2.51149e-10	SMYD3	introns,intergenic	7_Enh	TRUE
chr1	245970676	245971060	mCLL	0.202899	4.55147	1.75247	0.385033	1.13477	6.74684e-07	SMYD3	introns,intergenic	7_Enh	TRUE
chr1	245971262	245971995	mCLL	0.347826	5.57857	1.9564	0.350699	1.10864	3.31753e-06	SMYD3	introns,intergenic	7_Enh	TRUE
chr1	245973487	245973987	mCLL	0.0507246	4.2805	2.08791	0.487774	1.3151	2.67962e-08	SMYD3	introns,intergenic	7_Enh	TRUE
chr1	245974026	245974195	mCLL	0.0289855	2.65105	1.83175	0.690953	1.28744	1.40685e-06	SMYD3	introns,intergenic	7_Enh	FALSE
chr10	334733	335098	mCLL	0.0289855	2.33915	1.6215	0.693201	1.17215	5.54645e-05	RNA5SP298	introns,intergenic	7_Enh	TRUE
chr10	3848755	3848976	mCLL	0.0362319	3.64444	0.880985	0.241734	1.04684	2.98312e-09	KLF6	intergenic	7_Enh	TRUE
chr10	6317054	6317618	mCLL	0.268116	4.25566	1.90686	0.448077	1.74772	2.14119e-16	RP11-563J2.2	intergenic	2_TssAFlnk	TRUE
chr10	11564801	11565098	mCLL	0.0724638	2.52737	1.45524	0.575791	1.09877	4.85496e-05	USP6NL	introns,intergenic	6_EnhG	FALSE
chr10	11599602	11599934	mCLL	0.115942	3.24244	2.14984	0.663031	1.39509	3.38929e-07	USP6NL	introns,intergenic	7_Enh	FALSE
chr10	30736314	30736570	mCLL	0.0434783	1.83929	1.30903	0.711705	1.08256	0.000572974	MAP3K8	introns,intergenic	6_EnhG	FALSE
chr10	30779253	30779588	mCLL	0.0507246	3.00196	1.73284	0.577236	1.14964	2.59671e-05	HNRNPA1P32	intergenic	7_Enh	FALSE
chr10	46149601	46149897	mCLL	0.0289855	1.70211	1.30525	0.766843	1.22027	4.60014e-05	ZFAND4	introns,intergenic	7_Enh,5_TxWk	FALSE
chr10	64903957	64904315	mCLL	0.0652174	2.49576	1.79779	0.720336	1.05584	0.000493833	NRBF2	introns,intergenic	5_TxWk	FALSE
chr10	70444124	70444732	mCLL	0.275362	3.98531	2.71291	0.680726	1.13995	4.35163e-05	RP11-119F7.3	introns,intergenic	5_TxWk	FALSE
chr10	71716349	71716816	mCLL	0.0434783	2.15227	1.94629	0.904297	1.24448	0.000202294	COL13A1	utr5,introns,intergenic	15_Quies	FALSE
chr10	90022451	90022763	mCLL	0.0434783	2.60193	1.36831	0.525882	1.00922	0.000136185	MED6P1	intergenic	15_Quies	FALSE
chr10	90591615	90591781	mCLL	0.0289855	3.10574	1.12418	0.361968	1.05866	6.65917e-06	ANKRD22	intergenic,exons	7_Enh	TRUE
chr10	104471445	104471637	mCLL	0.0289855	2.02679	2.7738	1.36857	2.12329	2.45532e-12	ARL3	introns,intergenic	5_TxWk	TRUE
chr10	108687145	108687492	mCLL	0.0289855	1.00927	1.34284	1.33051	1.13221	0.00217563	RNA5SP325	introns,intergenic	15_Quies	FALSE
chr10	109175164	109175569	mCLL	0.101449	2.74471	1.96086	0.714414	1.1863	4.48599e-05	RNA5SP326	intergenic	7_Enh	FALSE
chr10	109313366	109313583	mCLL	0.0289855	1.23014	0.951358	0.773372	1.02772	0.00307625	RNA5SP326	intergenic	5_TxWk	FALSE
chr10	110239365	110240013	mCLL	0.123188	2.90235	2.27295	0.783142	1.14693	0.000131863	RP11-163F15.1	intergenic	15_Quies	FALSE
chr10	110346142	110346685	mCLL	0.275362	3.87483	4.96458	1.28124	1.0561	0.00267739	RP11-163F15.1	intergenic	15_Quies	FALSE
chr10	110347787	110347985	mCLL	0.0289855	1.91368	2.53848	1.32649	1.01341	0.00599734	RP11-163F15.1	intergenic	15_Quies	FALSE
chr10	110453875	110454213	mCLL	0.115942	3.15835	1.57402	0.498369	1.03136	0.000109702	RP11-655H13.2	intergenic	15_Quies	FALSE
chr10	110491739	110491989	mCLL	0.0362319	1.67899	1.08639	0.647052	1.16539	8.59883e-05	RP11-655H13.2	introns,intergenic	15_Quies	FALSE
chr10	111796957	111797448	mCLL	0.130435	3.10208	2.39767	0.772923	1.14863	4.51572e-05	ADD3	introns,intergenic	7_Enh,5_TxWk	TRUE
chr10	118607468	118608234	mCLL	0.528986	6.99402	3.55036	0.507627	1.01005	0.0003834		introns,tss2kb	7_Enh	TRUE
chr10	131404329	131404740	mCLL	0.0942029	2.78009	2.24569	0.807776	1.48926	1.51255e-07		introns,intergenic	1_TssA,15_Quies	TRUE
chr11	7537773	7538006	mCLL	0.0289855	3.92996	2.50964	0.638591	1.1123	0.000100374	PPFIBP2	introns,intergenic	7_Enh	FALSE
chr11	13508602	13509505	mCLL	0.297101	4.8478	4.33229	0.893662	1.01473	0.00289708	RP11-15D14.2	tss2kb	1_TssA,14_ReprPCWk	TRUE
chr11	34645621	34646052	mCLL	0.188406	3.41412	1.94589	0.569953	1.35914	6.57792e-09		introns,tss2kb	12_EnhBiv	TRUE
chr11	47338980	47339335	mCLL	0.137681	2.53909	2.44908	0.964553	1.16653	0.000257839	MADD	introns,intergenic	6_EnhG	FALSE
chr11	57279303	57279808	mCLL	0.123188	4.18753	0.909655	0.21723	1.01767	1.35067e-07	Y_RNA	introns,intergenic	7_Enh	TRUE
chr11	57496890	57497272	mCLL	0.101449	2.33064	2.2694	0.973726	1.73682	1.03776e-09	AP000662.9	introns,intergenic	7_Enh	TRUE
chr11	83923665	83923962	mCLL	0.0289855	1.42157	1.08424	0.762706	1.0927	0.00110518	AP003305.1	introns,intergenic	15_Quies	FALSE
chr11	85228351	85228620	mCLL	0.0652174	2.47532	1.72773	0.697982	1.01333	0.000585214	RNU6-1292P	introns,intergenic	15_Quies	FALSE
chr11	94989358	94989784	mCLL	0.0797101	4.4243	1.18261	0.267299	1.49754	3.31542e-19	RP11-712B9.2	intergenic	7_Enh	TRUE
chr11	95801490	95801822	mCLL	0.0652174	2.10031	1.89248	0.901044	1.00559	0.00221539	RP11-697H10.1	introns,intergenic	5_TxWk	FALSE
chr11	103746210	103746416	mCLL	0.0289855	1.7447	0.818466	0.469115	1.08762	5.4045e-05	RP11-563P16.1	introns,intergenic	15_Quies	FALSE
chr11	104209967	104210688	mCLL	0.173913	4.21538	2.21647	0.525806	1.60071	1.34467e-11	RNA5SP348	intergenic	15_Quies	TRUE
chr11	110198342	110199726	mCLL	0.5	6.77376	2.55208	0.376759	1.60332	4.73367e-13	RP11-347E10.1	intergenic	7_Enh	TRUE
chr11	111886854	111887409	mCLL	0.057971	2.91925	1.56468	0.535988	1.49613	1.90213e-10	RP11-708L7.6	introns,tss2kb	7_Enh	TRUE
chr11	129830769	129830923	mCLL	0.0289855	1.49339	1.03956	0.696107	1.54265	5.46352e-08	PRDM10	utr5,intergenic,exons	7_Enh	TRUE
chr12	1189720	1189940	mCLL	0.0289855	1.60947	1.25213	0.777973	1.01178	0.00234098	ERC1	introns,intergenic	1_TssA,15_Quies	FALSE
chr12	5399638	5400082	mCLL	0.0362319	1.05834	1.51132	1.42801	1.17166	0.00141789	RP11-1038A11.3	utr5,introns,intergenic	15_Quies	FALSE
chr12	9588153	9588617	mCLL	0.0434783	1.75905	1.80841	1.02806	1.02681	0.0035631	SNORA75	introns,intergenic	15_Quies	FALSE
chr12	9595627	9596099	mCLL	0.289855	4.54433	2.52801	0.556299	1.15671	3.0471e-05	SNORA75	introns,tss2kb	15_Quies	TRUE
chr12	14369339	14370092	mCLL	0.34058	5.16022	1.54551	0.299505	1.51832	9.194e-16	RP11-134N1.2	utr5,introns,tss2kb	2_TssAFlnk	TRUE
chr12	14460026	14461066	mCLL	0.333333	5.14752	3.53442	0.686627	1.43714	4.11417e-07	RN7SL676P	intergenic	7_Enh	TRUE
chr12	26890340	26890745	mCLL	0.101449	2.95461	2.09272	0.708292	1.34496	9.87347e-07	ITPR2	introns,intergenic	5_TxWk	TRUE
chr12	27314630	27315042	mCLL	0.0289855	2.24023	1.19618	0.533956	1.09865	0.000257392	RP11-582E3.2	tss2kb	7_Enh	FALSE
chr12	31964042	31964356	mCLL	0.0942029	4.18284	0.87165	0.208387	1.04957	2.83641e-09	SNORA25	utr5,intergenic	7_Enh	TRUE
chr12	32238265	32238503	mCLL	0.0434783	1.80132	1.28722	0.714596	1.05014	0.000534213	RP11-843B15.1	intergenic	15_Quies	FALSE
chr12	40063237	40063757	mCLL	0.202899	3.70341	1.66596	0.449845	1.03277	0.000210676	C12orf40	introns,intergenic	15_Quies	TRUE
chr12	47576070	47576251	mCLL	0.0289855	1.52204	1.13059	0.742812	1.35524	4.05965e-06	MIR4698	introns,intergenic	7_Enh,5_TxWk	TRUE
chr12	47576393	47576614	mCLL	0.0507246	1.72072	1.09896	0.638661	1.08198	0.000248543	MIR4698	introns,intergenic	5_TxWk	FALSE
chr12	65588803	65589097	mCLL	0.0942029	2.5048	1.66922	0.666408	1.239	2.86787e-06	LEMD3	introns,intergenic	7_Enh,6_EnhG	TRUE
chr12	70861687	70862091	mCLL	0.0869565	2.33875	2.1962	0.939049	1.30123	3.23234e-05		utr5,tss2kb	1_TssA,15_Quies	FALSE
chr12	70862494	70862800	mCLL	0.0362319	1.68267	1.85239	1.10086	1.56841	8.05222e-07	RP11-588H23.3	introns,intergenic	1_TssA	FALSE
chr12	70863064	70863476	mCLL	0.057971	2.175	2.56048	1.17723	1.74408	2.63726e-08	RP11-588H23.3	introns,intergenic	1_TssA,7_Enh	FALSE
chr12	70876610	70876819	mCLL	0.0289855	1.41445	2.03481	1.43859	1.07645	0.00365859	RP11-588H23.3	introns,intergenic	15_Quies	FALSE
chr12	70881219	70881903	mCLL	0.15942	3.52236	3.05496	0.867306	1.62904	4.66996e-08	RP11-588H23.3	introns,intergenic	7_Enh	FALSE
chr12	70886817	70887100	mCLL	0.0652174	1.47222	2.25889	1.53435	1.08296	0.00362758	RP11-588H23.3	introns,intergenic	7_Enh	FALSE
chr12	72125653	72126310	mCLL	0.166667	3.40929	1.83846	0.539251	1.24882	1.77491e-06	RP11-498M15.1	intergenic	15_Quies	TRUE
chr12	90267067	90267443	mCLL	0.0869565	3.27172	1.37396	0.41995	1.38742	2.98173e-12	RP11-654D12.2	intergenic	7_Enh	TRUE
chr12	92950872	92951223	mCLL	0.0289855	3.37799	1.61441	0.477921	1.24996	5.86338e-08	snoU13	intergenic	7_Enh	TRUE
chr12	95592764	95592911	mCLL	0.0289855	1.80516	0.885368	0.490466	1.052	8.06748e-05	FGD6	introns,intergenic	5_TxWk	TRUE
chr12	96431135	96431586	mCLL	0.152174	5.6634	1.3114	0.231558	1.10311	1.6985e-08	LTA4H	introns,tss2kb	7_Enh,8_ZNF/Rpts	TRUE
chr12	96771284	96772033	mCLL	0.152174	3.62037	2.26403	0.625357	1.56895	6.12047e-09	RP11-117N2.2	introns,intergenic	5_TxWk,7_Enh	FALSE
chr12	103662841	103663236	mCLL	0.0362319	2.41184	1.22131	0.506381	1.20354	1.8624e-06	C12orf42	introns,tss2kb	15_Quies	TRUE
chr12	104805959	104806381	mCLL	0.101449	4.36475	1.06214	0.243344	1.19799	1.93179e-12	CHST11	intergenic	15_Quies,7_Enh	TRUE
chr12	104809922	104810075	mCLL	0.0289855	2.07722	0.987222	0.475261	1.07915	6.6071e-05	CHST11	intergenic	15_Quies	FALSE
chr12	108509159	108509853	mCLL	0.202899	4.33388	3.83543	0.884987	1.27141	7.54179e-05	WSCD2	intergenic	7_Enh	TRUE
chr12	108512936	108513655	mCLL	0.318841	4.65977	4.96354	1.06519	1.23522	0.000252317	WSCD2	intergenic	7_Enh	FALSE
chr12	112517582	112517729	mCLL	0.0289855	1.64326	1.13249	0.689171	1.07163	0.000482581	Y_RNA	introns,intergenic	6_EnhG	FALSE
chr12	117469803	117470037	mCLL	0.0507246	2.54551	1.4798	0.581336	1.26858	1.05056e-07	TESC	intergenic	7_Enh	TRUE
chr12	121995449	121996072	mCLL	0.152174	3.98524	1.31719	0.330516	1.28852	6.24075e-10	KDM2B	introns,intergenic	7_Enh	TRUE
chr13	22614940	22615584	mCLL	0.0652174	3.00076	1.69919	0.566253	1.07432	0.000684349	NME1P1	intergenic	1_TssA	FALSE
chr13	27619125	27619461	mCLL	0.0434783	2.3867	1.17031	0.490345	1.09953	2.90519e-05	RPS20P32	intergenic	7_Enh	FALSE
chr13	30337952	30338407	mCLL	0.289855	4.37633	1.63935	0.374595	1.0712	1.09623e-05	UBL3	intergenic	7_Enh	TRUE
chr13	30970601	30970880	mCLL	0.0869565	3.70104	1.28993	0.34853	1.02372	9.10471e-06	LINC00426	intergenic	7_Enh,15_Quies	FALSE
chr13	33769453	33769851	mCLL	0.137681	2.76019	2.41621	0.875378	2.06038	4.63901e-16	STARD13	introns,intergenic	15_Quies	TRUE
chr13	34381048	34381195	mCLL	0.0289855	1.4513	0.919008	0.633231	1.12733	0.00014446	RFC3	intergenic	15_Quies	FALSE
chr13	41627478	41627951	mCLL	0.15942	3.84345	1.24649	0.324316	1.36948	3.94374e-11	WBP4	introns,intergenic	7_Enh	TRUE
chr13	43451174	43451666	mCLL	0.137681	4.1438	1.16062	0.280087	1.13997	4.14774e-08	LINC00428	intergenic	7_Enh	TRUE
chr13	43702592	43702865	mCLL	0.0434783	2.34052	1.47989	0.632289	1.27282	5.56003e-06	LINC00400	intergenic	7_Enh,12_EnhBiv	TRUE
chr13	61047734	61048139	mCLL	0.195652	3.63833	2.31739	0.636938	1.70134	2.47023e-10	AL354764.1	introns,intergenic	5_TxWk	TRUE
chr13	74517509	74517971	mCLL	0.217391	3.7242	1.97015	0.529012	1.88148	6.57709e-18	KLF12	introns,intergenic	4_Tx	TRUE
chr13	74565487	74565964	mCLL	0.137681	3.54325	1.24794	0.352201	1.33408	7.8507e-11	KLF12	introns,intergenic	7_Enh	TRUE
chr13	99953802	99953949	mCLL	0.0289855	2.59998	1.54524	0.594325	1.11591	2.03487e-05	GPR183	introns,intergenic	6_EnhG	TRUE
chr13	100004661	100004914	mCLL	0.0362319	3.47552	1.60459	0.461684	1.01933	9.56073e-05	MIR623	introns,intergenic	6_EnhG	TRUE
chr13	100197663	100198030	mCLL	0.0289855	3.4356	2.10266	0.612021	1.15369	2.12646e-05	TM9SF2	introns,intergenic	6_EnhG	TRUE
chr13	100544555	100544710	mCLL	0.0289855	1.69111	1.00614	0.594961	1.0209	0.000535083	CLYBL	introns,intergenic,utr3	14_ReprPCWk	FALSE
chr13	114103374	114104004	mCLL	0.181159	3.46345	5.01927	1.44921	1.16451	0.00110858		utr5,introns,tss2kb	5_TxWk	FALSE
chr14	22993480	22993627	mCLL	0.0289855	2.36682	1.16936	0.494063	1.08183	4.69407e-06	TRAJ20	tss2kb	7_Enh	FALSE
chr14	32239416	32239955	mCLL	0.0724638	2.99668	1.36934	0.456953	1.1291	3.1158e-05	NUBPL	introns,intergenic	15_Quies	FALSE
chr14	33171808	33172258	mCLL	0.166667	3.24836	2.60394	0.801617	1.19402	0.000258804	AKAP6	introns,intergenic	15_Quies	FALSE
chr14	39643257	39643445	mCLL	0.0289855	3.9505	1.87033	0.473443	1.44115	4.86387e-10	PNN	tss2kb	7_Enh	TRUE
chr14	54902152	54902713	mCLL	0.15942	3.67921	1.68299	0.457434	1.49797	1.93179e-12	CNIH1	introns,intergenic	5_TxWk	TRUE
chr14	57624358	57624515	mCLL	0.0289855	1.26621	0.789243	0.623311	1.02634	0.00197369	RP11-108M12.3	intergenic	15_Quies	FALSE
chr14	59814304	59814669	mCLL	0.0507246	2.80215	1.47819	0.52752	1.09029	1.88658e-05	DAAM1	introns,intergenic	5_TxWk,6_EnhG	FALSE
chr14	63901990	63902213	mCLL	0.0362319	1.68634	1.55694	0.923262	1.01689	0.00358196	PPP2R5E	introns,intergenic	15_Quies	FALSE
chr14	63902580	63902945	mCLL	0.057971	1.96853	2.01428	1.02324	1.32684	6.28836e-05	PPP2R5E	introns,intergenic	5_TxWk	FALSE
chr14	63991366	63992001	mCLL	0.5	6.12288	3.33402	0.544518	1.22606	6.36585e-06	PPP2R5E	introns,intergenic	6_EnhG	TRUE
chr14	65768695	65769112	mCLL	0.231884	4.95623	1.24726	0.251655	1.01035	1.5097e-06	CTD-2509G16.5	introns,intergenic	7_Enh	FALSE
chr14	66104409	66104957	mCLL	0.224638	4.05502	1.59534	0.393424	1.32092	5.15923e-09	FUT8	introns,intergenic	6_EnhG	FALSE
chr14	66406867	66407168	mCLL	0.0942029	2.76041	1.21718	0.44094	1.02679	4.87207e-05	CTD-2014B16.2	intergenic	14_ReprPCWk	FALSE
chr14	71635731	71636163	mCLL	0.0942029	2.80645	2.00321	0.71379	1.02746	0.00133064	RP6-91H8.2	intergenic	14_ReprPCWk	FALSE
chr14	71813275	71813746	mCLL	0.0869565	3.23193	1.60727	0.49731	1.19639	4.356e-07	RP1-261D10.1	introns,intergenic	7_Enh	TRUE
chr14	73064979	73065432	mCLL	0.202899	4.01363	1.38984	0.346279	1.01281	2.06808e-05	RP3-514A23.2	intergenic	7_Enh	FALSE
chr14	73276766	73277287	mCLL	0.15942	3.62448	2.12343	0.585856	1.26333	5.54254e-06		introns,intergenic	7_Enh,5_TxWk	TRUE
chr14	75906444	75907196	mCLL	0.434783	5.31936	3.25695	0.612283	1.18322	1.19282e-05	JDP2	introns,intergenic	7_Enh	TRUE
chr14	75963607	75963977	mCLL	0.0507246	2.61803	1.08944	0.416129	1.17957	8.37057e-07	BATF	intergenic	7_Enh	FALSE
chr14	93502605	93503047	mCLL	0.123188	3.27613	2.41576	0.737383	1.69632	1.29226e-10	ITPK1	introns,intergenic	7_Enh	TRUE
chr14	106539487	106539700	mCLL	0.0362319	1.1113	1.48072	1.33242	1.0447	0.00550844	IGHV1-8	utr5,tss2kb	15_Quies	FALSE
chr15	22472590	22473047	mCLL	0.15942	3.78651	2.192	0.578899	1.02401	0.00128354	IGHV4OR15-8	intergenic,exons	7_Enh	FALSE
chr15	22939034	22939290	mCLL	0.0797101	1.98358	3.11174	1.56875	1.3712	7.50716e-05	CYFIP1	introns,intergenic,exons	15_Quies	FALSE
chr15	51171267	51171514	mCLL	0.0362319	2.59722	1.35154	0.520378	1.0036	7.43697e-05	AP4E1	intergenic	7_Enh	FALSE
chr15	64626751	64627055	mCLL	0.0724638	2.07895	2.03132	0.977088	1.13236	0.000501047	SNORA48	introns,intergenic	5_TxWk	FALSE
chr15	68145946	68146093	mCLL	0.0289855	1.53768	1.06313	0.691385	1.15964	0.000137189	RNU6-1	introns,intergenic	7_Enh	FALSE
chr15	70491869	70492172	mCLL	0.0507246	3.43699	1.52449	0.443554	1.23706	2.21799e-07	AC011648.1	tss2kb	7_Enh	TRUE
chr15	80254549	80254924	mCLL	0.101449	2.69758	1.3356	0.495112	1.28557	2.1525e-07	BCL2A1	introns,intergenic	7_Enh	FALSE
chr15	91293136	91293283	mCLL	0.0289855	1.29801	1.00022	0.77058	1.0461	0.00226083	BLM	utr5,tss2kb,exons	4_Tx	TRUE
chr16	4414129	4414561	mCLL	0.224638	3.86753	2.76759	0.715598	2.00524	6.64703e-16	CORO7	introns,utr3,tss2kb,exons	6_EnhG	TRUE
chr16	4414959	4415304	mCLL	0.0362319	2.22266	1.49214	0.671332	1.32867	7.30527e-06	CORO7	introns,tss2kb	6_EnhG	TRUE
chr16	11342054	11342554	mCLL	0.0869565	3.33134	1.77631	0.533212	1.53809	1.25394e-10	RMI2	tss2kb	5_TxWk	TRUE
chr16	15633113	15633344	mCLL	0.0289855	1.64729	1.26809	0.769806	1.00859	0.00279827	C16orf45	introns,intergenic	15_Quies	FALSE
chr16	21127553	21128002	mCLL	0.123188	3.04078	1.86634	0.613769	1.14191	2.44105e-05	CTC-508F8.1	introns,intergenic	2_TssAFlnk	TRUE
chr16	47346104	47346283	mCLL	0.0289855	1.26914	1.07612	0.847914	1.11201	0.00106715	ITFG1	introns,tss2kb,utr3	15_Quies	FALSE
chr16	64196908	64197506	mCLL	0.0797101	2.16355	2.36579	1.09348	1.46722	5.67753e-06	RP11-744D14.2	intergenic	15_Quies	FALSE
chr16	64440406	64440593	mCLL	0.0289855	1.20494	0.909242	0.754598	1.05683	0.00254855	RP11-467L24.1	introns,intergenic	15_Quies	FALSE
chr16	80745023	80745202	mCLL	0.0289855	1.67327	1.55851	0.931413	1.30488	4.0939e-05	CDYL2	introns,intergenic	15_Quies	TRUE
chr16	81884980	81885253	mCLL	0.0289855	1.61492	1.15111	0.712797	1.00843	0.00204994	PLCG2	introns,intergenic	6_EnhG	FALSE
chr16	87763095	87763544	mCLL	0.101449	2.47496	3.15122	1.27324	1.20903	0.00058352	KLHDC4	introns,intergenic	4_Tx	FALSE
chr16	89106288	89106745	mCLL	0.130435	3.62161	1.48404	0.409774	1.10264	1.08194e-06	CTD-2555A7.2	intergenic	7_Enh	TRUE
chr17	1726646	1727295	mCLL	0.231884	3.84121	3.28211	0.854447	1.75772	2.30636e-10	SMYD4	introns,intergenic	5_TxWk,7_Enh	TRUE
chr17	3474330	3474721	mCLL	0.0507246	2.67179	1.95125	0.730314	1.2893	1.59751e-05	TRPV1	introns,intergenic	5_TxWk	FALSE
chr17	3699755	3700129	mCLL	0.0507246	2.27119	1.60227	0.705473	1.06938	0.0002538	ITGAE	introns,intergenic	7_Enh	FALSE
chr17	3707254	3707468	mCLL	0.0362319	1.86825	1.62866	0.871755	1.52943	3.47862e-08	CTD-3195I5.5	tss2kb	7_Enh	FALSE
chr17	3707662	3708085	mCLL	0.0507246	2.25937	1.2097	0.535415	1.33346	2.937e-08	CTD-3195I5.5	tss2kb	7_Enh	FALSE
chr17	8818891	8819287	mCLL	0.0362319	1.95679	1.64837	0.842384	1.18973	0.000335349	PIK3R5	introns,intergenic,utr3	6_EnhG	FALSE
chr17	38072793	38073097	mCLL	0.0507246	1.93413	2.19497	1.13486	1.35328	4.41341e-05	GSDMB	introns,intergenic	5_TxWk	TRUE
chr17	46521926	46522081	mCLL	0.0362319	2.38875	1.70705	0.714622	1.22628	6.28904e-06	SKAP1	intergenic	7_Enh,2_TssAFlnk	FALSE
chr17	56756544	56757424	mCLL	0.0869565	2.62757	2.9253	1.11331	1.28641	0.000173615	RNU1-85P	introns,tss2kb	15_Quies	FALSE
chr17	63039072	63039244	mCLL	0.0289855	1.46588	1.26152	0.860589	1.00806	0.00328032	RP11-583F2.5	introns,intergenic	6_EnhG	FALSE
chr17	65570812	65571817	mCLL	0.289855	5.49908	1.6104	0.29285	1.1699	5.82556e-07	PITPNC1	introns,intergenic	7_Enh	TRUE
chr17	79225465	79225987	mCLL	0.123188	2.96878	2.3877	0.804271	1.4043	1.08194e-06	SLC38A10	introns,intergenic,utr3	6_EnhG	TRUE
chr18	3380654	3380983	mCLL	0.181159	4.0027	1.07549	0.26869	1.06333	4.30358e-08	RPL31P59	intergenic	15_Quies	TRUE
chr18	8952199	8952487	mCLL	0.0724638	2.86403	1.17773	0.411213	1.02873	1.59932e-05	RPS4XP19	intergenic	7_Enh	TRUE
chr18	12059854	12060313	mCLL	0.0652174	2.9877	1.78765	0.598336	1.10779	0.000106749	AP002414.1	intergenic	15_Quies	FALSE
chr18	13447725	13448080	mCLL	0.0507246	2.71656	1.47984	0.544747	1.20812	3.79506e-06	MIR5190	introns,intergenic	7_Enh	TRUE
chr18	30460672	30461423	mCLL	0.492754	6.54165	0.895989	0.136967	1.0133	4.23523e-09	RP11-746B8.1	introns,intergenic	7_Enh	TRUE
chr18	49181818	49181965	mCLL	0.0289855	2.00546	0.989055	0.493182	1.02736	0.000222295	RP11-440L16.1	intergenic	15_Quies	FALSE
chr18	53924431	53924845	mCLL	0.253623	3.94828	1.6987	0.430237	1.04172	2.72653e-06	CTD-2008L17.2	intergenic	7_Enh,15_Quies	TRUE
chr18	55618374	55619118	mCLL	0.311594	5.07986	1.44729	0.284908	1.14733	3.83835e-07		intergenic	7_Enh	TRUE
chr18	55731868	55732015	mCLL	0.0289855	1.31242	0.862373	0.657084	1.05703	0.00142943	NEDD4L	introns,intergenic	15_Quies	FALSE
chr18	55897473	55897837	mCLL	0.0434783	1.97175	1.81228	0.919122	1.14297	0.000430283	NEDD4L	introns,intergenic	15_Quies	FALSE
chr18	56223573	56223951	mCLL	0.0797101	4.32448	0.753395	0.174216	1.06826	1.07571e-11	RP11-126O1.2	introns,tss2kb	7_Enh	TRUE
chr18	56638042	56638953	mCLL	0.34058	5.78273	3.09918	0.535938	1.92899	8.8024e-18	ZNF532	introns,intergenic	6_EnhG,7_Enh	TRUE
chr18	56729490	56729807	mCLL	0.0362319	2.72955	0.997732	0.36553	1.22748	7.09646e-08	OACYLP	introns,intergenic	14_ReprPCWk,7_Enh	FALSE
chr18	60968654	60968923	mCLL	0.0507246	2.59009	1.39732	0.539486	1.45466	5.12107e-10	RP11-28F1.2	introns,intergenic	6_EnhG	TRUE
chr18	72507886	72508033	mCLL	0.0289855	1.76361	1.50787	0.854991	1.72344	1.03277e-09	ZNF407	introns,intergenic	5_TxWk	FALSE
chr18	74783907	74784187	mCLL	0.0869565	3.19466	2.18462	0.683836	1.31086	2.1817e-06	MBP	introns,intergenic	6_EnhG	TRUE
chr18	74863523	74864368	mCLL	0.384058	5.10236	2.26302	0.443523	1.39833	1.64744e-10		intergenic	7_Enh	TRUE
chr18	77005459	77006064	mCLL	0.246377	4.65364	7.77654	1.67107	1.1362	0.00194115	RP11-1136J12.1	introns,intergenic	7_Enh	FALSE
chr19	647580	648465	mCLL	0.137681	3.68698	2.16976	0.588492	1.01579	0.000763569	RNF126	intergenic,utr3	4_Tx	FALSE
chr19	1045236	1045520	mCLL	0.101449	3.55714	1.18266	0.332475	1.09694	1.92916e-08	ABCA7	introns,tss2kb	4_Tx,6_EnhG	TRUE
chr19	1057227	1057509	mCLL	0.101449	2.57367	1.93303	0.751079	1.37027	1.3493e-07		utr5,introns,intergenic,exons	8_ZNF/Rpts	TRUE
chr19	1058108	1058318	mCLL	0.0362319	1.8889	1.34191	0.710416	1.18309	2.84508e-05		utr5,introns,intergenic,exons	8_ZNF/Rpts	FALSE
chr19	2633291	2633523	mCLL	0.0289855	1.85585	1.7327	0.933637	1.06141	0.00148006	CTC-265F19.3	introns,intergenic	6_EnhG	FALSE
chr19	2774192	2774575	mCLL	0.057971	2.37108	1.96189	0.827424	1.22004	5.96412e-05	SGTA	introns,intergenic	7_Enh	FALSE
chr19	17212762	17213343	mCLL	0.0797101	2.50638	2.61164	1.042	1.38616	1.17106e-05	MYO9B	utr5,tss2kb,exons	6_EnhG	FALSE
chr19	18279882	18280284	mCLL	0.0724638	4.19507	1.0525	0.25089	1.07519	2.5036e-06	PIK3R2	intergenic,utr3,exons	7_Enh,2_TssAFlnk	FALSE
chr19	19701884	19702251	mCLL	0.0507246	2.5174	1.12838	0.448231	1.04142	0.000103613	PHF5CP	introns,intergenic	7_Enh	FALSE
chr19	38417560	38417831	mCLL	0.0289855	2.80733	1.55704	0.554634	1.07821	3.59417e-05	SIPA1L3	introns,intergenic	7_Enh	FALSE
chr19	47597064	47597447	mCLL	0.181159	3.11059	2.57125	0.826612	1.76127	8.95889e-12	ZC3H4	introns,intergenic,utr3,exons	6_EnhG	TRUE
chr2	3707691	3707854	mCLL	0.0289855	2.00542	1.3697	0.683001	1.07029	0.000664639	ALLC	introns,intergenic	15_Quies	FALSE
chr2	12692209	12692519	mCLL	0.0652174	2.4122	1.96777	0.815759	1.07974	0.000259262	AC096559.2	introns,intergenic	5_TxWk,7_Enh	FALSE
chr2	24437723	24438179	mCLL	0.26087	3.39706	3.04082	0.895135	1.74718	4.95498e-11		introns,intergenic	4_Tx	TRUE
chr2	30849927	30850357	mCLL	0.181159	2.67731	4.638	1.73234	1.27272	0.000371129	CAPN13	introns,intergenic	7_Enh	FALSE
chr2	43612462	43612817	mCLL	0.144928	2.16498	3.32937	1.53783	1.94971	4.09901e-10	THADA	introns,intergenic	5_TxWk	TRUE
chr2	44461555	44461861	mCLL	0.108696	2.65488	2.1361	0.804592	1.47861	3.28337e-08	snoU13	introns,intergenic,utr3	5_TxWk	FALSE
chr2	44690671	44690986	mCLL	0.0797101	2.0847	1.98982	0.954489	1.22963	0.000110172	CAMKMT	introns,intergenic	9_Het	FALSE
chr2	44777768	44778405	mCLL	0.0507246	3.29568	1.13497	0.344383	1.06357	4.84163e-06	CAMKMT	introns,intergenic,utr3	15_Quies	FALSE
chr2	45121258	45121405	mCLL	0.0289855	1.35207	1.06923	0.790807	1.19391	0.000233623	RP11-89K21.1	intergenic	14_ReprPCWk	FALSE
chr2	49212061	49213040	mCLL	0.405797	5.80091	3.86604	0.666455	1.37711	1.28179e-06		introns,intergenic	15_Quies	TRUE
chr2	49217680	49217829	mCLL	0.0289855	2.83855	2.13954	0.753745	1.28624	4.00878e-06		utr5,introns,intergenic,utr3,exons	15_Quies	TRUE
chr2	49218614	49219248	mCLL	0.282609	4.96185	2.98055	0.600693	1.1799	1.98868e-05		introns,intergenic	7_Enh	TRUE
chr2	49220757	49221114	mCLL	0.137681	3.56151	3.20524	0.899966	1.13148	0.000364063		introns,intergenic	15_Quies	TRUE
chr2	49230201	49230348	mCLL	0.0289855	2.29172	1.55582	0.67889	1.19644	1.08912e-05		introns,intergenic	7_Enh	TRUE
chr2	49231187	49232299	mCLL	0.34058	5.37949	2.36766	0.440127	1.1109	1.17106e-05		introns,intergenic	7_Enh	TRUE
chr2	49239178	49239814	mCLL	0.166667	3.55032	1.99656	0.562361	1.16804	9.81361e-06		introns,intergenic	15_Quies	TRUE
chr2	49255322	49255506	mCLL	0.0289855	1.90955	1.19055	0.623468	1.03046	0.000341819		introns,intergenic	15_Quies	TRUE
chr2	49295196	49295343	mCLL	0.0289855	1.75714	1.15605	0.657917	1.07377	0.000250062		introns,intergenic	15_Quies	FALSE
chr2	49488243	49488510	mCLL	0.057971	1.7792	1.41885	0.797469	1.29002	1.9764e-05	RNU6-439P	intergenic	15_Quies	TRUE
chr2	49599457	49599802	mCLL	0.0434783	2.02116	1.44074	0.712829	1.01138	0.00113764	RNU6-439P	intergenic	15_Quies	FALSE
chr2	49675621	49675944	mCLL	0.0507246	2.02645	1.17865	0.581633	1.01034	0.000645811	RNU6-439P	intergenic	15_Quies	FALSE
chr2	49717921	49718285	mCLL	0.0942029	3.23605	1.08639	0.335716	1.04455	3.38401e-06	RNU6-439P	intergenic	15_Quies	TRUE
chr2	55014918	55015617	mCLL	0.0507246	3.363	1.64436	0.488955	1.64713	1.53284e-13	AC104781.1	introns,intergenic	7_Enh,2_TssAFlnk	TRUE
chr2	60296009	60296179	mCLL	0.0362319	1.48791	1.06503	0.71579	1.0043	0.0022238	RP11-444A22.1	introns,intergenic	15_Quies	FALSE
chr2	61198648	61199195	mCLL	0.210145	4.93213	1.61099	0.326631	1.66548	3.74799e-18	RNA5SP95	introns,intergenic	7_Enh	TRUE
chr2	61199364	61200876	mCLL	0.456522	6.42848	2.81011	0.437134	1.87619	6.41438e-19	RNA5SP95	introns,intergenic	7_Enh	TRUE
chr2	61203551	61203744	mCLL	0.0362319	2.42476	1.97228	0.81339	1.78434	1.02601e-11	RNA5SP95	introns,intergenic	7_Enh	TRUE
chr2	64398574	64398835	mCLL	0.0652174	2.21319	1.45859	0.659048	1.13687	2.81782e-05	PELI1	introns,intergenic	15_Quies	FALSE
chr2	69958271	69959075	mCLL	0.326087	4.74484	2.50098	0.527095	1.27141	4.54286e-06		introns,intergenic	7_Enh	FALSE
chr2	74190944	74191251	mCLL	0.0724638	2.13757	1.34529	0.629355	1.05498	0.000200171	RNA5SP97	introns,intergenic	5_TxWk	FALSE
chr2	97009582	97010178	mCLL	0.485507	5.1023	2.78923	0.546661	1.21219	8.88035e-07	NCAPH	utr5,introns,intergenic,exons	7_Enh	TRUE
chr2	98578057	98578337	mCLL	0.057971	2.22781	1.94045	0.871014	1.68716	1.71141e-09	TMEM131	introns,intergenic	5_TxWk	TRUE
chr2	101706727	101707059	mCLL	0.0869565	2.85253	1.95805	0.686425	1.0978	0.000252317	RN7SL548P	introns,intergenic,utr3,exons	7_Enh	FALSE
chr2	101722947	101723384	mCLL	0.0942029	2.60575	2.57088	0.986621	1.26198	7.67792e-05	TBC1D8	introns,intergenic	15_Quies	FALSE
chr2	101750184	101750643	mCLL	0.0724638	2.2969	2.10961	0.918461	1.43949	2.95555e-06	TBC1D8	introns,intergenic	15_Quies	TRUE
chr2	101790280	101790806	mCLL	0.123188	3.1024	1.85376	0.597526	1.07418	0.000202117	RP11-299H21.1	introns,intergenic	8_ZNF/Rpts,7_Enh	FALSE
chr2	106382320	106382545	mCLL	0.0434783	2.41187	1.31629	0.545755	1.16412	7.95078e-06	NCK2	introns,intergenic	4_Tx	FALSE
chr2	106423499	106423830	mCLL	0.0797101	3.52396	1.56013	0.442721	1.18077	3.13161e-07	NCK2	introns,intergenic	7_Enh	TRUE
chr2	106531483	106532034	mCLL	0.137681	3.3886	2.14523	0.633074	1.2826	2.61865e-06	AC009505.4	intergenic	8_ZNF/Rpts	FALSE
chr2	106551031	106551357	mCLL	0.0652174	2.53104	2.16803	0.856573	1.90144	2.93696e-12	AC009505.4	intergenic	15_Quies	TRUE
chr2	106551477	106552020	mCLL	0.275362	4.45079	2.04923	0.460419	1.6139	1.06034e-11	AC009505.4	intergenic	15_Quies	TRUE
chr2	106673694	106673944	mCLL	0.0362319	2.16787	1.30979	0.604182	1.09267	0.000136908	C2orf40	intergenic	7_Enh,15_Quies	FALSE
chr2	106764205	106764655	mCLL	0.057971	2.66583	1.40338	0.526431	1.19801	1.32464e-06	UXS1	introns,intergenic	7_Enh	TRUE
chr2	111952456	111952717	mCLL	0.057971	2.60167	1.25338	0.481758	1.12525	1.02594e-05	AC108463.1	tss2kb	7_Enh	FALSE
chr2	113551750	113552013	mCLL	0.0434783	2.18331	1.60862	0.736781	1.11707	0.000104832	IL1A	intergenic	15_Quies	FALSE
chr2	113562880	113563490	mCLL	0.166667	3.38244	2.3504	0.694885	1.82206	2.60561e-12	IL1A	intergenic	7_Enh	FALSE
chr2	114359619	114360069	mCLL	0.0869565	4.25259	1.54359	0.362976	1.3972	3.7837e-08	DDX11L2	tss2kb	5_TxWk	FALSE
chr2	114413497	114414229	mCLL	0.231884	3.28424	5.47088	1.6658	1.1858	0.000925189	RP11-395L14.17	tss2kb	15_Quies	FALSE
chr2	120763739	120764071	mCLL	0.123188	3.41569	1.40335	0.410854	1.09337	2.09713e-05	EPB41L5	intergenic	7_Enh	TRUE
chr2	120764557	120764947	mCLL	0.0507246	2.58219	2.28195	0.883725	1.32947	9.37668e-06	EPB41L5	intergenic	7_Enh	FALSE
chr2	120768889	120769415	mCLL	0.224638	4.69337	2.76867	0.589911	1.16271	6.32594e-05	EPB41L5	tss2kb	5_TxWk	FALSE
chr2	139280581	139281056	mCLL	0.0652174	3.04457	1.64013	0.538708	1.07381	3.88374e-05	SPOPL	introns,intergenic	5_TxWk,7_Enh	TRUE
chr2	145223327	145223542	mCLL	0.0289855	1.66271	1.0874	0.653993	1.17873	4.07411e-05	AC009951.1	introns,tss2kb	4_Tx	FALSE
chr2	145248444	145249052	mCLL	0.304348	4.47625	4.25355	0.950249	1.35693	8.50495e-06	ZEB2	introns,intergenic	6_EnhG,5_TxWk	TRUE
chr2	147956124	147956935	mCLL	0.057971	2.88333	1.92997	0.669354	1.29818	6.29094e-05	snoU13	intergenic	15_Quies	FALSE
chr2	152711648	152712198	mCLL	0.166667	3.33491	2.11339	0.633718	1.14298	1.78673e-05	ARL5A	introns,intergenic,exons	15_Quies	FALSE
chr2	153611519	153612104	mCLL	0.123188	3.06258	2.89127	0.944061	1.43817	8.13486e-06	ARL6IP6	introns,intergenic	5_TxWk	FALSE
chr2	160749766	160749921	mCLL	0.0289855	1.86937	1.4077	0.753036	1.18813	6.40203e-05	LY75	introns,intergenic	7_Enh,5_TxWk	FALSE
chr2	165616672	165617114	mCLL	0.166667	5.65153	0.984225	0.174152	1.0481	1.86599e-10	COBLL1	introns,intergenic	1_TssA	TRUE
chr2	168891986	168892403	mCLL	0.0942029	3.33719	1.7206	0.515584	1.23039	3.14749e-06	STK39	introns,intergenic	5_TxWk	FALSE
chr2	177628467	177629165	mCLL	0.0362319	2.81379	1.71593	0.609828	1.13961	0.000355575	AC092162.1	introns,tss2kb	7_Enh,15_Quies	FALSE
chr2	177633568	177634180	mCLL	0.0434783	2.79092	1.40178	0.502265	1.10488	0.000336915	AC092162.1	introns,intergenic	7_Enh	FALSE
chr2	180179588	180179755	mCLL	0.0289855	1.221	1.11355	0.911998	1.16429	0.000831602	AC093911.1	intergenic	15_Quies	FALSE
chr2	184113615	184114025	mCLL	0.188406	3.57214	0.91006	0.254766	1.02491	3.89612e-08	LIN28AP1	intergenic	15_Quies	TRUE
chr2	184131969	184132211	mCLL	0.0362319	2.35991	0.943237	0.399691	1.20654	7.84602e-07	LIN28AP1	intergenic	7_Enh	FALSE
chr2	184133221	184133368	mCLL	0.0289855	1.45991	1.05554	0.723015	1.56	8.80165e-08	LIN28AP1	intergenic	15_Quies	TRUE
chr2	184159789	184160358	mCLL	0.195652	3.46047	2.27285	0.656805	1.78698	1.69053e-12	LIN28AP1	intergenic	15_Quies	TRUE
chr2	184213129	184214181	mCLL	0.384058	5.56229	2.00136	0.359808	1.12017	2.36282e-06	LIN28AP1	intergenic	7_Enh	TRUE
chr2	184360563	184361072	mCLL	0.246377	3.89485	1.75085	0.44953	1.15435	5.24405e-06	CACYBPP2	intergenic	7_Enh	FALSE
chr2	184408525	184408965	mCLL	0.0797101	2.59589	1.80332	0.694682	1.13317	0.000284601	CACYBPP2	intergenic	7_Enh	FALSE
chr2	184861991	184862140	mCLL	0.0289855	1.78737	1.71889	0.961687	1.55128	1.88443e-07	snoU13	intergenic	15_Quies	FALSE
chr2	184862210	184862568	mCLL	0.0652174	2.47536	2.08475	0.842201	1.50307	2.1241e-07	snoU13	intergenic	15_Quies	FALSE
chr2	184862757	184863187	mCLL	0.101449	2.92831	2.12927	0.727133	1.54911	2.04671e-08	snoU13	intergenic	15_Quies	TRUE
chr2	184865717	184865993	mCLL	0.0362319	1.8251	1.61125	0.882827	1.50164	1.23429e-06	snoU13	intergenic	15_Quies	TRUE
chr2	184932258	184932572	mCLL	0.0724638	2.84624	1.12261	0.394418	1.18921	7.28875e-08	snoU13	intergenic	15_Quies	TRUE
chr2	185215752	185216294	mCLL	0.427536	4.73127	2.96798	0.627311	1.64195	3.81866e-12	MIR548AE1	intergenic	15_Quies	TRUE
chr2	185221724	185222502	mCLL	0.362319	5.06777	1.5356	0.303013	1.47635	9.88716e-15	MIR548AE1	intergenic	15_Quies	TRUE
chr2	185227981	185228646	mCLL	0.23913	4.52446	1.91382	0.422994	1.25521	2.21836e-07	MIR548AE1	intergenic	15_Quies	TRUE
chr2	185235437	185236434	mCLL	0.550725	7.10468	3.06888	0.431952	1.63066	1.01016e-12	MIR548AE1	intergenic	7_Enh,15_Quies	TRUE
chr2	185308907	185309423	mCLL	0.362319	4.42276	2.50388	0.566137	1.27964	5.04545e-07	MIR548AE1	intergenic	15_Quies	TRUE
chr2	185316016	185316163	mCLL	0.0289855	1.85781	1.58283	0.851984	1.39664	1.26449e-06	MIR548AE1	intergenic	15_Quies	TRUE
chr2	185442591	185442752	mCLL	0.0362319	1.95869	1.01019	0.515749	1.023	0.000139426	ZNF804A	intergenic	15_Quies	FALSE
chr2	185461563	185461908	mCLL	0.398551	6.22587	3.72466	0.598256	1.37578	1.90786e-07	ZNF804A	tss2kb	14_ReprPCWk,10_TssBiv	TRUE
chr2	185462197	185463829	mCLL	0.550725	9.07345	5.12243	0.564551	1.5696	1.15915e-08	ZNF804A	utr5,tss2kb	2_TssAFlnk,1_TssA	TRUE
chr2	185464031	185464192	mCLL	0.0289855	4.60258	3.51928	0.764632	1.62555	5.70497e-11	ZNF804A	introns,intergenic	2_TssAFlnk	TRUE
chr2	185476229	185476629	mCLL	0.275362	3.9581	2.10015	0.530595	1.44859	1.82791e-11	ZNF804A	introns,intergenic	15_Quies	TRUE
chr2	185510717	185511480	mCLL	0.384058	5.01603	1.99407	0.397539	1.14198	1.1539e-06	ZNF804A	introns,intergenic	7_Enh	TRUE
chr2	185551141	185551581	mCLL	0.0797101	3.38048	1.63256	0.482938	1.11775	4.23624e-06	ZNF804A	introns,intergenic	15_Quies	TRUE
chr2	185592608	185592881	mCLL	0.0724638	3.03607	2.27039	0.747805	1.31554	1.27219e-06	ZNF804A	introns,intergenic	15_Quies	TRUE
chr2	185594800	185594947	mCLL	0.0289855	2.10151	1.34334	0.639225	1.52315	6.95175e-10	ZNF804A	introns,intergenic	15_Quies	TRUE
chr2	185594980	185595516	mCLL	0.5	6.01958	3.00273	0.498827	1.43451	2.05313e-09	ZNF804A	introns,intergenic	15_Quies	TRUE
chr2	185596110	185596414	mCLL	0.0797101	3.75833	1.90056	0.505692	1.26698	4.37598e-08	ZNF804A	introns,intergenic	15_Quies	TRUE
chr2	185621660	185622154	mCLL	0.376812	4.39528	2.44354	0.555945	1.3027	1.6069e-07	AC010747.2	introns,intergenic	15_Quies	TRUE
chr2	185629878	185630635	mCLL	0.369565	5.03888	2.29438	0.455336	1.21468	1.12021e-06	AC010747.2	introns,intergenic	1_TssA,15_Quies	TRUE
chr2	185652184	185652350	mCLL	0.0289855	1.84256	1.15145	0.624919	1.02967	0.000301716	AC010747.2	introns,intergenic	15_Quies	TRUE
chr2	185661239	185661532	mCLL	0.0434783	2.43072	1.90586	0.784074	1.05346	0.000629525	AC010747.2	introns,intergenic	15_Quies	FALSE
chr2	185664067	185664474	mCLL	0.304348	3.83036	2.3613	0.61647	1.36165	1.07053e-07	AC010747.2	introns,intergenic	15_Quies	TRUE
chr2	187867793	187868207	mCLL	0.0434783	2.28555	1.41332	0.618372	1.01999	0.00201647		utr5,introns,tss2kb,utr3	15_Quies	FALSE
chr2	191535298	191535596	mCLL	0.0434783	2.47315	2.09298	0.846281	1.63061	1.86391e-09	NAB1	introns,intergenic	5_TxWk	TRUE
chr2	194799883	194800179	mCLL	0.0362319	1.9958	0.932328	0.467144	1.10335	1.8597e-05	RP11-764E7.1	intergenic	15_Quies	FALSE
chr2	197029307	197029738	mCLL	0.173913	5.14242	0.848852	0.165069	1.18838	5.67462e-17	STK17B	introns,intergenic	6_EnhG,3_TxFlnk	TRUE
chr2	197029777	197029979	mCLL	0.0289855	3.98567	0.754611	0.189331	1.19852	3.74799e-18	STK17B	introns,intergenic	6_EnhG	TRUE
chr2	197097738	197098168	mCLL	0.0942029	2.70141	1.68243	0.622797	1.54943	2.14156e-10	HECW2	introns,intergenic	7_Enh	TRUE
chr2	197376537	197376712	mCLL	0.0289855	1.60451	0.871955	0.54344	1.05526	0.000456951	HECW2	introns,intergenic	14_ReprPCWk	TRUE
chr2	202285150	202285454	mCLL	0.057971	2.59537	1.5741	0.606505	1.60199	4.30095e-11	Y_RNA	utr5,introns,intergenic,utr3,exons	5_TxWk	TRUE
chr2	208199394	208199596	mCLL	0.0362319	2.10886	1.28342	0.608584	1.45335	5.46352e-08	MIR1302-4	introns,intergenic	7_Enh	TRUE
chr2	217356445	217356977	mCLL	0.275362	4.29183	1.79836	0.419019	1.30985	2.16984e-07	AC098820.4	introns,intergenic	7_Enh	TRUE
chr2	222284634	222285399	mCLL	0.123188	3.6067	2.51638	0.697696	1.0317	0.00285572	EPHA4	intergenic,utr3	7_Enh	FALSE
chr2	224663740	224664144	mCLL	0.0724638	4.08001	0.976401	0.239313	1.02742	7.3715e-08	AP1S3	introns,intergenic	5_TxWk	TRUE
chr2	225522113	225522410	mCLL	0.0652174	2.74368	1.26514	0.46111	1.17922	5.20945e-06	CUL3	intergenic	15_Quies	FALSE
chr2	240196789	240197337	mCLL	0.297101	4.41176	1.41675	0.321129	1.25138	7.17688e-09	HDAC4	introns,intergenic	12_EnhBiv	TRUE
chr20	5748218	5748425	mCLL	0.0362319	2.40002	1.50915	0.628808	1.20205	5.71159e-06	C20orf196	introns,intergenic	6_EnhG	TRUE
chr20	15313347	15314220	mCLL	0.101449	3.86889	1.93054	0.498992	1.39402	1.09269e-08	RNA5SP475	introns,intergenic	7_Enh,2_TssAFlnk,7_Enh	TRUE
chr20	15932590	15932768	mCLL	0.0362319	1.73351	1.21408	0.700356	1.20325	2.7802e-05	MACROD2	introns,intergenic	5_TxWk	FALSE
chr20	16414750	16415173	mCLL	0.376812	4.61543	0.980377	0.212413	1.2435	2.45532e-12	AL118509.1	introns,intergenic	15_Quies	TRUE
chr20	16443494	16443760	mCLL	0.0362319	1.75063	1.30036	0.742793	1.00224	0.00194964	AL118509.1	introns,intergenic	15_Quies	FALSE
chr20	25520440	25520587	mCLL	0.0289855	1.57909	1.21191	0.767473	1.09061	0.000983402	NINL	introns,intergenic	1_TssA	FALSE
chr20	25520879	25521251	mCLL	0.101449	2.95355	2.04839	0.693533	1.09127	0.000329813	NINL	introns,intergenic	5_TxWk	FALSE
chr20	25699697	25700238	mCLL	0.0797101	2.97355	1.72458	0.579973	1.04061	0.000302073	VN1R108P	intergenic	15_Quies	FALSE
chr20	26188731	26189475	mCLL	0.101449	3.49448	4.25491	1.21761	1.34519	4.13638e-05		introns,tss2kb	12_EnhBiv	FALSE
chr20	33657757	33658266	mCLL	0.195652	3.46221	2.08161	0.601237	1.55429	5.85483e-11		introns,intergenic	7_Enh	TRUE
chr20	38502494	38503078	mCLL	0.144928	3.48286	1.92827	0.553647	1.01469	0.000243318	HSPE1P1	intergenic	15_Quies	TRUE
chr20	46063004	46063257	mCLL	0.0362319	2.58773	1.24705	0.481911	1.11482	5.95768e-06	RP1-148H17.1	intergenic	7_Enh	TRUE
chr20	48533234	48533623	mCLL	0.0507246	3.14868	2.22759	0.707466	1.14413	3.23234e-05	SPATA2	tss2kb	7_Enh,15_Quies	FALSE
chr20	52542620	52542893	mCLL	0.0507246	3.6806	1.22859	0.333802	1.09966	2.32741e-09	AC005220.3	intergenic	7_Enh	TRUE
chr21	14740553	14740817	mCLL	0.0289855	1.15292	1.00296	0.869931	1.1459	0.00115386	AL050302.1	intergenic	15_Quies	FALSE
chr21	15942207	15942491	mCLL	0.0362319	2.05874	1.593	0.773771	1.02377	0.00081812	SAMSN1-AS1	introns,intergenic	15_Quies	FALSE
chr21	16436675	16438531	mCLL	0.630435	9.20862	1.2721	0.138143	1.24595	2.40188e-11		introns,tss2kb	1_TssA	TRUE
chr21	26879860	26880226	mCLL	0.166667	4.07398	0.823095	0.202037	1.10672	1.32925e-09	AP000221.1	intergenic	15_Quies	TRUE
chr21	26922657	26923231	mCLL	0.0797101	2.63081	2.1653	0.823054	1.73275	3.05867e-10	MIR155HG	intergenic	15_Quies	TRUE
chr21	26923938	26924085	mCLL	0.0289855	1.56665	1.20184	0.767144	1.29279	1.86709e-05	MIR155HG	intergenic	15_Quies	FALSE
chr21	30494133	30495006	mCLL	0.268116	4.86492	2.79822	0.575184	1.64571	4.12975e-11	MAP3K7CL	introns,tss2kb	7_Enh,2_TssAFlnk,7_Enh	TRUE
chr21	35310217	35310628	mCLL	0.144928	3.16881	1.88546	0.595004	1.00621	0.000500283	LINC00649	utr5,introns,intergenic	7_Enh	FALSE
chr21	42520785	42521170	mCLL	0.0869565	2.44342	1.62927	0.666797	1.17164	7.26395e-05	LINC00323	tss2kb	7_Enh	FALSE
chr21	43253355	43253915	mCLL	0.057971	3.34953	1.65639	0.494514	1.11195	7.28568e-06	PRDM15	introns,intergenic	6_EnhG,7_Enh	FALSE
chr21	43256312	43256664	mCLL	0.0362319	2.55351	1.17997	0.462098	1.09181	1.09958e-05	PRDM15	introns,utr3,tss2kb,exons	6_EnhG	FALSE
chr21	44772435	44773125	mCLL	0.434783	6.0239	3.99697	0.663519	1.51344	1.20432e-07	AP001046.5	intergenic	7_Enh	TRUE
chr21	44789014	44789370	mCLL	0.101449	3.24966	1.77283	0.545543	1.07447	9.32031e-05	AP001046.6	intergenic	7_Enh	FALSE
chr21	44790292	44790667	mCLL	0.0652174	3.11234	1.60872	0.516883	1.37996	1.42702e-08	AP001046.6	intergenic	7_Enh	TRUE
chr21	45471475	45471809	mCLL	0.0362319	1.78635	1.31679	0.73714	1.0269	0.00149509	H2AFZP1	introns,intergenic	4_Tx	FALSE
chr22	20023685	20023964	mCLL	0.0724638	2.34846	1.93449	0.823725	1.18536	9.87106e-05		introns,tss2kb	6_EnhG	FALSE
chr22	22400832	22401109	mCLL	0.0434783	1.46021	1.60056	1.09611	1.13869	0.00127807	LL22NC03-23C6.15	utr5,intergenic	7_Enh	FALSE
chr22	24903595	24904086	mCLL	0.0652174	1.91878	2.60986	1.36016	2.28412	1.8881e-14	AP000355.2	introns,intergenic	7_Enh	TRUE
chr22	26019334	26019573	mCLL	0.0434783	2.29842	1.36302	0.593022	1.28346	5.15502e-07	CTA-407F11.6	introns,intergenic	4_Tx	FALSE
chr22	36753438	36753703	mCLL	0.0434783	2.23967	1.36536	0.609625	1.1026	3.32815e-05	MYH9	introns,intergenic	6_EnhG	FALSE
chr22	41818565	41819040	mCLL	0.0869565	2.71766	2.18339	0.803409	1.73427	1.0693e-11	CTA-223H9.9	intergenic	7_Enh	TRUE
chr22	50972951	50973100	mCLL	0.0289855	3.66848	1.3637	0.371735	1.19576	1.60971e-08	ODF3B	tss2kb	7_Enh	TRUE
chr3	233932	234380	mCLL	0.123188	2.59482	3.33109	1.28375	1.15988	0.000979565	CHL1	intergenic	7_Enh	FALSE
chr3	239275	239643	mCLL	0.0652174	2.82558	1.89125	0.669332	1.08182	0.000302536		utr5,introns,tss2kb,exons	11_BivFlnk	TRUE
chr3	260713	261120	mCLL	0.217391	2.91462	3.66415	1.25716	1.04548	0.00364218	CHL1	introns,intergenic	7_Enh	FALSE
chr3	290829	291210	mCLL	0.057971	2.13696	1.70917	0.799814	1.03888	0.00168309	CHL1	introns,intergenic	7_Enh	FALSE
chr3	319655	319906	mCLL	0.0507246	2.04408	2.18318	1.06805	1.06748	0.00213803	RNU6-1194P	introns,intergenic	2_TssAFlnk	TRUE
chr3	332841	333003	mCLL	0.0362319	1.84556	1.83865	0.99626	1.33815	2.48255e-05	RNU6-1194P	introns,intergenic	7_Enh	TRUE
chr3	339179	339705	mCLL	0.130435	2.89929	2.43444	0.839669	1.10298	0.000554171	RPS8P6	introns,intergenic	7_Enh	TRUE
chr3	10254885	10255270	mCLL	0.217391	3.46924	2.79459	0.805535	1.68018	2.38673e-10	RNU6-814P	introns,intergenic,exons	6_EnhG	TRUE
chr3	10273898	10274250	mCLL	0.0289855	2.07537	1.36317	0.65683	1.15803	7.23397e-05	RNU6-814P	introns,intergenic	4_Tx	FALSE
chr3	10431676	10432494	mCLL	0.492754	5.9687	0.937788	0.157118	1.18188	3.97588e-14	MIR885	introns,intergenic	7_Enh,2_TssAFlnk,7_Enh	TRUE
chr3	10437423	10437771	mCLL	0.101449	3.80455	0.980187	0.257635	1.0031	6.42166e-07	MIR885	introns,tss2kb	7_Enh	TRUE
chr3	10486242	10486470	mCLL	0.0362319	2.57311	1.16521	0.452841	1.12472	7.99719e-06	ATP2B2	introns,intergenic	15_Quies	TRUE
chr3	11643133	11643841	mCLL	0.514493	5.53027	0.88839	0.160641	1.14647	6.63605e-13	VGLL4	introns,intergenic,utr3,exons	7_Enh	TRUE
chr3	11645579	11645902	mCLL	0.0434783	2.15643	1.62286	0.752569	1.14062	0.000373765	VGLL4	utr5,introns,intergenic	7_Enh	FALSE
chr3	16421442	16421656	mCLL	0.0362319	2.29568	2.04823	0.892211	1.76361	1.29876e-10	RFTN1	introns,intergenic	7_Enh	TRUE
chr3	16488787	16488941	mCLL	0.0289855	1.39324	0.879828	0.631499	1.14922	0.000123241	RFTN1	introns,intergenic	6_EnhG	TRUE
chr3	17816659	17816956	mCLL	0.0434783	1.90158	1.59129	0.836824	1.12625	0.000402854	TBC1D5	introns,intergenic	15_Quies	FALSE
chr3	30176695	30176958	mCLL	0.0434783	1.87324	1.33126	0.710672	1.23058	2.59803e-05	AC137674.1	intergenic	15_Quies	TRUE
chr3	31983495	31983824	mCLL	0.0507246	3.48691	2.22119	0.637008	1.0058	0.000281855	OSBPL10	introns,intergenic	6_EnhG	TRUE
chr3	32016509	32016723	mCLL	0.0362319	2.75277	1.72302	0.625921	1.09913	3.26282e-05	OSBPL10	introns,intergenic	6_EnhG	FALSE
chr3	32511366	32511788	mCLL	0.0942029	3.28893	1.8097	0.550242	1.3528	6.95364e-09	CMTM6	introns,intergenic	6_EnhG	TRUE
chr3	36933331	36933493	mCLL	0.0289855	1.72782	1.2195	0.705804	1.06101	0.000556198	TRANK1	introns,intergenic	3_TxFlnk	FALSE
chr3	53226273	53226420	mCLL	0.0289855	1.59804	1.25652	0.786287	1.15953	0.000107822	AC097015.1	intergenic,utr3	6_EnhG	FALSE
chr3	58405532	58405901	mCLL	0.0942029	2.71534	1.75087	0.644807	1.61213	8.66457e-12	RP11-802O23.3	introns,intergenic	6_EnhG	TRUE
chr3	59410109	59410825	mCLL	0.456522	5.8911	0.983238	0.166902	1.03437	8.71704e-08	RP11-285B24.1	intergenic	7_Enh	TRUE
chr3	67040246	67041215	mCLL	0.5	6.31368	1.49593	0.236936	1.28344	2.07432e-10	KBTBD8	intergenic	1_TssA,2_TssAFlnk,7_Enh	TRUE
chr3	67400299	67400446	mCLL	0.0289855	1.53251	0.898493	0.586289	1.00549	0.000787261	RP11-85I21.1	intergenic	15_Quies	FALSE
chr3	104263165	104263352	mCLL	0.0289855	2.16757	0.909349	0.419524	1.02208	2.59097e-05	RP11-281P11.1	intergenic	15_Quies	FALSE
chr3	110912876	110913223	mCLL	0.144928	2.83021	2.42705	0.857551	1.50312	3.81003e-07	PVRL3	introns,intergenic	7_Enh	FALSE
chr3	111137181	111137625	mCLL	0.268116	3.34475	3.0798	0.920786	1.03717	0.00138534	ATP6V0CP2	introns,intergenic	7_Enh	FALSE
chr3	111243261	111243680	mCLL	0.0724638	2.72215	2.27419	0.835438	1.20086	4.0939e-05	CD96	introns,intergenic	7_Enh	FALSE
chr3	111248907	111249681	mCLL	0.318841	4.68067	3.62242	0.77391	1.223	6.30195e-05	CD96	introns,intergenic	7_Enh	FALSE
chr3	114114037	114114340	mCLL	0.0869565	2.77374	1.28977	0.464994	1.02097	2.71965e-05	ZBTB20-AS1	introns,intergenic	5_TxWk	FALSE
chr3	114130723	114131060	mCLL	0.0942029	3.4938	1.47288	0.42157	1.68817	7.49918e-17	ZBTB20-AS1	introns,intergenic	15_Quies	TRUE
chr3	114131271	114131607	mCLL	0.0652174	3.26653	1.31922	0.403862	1.2436	8.98314e-09	ZBTB20-AS1	introns,intergenic	15_Quies	TRUE
chr3	114146275	114147510	mCLL	0.434783	6.35742	4.88972	0.769137	2.47538	1.1128e-23	RP11-197K3.1	introns,intergenic	7_Enh	TRUE
chr3	114156740	114157129	mCLL	0.0507246	3.05009	1.47138	0.482406	1.65095	7.6533e-16	RP11-197K3.1	introns,intergenic	7_Enh	TRUE
chr3	114166449	114166675	mCLL	0.0362319	3.91352	2.32549	0.594219	2.09687	2.04605e-27	RP11-197K3.1	introns,intergenic	7_Enh	TRUE
chr3	114168522	114168807	mCLL	0.0507246	4.04447	2.37211	0.586507	1.89981	3.4682e-20	RP11-197K3.1	introns,intergenic	1_TssA	TRUE
chr3	114168884	114169102	mCLL	0.101449	4.61917	2.10017	0.454663	1.85613	8.05819e-23	RP11-197K3.1	introns,intergenic	1_TssA,5_TxWk	TRUE
chr3	114169892	114170695	mCLL	0.601449	7.42586	1.45555	0.19601	1.64748	4.33218e-25	RP11-197K3.1	introns,tss2kb	7_Enh	TRUE
chr3	114173563	114173757	mCLL	0.0362319	4.18626	1.08066	0.258145	1.03815	2.27693e-10	ZBTB20	utr5,introns,tss2kb	2_TssAFlnk	TRUE
chr3	114378047	114378480	mCLL	0.0434783	2.0067	1.52843	0.76166	1.13955	0.000611994	ZBTB20-AS2	introns,intergenic	7_Enh	FALSE
chr3	119270587	119270830	mCLL	0.0652174	2.63716	1.94022	0.735725	1.72485	5.59592e-11		introns,intergenic	7_Enh	TRUE
chr3	121733626	121733916	mCLL	0.173913	3.45631	1.22007	0.352997	1.07277	4.54663e-07	ILDR1	introns,intergenic	7_Enh	TRUE
chr3	121744101	121744609	mCLL	0.289855	4.58253	1.78211	0.388893	1.25736	1.31799e-07	Y_RNA	tss2kb	7_Enh	FALSE
chr3	121799087	121799372	mCLL	0.0362319	3.32051	2.53199	0.762531	1.6045	2.91407e-10	CD86	introns,intergenic	7_Enh	TRUE
chr3	125069483	125070424	mCLL	0.34058	4.9769	1.13027	0.227104	1.10115	7.49174e-09	ZNF148	introns,intergenic	7_Enh	TRUE
chr3	141105074	141105386	mCLL	0.0362319	2.67528	3.27396	1.22378	1.8365	9.37747e-10		utr5,introns,tss2kb	1_TssA	FALSE
chr3	141105559	141106014	mCLL	0.173913	3.59203	4.33469	1.20675	2.12147	3.61704e-13		utr5,introns,tss2kb	1_TssA	TRUE
chr3	141110236	141110411	mCLL	0.0289855	2.0321	1.19553	0.588322	1.02968	0.000448421	ZBTB38	introns,intergenic	15_Quies	FALSE
chr3	160383034	160383397	mCLL	0.0434783	1.9048	1.57956	0.829253	1.09922	0.00101045	ARL14	intergenic	1_TssA	FALSE
chr3	167859352	167859804	mCLL	0.123188	3.55451	0.955852	0.268913	1.02555	2.15309e-05	GOLIM4	intergenic	15_Quies	TRUE
chr3	169773015	169773735	mCLL	0.0869565	3.62404	1.8665	0.515034	1.52947	4.30724e-13	RNU4-38P	introns,tss2kb	7_Enh	TRUE
chr3	177370497	177371134	mCLL	0.101449	3.24445	2.25574	0.695261	1.07081	0.000485319	LINC00578	introns,intergenic	15_Quies	FALSE
chr3	183262615	183262806	mCLL	0.0289855	2.50971	1.29454	0.515813	1.19417	4.44164e-06	KLHL6	introns,tss2kb	6_EnhG	TRUE
chr3	187580578	187580948	mCLL	0.0652174	1.07676	1.97455	1.83378	1.02956	0.00642968	RP11-30O15.1	intergenic	15_Quies	FALSE
chr3	188012819	188012978	mCLL	0.0289855	1.90102	1.42046	0.74721	1.10871	0.000215019	LPP	introns,intergenic	7_Enh	FALSE
chr3	188066246	188066625	mCLL	0.173913	3.1818	2.18089	0.685426	1.44223	1.42702e-08	LPP	introns,intergenic	5_TxWk	TRUE
chr3	190976293	190976440	mCLL	0.0289855	2.43064	1.13534	0.467095	1.10723	1.02838e-05	UTS2B	introns,intergenic	7_Enh	FALSE
chr4	206181	206754	mCLL	0.108696	2.52077	2.75459	1.09276	1.38154	2.84877e-05	ZNF876P	utr5,introns,tss2kb	8_ZNF/Rpts	FALSE
chr4	918380	918636	mCLL	0.0289855	1.92839	1.30785	0.678207	1.28458	1.02594e-05	GAK	introns,intergenic	7_Enh	TRUE
chr4	955198	955837	mCLL	0.253623	4.46199	3.45284	0.773835	1.72448	2.19864e-09	DGKQ	introns,intergenic,exons	5_TxWk,6_EnhG	FALSE
chr4	3259457	3259693	mCLL	0.0289855	2.06684	1.15707	0.559823	1.1279	0.000108265	MSANTD1	introns,intergenic	7_Enh	TRUE
chr4	39038443	39038773	mCLL	0.0724638	2.56701	2.01476	0.784865	1.68272	3.26029e-10	TMEM156	intergenic	7_Enh	FALSE
chr4	39039169	39039335	mCLL	0.0289855	1.49189	1.31967	0.884563	1.08992	0.00106923	TMEM156	intergenic	7_Enh	FALSE
chr4	47567152	47567600	mCLL	0.195652	3.43616	2.29508	0.66792	1.00804	0.000807177	AC092597.3	introns,intergenic	7_Enh	FALSE
chr4	48565827	48566258	mCLL	0.057971	2.88878	1.65915	0.574344	1.65361	7.721e-12	FRYL	utr5,introns,intergenic,exons	4_Tx	TRUE
chr4	56845751	56846125	mCLL	0.0869565	2.73744	1.46244	0.534236	1.28588	2.91007e-07	CEP135	introns,intergenic	5_TxWk	TRUE
chr4	75172488	75172635	mCLL	0.0289855	1.89299	1.21023	0.639322	1.2631	3.952e-06	EPGN	tss2kb	15_Quies	TRUE
chr4	84187842	84188095	mCLL	0.0507246	2.43324	1.12872	0.463873	1.11745	1.71895e-06	COQ2	introns,intergenic,utr3	6_EnhG	FALSE
chr4	84188743	84188974	mCLL	0.0362319	1.4987	1.25467	0.837168	1.29189	2.83402e-05	COQ2	introns,intergenic,utr3,exons	6_EnhG	FALSE
chr4	86551530	86551817	mCLL	0.0362319	1.84585	1.57791	0.854843	1.01785	0.00178214	ARHGAP24	introns,intergenic	8_ZNF/Rpts	FALSE
chr4	102774998	102775343	mCLL	0.0652174	3.39916	1.49017	0.438393	1.34481	2.94015e-10	BANK1	introns,intergenic	6_EnhG	TRUE
chr4	103537858	103538164	mCLL	0.0797101	2.68137	2.19468	0.818493	1.43353	9.42438e-07	NFKB1	intergenic,utr3	4_Tx	TRUE
chr4	103540279	103540478	mCLL	0.0507246	3.00457	1.11782	0.372038	1.03072	5.17606e-07	NFKB1	intergenic	5_TxWk	FALSE
chr4	170553436	170553969	mCLL	0.0362319	1.90538	1.50907	0.792006	1.04092	0.00235379	CLCN3	introns,intergenic	5_TxWk	FALSE
chr4	175442986	175444015	mCLL	0.376812	5.78663	1.96299	0.339229	1.07485	6.14416e-05		utr5,introns,tss2kb	2_TssAFlnk	TRUE
chr4	175512522	175513193	mCLL	0.188406	3.85852	1.70904	0.442927	1.23307	1.20249e-06	RP11-440I14.2	intergenic	7_Enh	TRUE
chr4	175684650	175685667	mCLL	0.34058	5.20804	1.82071	0.349595	1.04134	1.75574e-05	GLRA3	introns,intergenic	15_Quies	TRUE
chr4	175749903	175751043	mCLL	0.427536	6.85953	4.92692	0.71826	1.46682	1.50786e-06		utr5,tss2kb	12_EnhBiv,11_BivFlnk,15_Quies	TRUE
chr4	175781007	175781506	mCLL	0.26087	3.78715	3.12559	0.825314	1.46845	5.59641e-07	ADAM29	introns,intergenic	15_Quies	FALSE
chr4	175795076	175796655	mCLL	0.355072	5.48049	3.59455	0.655881	1.67883	4.81258e-10		introns,intergenic	15_Quies	TRUE
chr4	175803634	175804036	mCLL	0.0507246	2.20416	1.87155	0.849096	1.23984	4.92365e-05		introns,intergenic	15_Quies	FALSE
chr4	175831386	175831878	mCLL	0.137681	3.39201	1.68561	0.496937	1.39885	3.08115e-08		introns,intergenic	15_Quies	TRUE
chr4	175839304	175839624	mCLL	0.0507246	1.98754	1.38051	0.694585	1.1802	0.000167716		utr5,introns,tss2kb	15_Quies	FALSE
chr4	175841038	175841527	mCLL	0.253623	3.48032	2.5686	0.738038	1.60552	2.2631e-09	ADAM29	introns,intergenic	15_Quies	TRUE
chr4	175848175	175848521	mCLL	0.108696	3.72829	3.85054	1.03279	1.75358	1.92575e-09	AC105914.1	introns,intergenic	15_Quies	TRUE
chr4	175848997	175850495	mCLL	0.442029	6.94429	4.74756	0.683663	1.37573	6.56674e-06	AC105914.1	introns,tss2kb	5_TxWk	TRUE
chr4	175850532	175850870	mCLL	0.0507246	3.57278	3.39859	0.951247	1.64892	1.23123e-08	AC105914.1	introns,intergenic	5_TxWk	TRUE
chr4	175852095	175852373	mCLL	0.0724638	3.81873	3.57383	0.935868	1.80273	1.25708e-10	AC105914.1	utr5,introns,intergenic	5_TxWk	TRUE
chr4	175854262	175854500	mCLL	0.0289855	3.30556	2.58249	0.781256	1.67949	1.51802e-10	AC105914.1	introns,intergenic	15_Quies	TRUE
chr4	175867408	175867779	mCLL	0.188406	3.68142	3.94566	1.07178	1.74075	2.63848e-09	AC105914.1	introns,intergenic	15_Quies	TRUE
chr4	175869442	175870575	mCLL	0.297101	5.35115	4.14694	0.774962	1.89766	8.49486e-12	AC105914.1	introns,intergenic	15_Quies	TRUE
chr4	175889266	175889745	mCLL	0.108696	3.12199	2.10711	0.674925	1.2819	3.64661e-06	RP13-577H12.2	introns,intergenic	15_Quies	TRUE
chr4	175895746	175896068	mCLL	0.0869565	2.15467	2.25526	1.04669	1.61322	6.0846e-08	RP13-577H12.2	introns,intergenic	15_Quies	TRUE
chr4	175903890	175904770	mCLL	0.231884	4.09718	2.73315	0.66708	1.20684	4.22081e-05	RP13-577H12.2	intergenic	15_Quies	FALSE
chr4	175917242	175917652	mCLL	0.166667	2.91514	2.65196	0.90972	1.20735	6.84042e-05	RP13-577H12.2	intergenic	15_Quies	TRUE
chr4	175955323	175955737	mCLL	0.0507246	1.96633	1.79569	0.91322	1.11154	0.00101733	RP11-391J13.1	intergenic	15_Quies	FALSE
chr4	175987995	175988553	mCLL	0.23913	3.5789	2.7235	0.760987	1.74615	3.42846e-11	RP11-391J13.1	intergenic	15_Quies	TRUE
chr4	176115834	176116115	mCLL	0.0507246	2.24433	1.62587	0.724435	1.1508	0.00011739	RP11-287F9.1	intergenic	15_Quies	FALSE
chr4	176192197	176192674	mCLL	0.115942	2.9092	1.8268	0.62794	1.1364	5.36641e-05	RP11-287F9.1	intergenic	15_Quies	FALSE
chr4	176272523	176273359	mCLL	0.413043	5.67127	4.44993	0.784645	1.61611	1.58605e-08	RP11-287F9.2	introns,intergenic	15_Quies	TRUE
chr4	176280588	176280977	mCLL	0.0724638	2.39309	1.62116	0.677433	1.17559	0.00011534	RP11-287F9.2	introns,intergenic	15_Quies	TRUE
chr4	176307918	176308763	mCLL	0.384058	5.74303	4.6591	0.811262	1.66282	1.25877e-08	RP11-287F9.2	introns,intergenic	7_Enh	TRUE
chr4	176356566	176357000	mCLL	0.137681	3.28704	1.39512	0.424432	1.04596	6.13389e-05	RP11-598D14.1	intergenic	15_Quies	TRUE
chr4	176357418	176357612	mCLL	0.0362319	2.26945	1.76543	0.777912	1.7723	3.85826e-11	RP11-598D14.1	intergenic	15_Quies	TRUE
chr4	176362131	176362798	mCLL	0.144928	3.39293	2.73851	0.807123	1.94486	1.47296e-13	RP11-598D14.1	intergenic	15_Quies	TRUE
chr4	176364835	176365027	mCLL	0.0289855	1.82899	1.12596	0.615618	1.01708	0.000381377	RP11-598D14.1	intergenic	15_Quies	FALSE
chr4	176381109	176381390	mCLL	0.057971	2.30174	1.56097	0.678169	1.29031	3.25103e-06	RP11-598D14.1	introns,intergenic	15_Quies	FALSE
chr4	176405433	176405664	mCLL	0.0434783	1.78292	1.61269	0.904523	1.30892	3.09859e-05	TSEN2P1	intergenic	15_Quies	FALSE
chr4	176446779	176447149	mCLL	0.123188	2.75032	2.21797	0.806439	1.20034	6.70644e-05	TSEN2P1	intergenic	15_Quies	FALSE
chr4	176457983	176458343	mCLL	0.224638	3.41527	2.10522	0.616414	1.26556	1.14382e-06	ADAM20P2	intergenic	15_Quies	FALSE
chr5	17241780	17241927	mCLL	0.0289855	1.94289	1.51179	0.778116	1.31463	5.83441e-06	RNU6-1003P	introns,intergenic	7_Enh	FALSE
chr5	17267238	17267544	mCLL	0.108696	2.84662	2.3262	0.817181	1.41682	6.41506e-07	RNU6-1003P	introns,intergenic	7_Enh	FALSE
chr5	21019073	21019323	mCLL	0.0434783	2.83015	2.62305	0.926824	1.05331	0.0013526	RP11-811J10.1	intergenic	9_Het	FALSE
chr5	21067760	21068321	mCLL	0.253623	4.28789	1.99414	0.465064	1.02201	0.00018993	RP11-811J10.1	intergenic	7_Enh	FALSE
chr5	21191902	21192235	mCLL	0.101449	2.72359	1.49813	0.550055	1.13184	3.83824e-05	RP11-811J10.1	intergenic	15_Quies	FALSE
chr5	21208570	21208717	mCLL	0.0289855	1.40064	1.16897	0.8346	1.02969	0.00227087	RP11-811J10.1	intergenic	15_Quies	FALSE
chr5	33713259	33713606	mCLL	0.0507246	1.5878	1.59094	1.00198	1.00058	0.00593731	ADAMTS12	introns,intergenic	7_Enh	FALSE
chr5	35212293	35213171	mCLL	0.391304	5.48232	3.15702	0.575855	1.28174	8.02758e-06	PRLR	introns,intergenic	7_Enh	TRUE
chr5	40280781	40280953	mCLL	0.0434783	2.69289	1.92817	0.716021	1.40674	9.66916e-08	RNU1-150P	intergenic	15_Quies	TRUE
chr5	49897438	49897751	mCLL	0.123188	2.6295	1.63944	0.623482	1.07333	0.000130467	RP11-269M20.2	tss2kb	15_Quies	FALSE
chr5	53394097	53394524	mCLL	0.0942029	2.87936	2.14824	0.746083	1.47431	1.10953e-07	MIR4459	introns,intergenic	5_TxWk	TRUE
chr5	60268120	60268369	mCLL	0.0507246	2.11756	1.54426	0.729262	1.28737	4.5157e-06	NDUFAF2	introns,intergenic	15_Quies	TRUE
chr5	61587602	61588067	mCLL	0.347826	4.36416	2.76284	0.633074	1.8031	4.05267e-13	KIF2A	intergenic	15_Quies	TRUE
chr5	67571162	67571444	mCLL	0.0434783	2.39747	1.39646	0.582474	1.27571	9.80849e-07	PIK3R1	introns,intergenic	4_Tx	FALSE
chr5	68670735	68671412	mCLL	0.405797	5.21823	1.77181	0.339541	1.22538	2.15058e-08	RAD17	introns,intergenic	7_Enh	TRUE
chr5	73773555	73773715	mCLL	0.0289855	2.03009	1.0334	0.509043	1.01929	0.000383594	CTC-419K13.1	introns,intergenic	15_Quies	FALSE
chr5	78279540	78279735	mCLL	0.0507246	4.81423	1.10531	0.229591	1.09786	1.35031e-09	ARSB	introns,intergenic	7_Enh,2_TssAFlnk	TRUE
chr5	80508043	80508383	mCLL	0.0724638	2.99539	1.58428	0.528908	1.15905	1.88658e-05	CKMT2	introns,intergenic,exons	15_Quies	TRUE
chr5	85961680	85962438	mCLL	0.115942	3.4809	2.87673	0.826432	1.35757	3.3155e-05	RNU6-804P	intergenic	15_Quies	FALSE
chr5	88117113	88117301	mCLL	0.0362319	2.44766	1.11595	0.455926	1.14188	4.44164e-06	MEF2C	introns,intergenic	3_TxFlnk	FALSE
chr5	88168799	88169215	mCLL	0.057971	3.25687	1.3683	0.420129	1.17712	9.53094e-07	MEF2C	introns,intergenic	6_EnhG	FALSE
chr5	88169272	88169595	mCLL	0.115942	2.8965	2.49866	0.862649	1.51192	5.97786e-08	MEF2C	introns,intergenic	6_EnhG,4_Tx	TRUE
chr5	96255448	96255615	mCLL	0.0289855	2.42902	1.33014	0.547604	1.0295	6.11396e-05	ERAP2	introns,intergenic	4_Tx	FALSE
chr5	114887100	114887431	mCLL	0.101449	3.29783	0.83645	0.253636	1.19915	2.8399e-11	FEM1C	intergenic	15_Quies	TRUE
chr5	114910945	114911251	mCLL	0.101449	3.71048	1.1818	0.318504	1.21407	1.31461e-09	AC010226.4	intergenic	7_Enh	TRUE
chr5	114914320	114914741	mCLL	0.224638	4.05787	1.32428	0.326349	1.60747	7.52964e-22	AC010226.4	intergenic,utr3	7_Enh	TRUE
chr5	122071803	122072170	mCLL	0.0797101	2.97698	0.859511	0.288719	1.18097	1.83137e-09	RP11-166A12.1	intergenic	7_Enh	TRUE
chr5	131018781	131019302	mCLL	0.0507246	2.20639	1.68289	0.762733	1.08894	0.000293128		introns,intergenic	7_Enh	FALSE
chr5	138926758	138927045	mCLL	0.0507246	1.83679	2.0162	1.09767	1.80284	1.55816e-09	Y_RNA	introns,intergenic	5_TxWk	TRUE
chr5	140809941	140810309	mCLL	0.108696	2.48756	2.43396	0.978454	1.2671	3.83824e-05	PCDHGA12	utr5,introns,tss2kb	12_EnhBiv,11_BivFlnk	FALSE
chr5	140890751	140891049	mCLL	0.0434783	3.28182	2.12563	0.6477	1.50912	7.16687e-09	DIAPH1	intergenic,utr3	7_Enh	TRUE
chr5	142806176	142806549	mCLL	0.101449	2.83811	1.44138	0.507868	1.18182	1.6069e-07	NR3C1	introns,intergenic	15_Quies	TRUE
chr5	150490001	150490265	mCLL	0.0434783	1.70651	1.5639	0.916432	1.3155	2.86318e-05	ANXA6	introns,intergenic	6_EnhG	FALSE
chr5	156649747	156649918	mCLL	0.0289855	1.60533	0.867113	0.540147	1.02039	0.000344394	ITK	utr5,introns,intergenic,exons	7_Enh	TRUE
chr5	156817082	156817968	mCLL	0.0652174	3.51205	1.11905	0.318633	1.00216	0.000223935	CTB-47B11.3	introns,intergenic	4_Tx	FALSE
chr5	158303635	158303809	mCLL	0.0289855	1.93977	1.38892	0.716021	1.3264	6.41844e-06	CTD-2363C16.1	introns,intergenic	7_Enh	FALSE
chr5	158759435	158759601	mCLL	0.0289855	1.90118	1.14353	0.601483	1.15088	6.33397e-05	AC008697.1	introns,tss2kb	2_TssAFlnk	FALSE
chr5	158841416	158841646	mCLL	0.0289855	1.49918	1.38037	0.920747	1.22628	0.00026167	AC008703.1	intergenic	5_TxWk	FALSE
chr5	169130187	169130575	mCLL	0.0362319	2.40733	1.40802	0.58489	1.06949	0.00031889		introns,tss2kb	4_Tx	TRUE
chr5	169194027	169194257	mCLL	0.057971	2.10363	1.34657	0.640116	1.26975	2.16619e-06	DOCK2	introns,intergenic	4_Tx	TRUE
chr5	174934776	174934990	mCLL	0.0362319	2.26844	1.14929	0.506642	1.1452	2.1031e-05	SFXN1	introns,intergenic	5_TxWk	TRUE
chr5	179344131	179344594	mCLL	0.0362319	2.55124	1.73418	0.67974	1.21314	9.69344e-06	TBC1D9B	intergenic,utr3	7_Enh	FALSE
chr5	180402288	180402812	mCLL	0.0362319	2.01322	1.95982	0.973472	1.33272	3.17385e-05	CTD-2593A12.3	intergenic	7_Enh	FALSE
chr6	227278	227670	mCLL	0.188406	3.86139	1.17659	0.304705	1.14411	1.18659e-08	RP3-416J7.4	intergenic	7_Enh	TRUE
chr6	5278278	5278640	mCLL	0.0652174	2.15503	1.93866	0.899599	2.07794	2.96563e-15	RP3-520B18.1	introns,intergenic	7_Enh,5_TxWk	TRUE
chr6	5278842	5279128	mCLL	0.0362319	1.72497	1.68162	0.974867	1.71285	2.35568e-09	RP3-520B18.1	introns,intergenic	7_Enh	FALSE
chr6	5279130	5279297	mCLL	0.0289855	1.47636	1.07637	0.72907	1.46628	5.49878e-07	RP3-520B18.1	introns,intergenic	7_Enh	TRUE
chr6	11404328	11404683	mCLL	0.0434783	1.72891	1.66883	0.965253	1.36286	1.38283e-05	RP11-716O23.1	intergenic	7_Enh	FALSE
chr6	12114181	12114741	mCLL	0.0652174	3.47741	1.17085	0.336703	1.09442	2.51178e-07		introns,intergenic	7_Enh	TRUE
chr6	14089489	14090082	mCLL	0.246377	4.79927	1.96278	0.408976	1.39439	3.7134e-10	CD83	intergenic	7_Enh	TRUE
chr6	15526351	15526723	mCLL	0.0869565	2.30408	2.04318	0.886766	1.02411	0.00175922	DTNBP1	introns,intergenic	4_Tx	FALSE
chr6	25013654	25013801	mCLL	0.0217391	2.15494	1.2061	0.559691	1.00287	0.00010624	ASS1P1	introns,intergenic	7_Enh	FALSE
chr6	71574196	71574393	mCLL	0.0507246	2.57251	1.16983	0.454744	1.07382	2.42937e-05	SMAP1	introns,intergenic	15_Quies	TRUE
chr6	72956775	72956922	mCLL	0.0289855	1.44213	0.917276	0.636054	1.0552	0.000308355	RIMS1	introns,intergenic	15_Quies	FALSE
chr6	73844307	73844522	mCLL	0.0434783	3.06893	1.20358	0.392183	1.0496	8.55982e-06	KCNQ5-AS1	introns,intergenic	15_Quies	FALSE
chr6	101361479	101362138	mCLL	0.123188	3.42591	4.20794	1.22827	1.10864	0.00227705	RP3-467N11.2	intergenic	15_Quies	FALSE
chr6	108047764	108048215	mCLL	0.144928	3.50566	1.57561	0.449447	1.30235	1.20432e-07	SCML4	introns,intergenic	5_TxWk	TRUE
chr6	112098593	112098977	mCLL	0.130435	3.23182	1.77278	0.548539	1.17603	2.74122e-05	FYN	introns,intergenic	5_TxWk	FALSE
chr6	113661653	113661899	mCLL	0.0289855	1.6117	1.22967	0.762966	1.14545	0.00022864	RP11-437J19.1	intergenic	15_Quies	FALSE
chr6	115319080	115319509	mCLL	0.0724638	3.12428	1.56316	0.500326	1.06799	0.000200662	RNU6-475P	intergenic	15_Quies	FALSE
chr6	115323111	115323579	mCLL	0.0797101	2.93861	2.08046	0.707974	1.42158	4.96313e-07	RNU6-475P	intergenic	15_Quies	FALSE
chr6	119166062	119166593	mCLL	0.152174	3.67924	1.27333	0.346085	1.2061	5.37045e-08	MCM9	introns,intergenic	7_Enh	TRUE
chr6	123074376	123075126	mCLL	0.0434783	3.20422	1.92542	0.600902	1.4385	1.95715e-07	RN7SL564P	intergenic	15_Quies	FALSE
chr6	123110205	123111406	mCLL	0.23913	5.59648	2.22757	0.398031	1.20662	2.26185e-05		introns,tss2kb	1_TssA,2_TssAFlnk	FALSE
chr6	123111605	123111859	mCLL	0.0434783	2.53437	1.90577	0.751969	1.18086	0.000139426	SMPDL3A	introns,intergenic	7_Enh	FALSE
chr6	130436069	130436572	mCLL	0.521739	5.41452	1.41366	0.261088	1.11292	6.11206e-07	RP11-73O6.3	introns,intergenic	7_Enh	FALSE
chr6	130560142	130560455	mCLL	0.057971	2.60475	1.07223	0.411645	1.23406	9.89918e-08	SAMD3	introns,intergenic	15_Quies	TRUE
chr6	130580764	130582588	mCLL	0.449275	6.6816	2.18803	0.32747	1.25403	6.60745e-08	SAMD3	introns,intergenic	2_TssAFlnk,1_TssA,7_Enh	TRUE
chr6	143336641	143336796	mCLL	0.0289855	1.62612	1.10139	0.677309	1.37044	6.47922e-07	RP11-439L18.3	introns,intergenic	15_Quies	TRUE
chr6	152491900	152492657	mCLL	0.318841	4.96305	1.20491	0.242777	1.05217	4.83501e-07	SYNE1	introns,intergenic	6_EnhG	TRUE
chr6	156134593	156135021	mCLL	0.0724638	2.53127	1.41329	0.558333	1.07043	0.000173565	MIR1202	intergenic	15_Quies	FALSE
chr6	156276330	156276596	mCLL	0.0434783	1.78084	1.17432	0.659416	1.16127	7.37567e-05	MIR1202	intergenic	15_Quies	FALSE
chr6	161450140	161450685	mCLL	0.0724638	3.01372	1.01725	0.33754	1.06496	1.18603e-06	MAP3K4	introns,intergenic	7_Enh	FALSE
chr7	1098545	1099682	mCLL	0.108696	4.24985	2.0548	0.483499	1.29833	7.03391e-06	RP11-449P15.1	introns,tss2kb,utr3	14_ReprPCWk	FALSE
chr7	4752095	4752631	mCLL	0.101449	3.36635	2.23022	0.662503	1.12695	0.000121388	snoU13	introns,intergenic	6_EnhG	TRUE
chr7	5581166	5581979	mCLL	0.137681	3.75702	2.52601	0.672343	1.73251	3.97699e-13	ACTB	introns,intergenic	7_Enh	TRUE
chr7	7175964	7176433	mCLL	0.188406	3.36283	2.26688	0.674098	1.03442	0.000848596	C1GALT1	intergenic	7_Enh	FALSE
chr7	18214483	18214943	mCLL	0.152174	3.31325	3.14608	0.949546	1.16437	0.000643454	HDAC9	introns,intergenic	7_Enh	FALSE
chr7	18478922	18479220	mCLL	0.0362319	1.79302	1.22969	0.685818	1.0591	0.000580777	AC010082.2	introns,intergenic	15_Quies	FALSE
chr7	22461766	22462054	mCLL	0.0434783	2.36558	1.87782	0.793806	1.50982	2.69496e-08	AC099759.1	introns,intergenic	5_TxWk	TRUE
chr7	27205020	27205254	mCLL	0.0434783	1.98328	1.89618	0.956082	1.04372	0.00345185		utr5,introns,tss2kb,exons	12_EnhBiv	FALSE
chr7	35031526	35031880	mCLL	0.166667	3.03148	1.97867	0.652707	1.37612	4.01401e-07	DPY19L1	introns,intergenic	15_Quies	TRUE
chr7	90319811	90320154	mCLL	0.123188	3.11183	1.12367	0.361097	1.05515	1.60826e-07	CDK14	introns,intergenic	15_Quies	TRUE
chr7	101599488	101599665	mCLL	0.0289855	1.4818	1.20075	0.810335	1.64249	1.00502e-08	CUX1	introns,intergenic	5_TxWk	TRUE
chr7	106280098	106280343	mCLL	0.0507246	2.17215	1.45866	0.67153	1.63235	1.47833e-10	CTB-111H14.1	introns,intergenic,utr3	7_Enh	TRUE
chr7	114579746	114580136	mCLL	0.304348	4.51631	2.18874	0.484631	1.45467	6.79629e-12	MDFIC	introns,intergenic	5_TxWk	TRUE
chr7	128481247	128481479	mCLL	0.0289855	2.2862	1.53513	0.671476	1.17177	0.000106349	FLNC	utr5,introns,tss2kb,exons	7_Enh	FALSE
chr7	128845075	128845654	mCLL	0.0869565	3.3476	1.36777	0.408581	1.30569	7.71017e-08	SMO	introns,tss2kb,exons	7_Enh	TRUE
chr7	128845988	128846135	mCLL	0.0289855	1.72951	0.992456	0.573835	1.11792	0.000284301	SMO	tss2kb,exons	5_TxWk	FALSE
chr7	133538489	133538953	mCLL	0.282609	4.26015	0.782391	0.183653	1.02445	1.07953e-08	EXOC4	introns,intergenic	15_Quies	TRUE
chr7	134617554	134618162	mCLL	0.0869565	3.24357	1.47315	0.454175	1.13511	3.82695e-06	CALD1	utr5,introns,intergenic,utr3,exons	2_TssAFlnk	FALSE
chr7	139359924	139360577	mCLL	0.123188	3.63365	2.1232	0.584316	1.25969	7.03391e-06	HIPK2	introns,intergenic	7_Enh	FALSE
chr7	139367558	139368061	mCLL	0.0724638	2.65151	1.35074	0.509423	1.53909	1.64976e-09	HIPK2	introns,intergenic	7_Enh	TRUE
chr7	150588906	150589216	mCLL	0.0652174	2.92193	2.01211	0.688625	1.62345	1.42877e-10	AOC1	intergenic	7_Enh	TRUE
chr8	9586182	9586745	mCLL	0.0434783	2.37472	2.40323	1.01201	1.99265	1.29632e-12	TNKS	introns,intergenic	7_Enh,5_TxWk	TRUE
chr8	25324813	25325222	mCLL	0.15942	3.46314	1.33294	0.384893	1.40259	9.00395e-13	CDCA2	introns,tss2kb	7_Enh	TRUE
chr8	27976404	27976695	mCLL	0.0507246	1.88236	1.45596	0.773479	1.56039	5.10568e-08	ELP3	utr5,introns,intergenic	4_Tx	TRUE
chr8	28021902	28022213	mCLL	0.057971	2.5806	1.27758	0.49507	1.12895	5.9756e-06	ELP3	introns,intergenic	6_EnhG	FALSE
chr8	28022360	28022670	mCLL	0.0289855	1.78054	0.805965	0.452652	1.10414	6.95866e-05	ELP3	introns,intergenic	6_EnhG	TRUE
chr8	28922942	28923531	mCLL	0.282609	4.7782	2.89289	0.605436	1.16447	5.71756e-05	CTD-2647L4.5	tss2kb	1_TssA,7_Enh	TRUE
chr8	29357649	29357824	mCLL	0.0289855	2.26608	1.72076	0.759353	1.36044	5.49878e-07	RP11-486M23.1	intergenic	7_Enh	TRUE
chr8	30488439	30488834	mCLL	0.137681	3.07209	1.87425	0.610088	1.09648	6.6394e-05	SMIM18	introns,intergenic	5_TxWk	TRUE
chr8	37350985	37351802	mCLL	0.0507246	3.75027	1.19372	0.318303	1.11136	4.9672e-07		introns,tss2kb,utr3	2_TssAFlnk,7_Enh	TRUE
chr8	41365217	41365531	mCLL	0.057971	2.63467	0.98407	0.373508	1.23896	8.49039e-08	GOLGA7	introns,intergenic	7_Enh	TRUE
chr8	43001096	43001629	mCLL	0.108696	3.63846	2.39759	0.658959	1.26894	3.89391e-06	HGSNAT	introns,intergenic	5_TxWk	FALSE
chr8	48814082	48814299	mCLL	0.0434783	2.13467	1.06002	0.496572	1.07713	2.31771e-05	AC103686.1	introns,intergenic	4_Tx,6_EnhG	TRUE
chr8	59958379	59958654	mCLL	0.0289855	1.78873	1.06722	0.596638	1.02991	0.000430257	RP11-328K2.1	introns,intergenic	7_Enh	FALSE
chr8	67443747	67444117	mCLL	0.0434783	3.69595	2.27257	0.614882	1.67234	2.18226e-11	RNU6-1324P	intergenic	5_TxWk	TRUE
chr8	71383754	71384427	mCLL	0.123188	3.37584	3.22681	0.955854	1.19907	0.000424085	RP11-333A23.4	utr5,introns,intergenic	15_Quies	FALSE
chr8	90741219	90741954	mCLL	0.623188	7.85054	1.24328	0.158369	1.11411	4.20103e-10	RP11-37B2.1	introns,intergenic	2_TssAFlnk,1_TssA	TRUE
chr8	91479266	91479539	mCLL	0.0652174	3.15221	1.59283	0.505305	1.4134	1.3086e-08	AF070718.1	introns,intergenic	15_Quies	TRUE
chr8	91479650	91480368	mCLL	0.42029	5.39659	0.982137	0.181992	1.00609	1.11549e-06	AF070718.1	introns,intergenic	15_Quies	TRUE
chr8	96127789	96129091	mCLL	0.384058	5.82007	2.21794	0.381084	1.55522	1.15274e-13	NDUFAF6	introns,intergenic	2_TssAFlnk,7_Enh	TRUE
chr8	96249985	96250132	mCLL	0.0289855	1.75012	0.807472	0.461382	1.08357	2.10727e-05	KB-1047C11.1	introns,intergenic	7_Enh	TRUE
chr8	96254679	96255117	mCLL	0.130435	2.49774	3.18755	1.27617	1.20212	0.000538336	KB-1047C11.2	introns,intergenic	5_TxWk	FALSE
chr8	96398803	96399155	mCLL	0.115942	3.35959	0.881879	0.262496	1.18943	5.23363e-10	RP11-328L11.1	introns,intergenic	15_Quies	TRUE
chr8	97685458	97685920	mCLL	0.173913	3.56817	1.17179	0.3284	1.09557	9.47358e-08	CPQ	introns,intergenic	15_Quies	TRUE
chr8	99259495	99259855	mCLL	0.0434783	2.39391	1.49924	0.626272	1.5572	2.60252e-08	NIPAL2	introns,intergenic	6_EnhG	TRUE
chr8	101531444	101531750	mCLL	0.0507246	2.11525	1.83825	0.869043	1.28947	3.62086e-05	ANKRD46	introns,intergenic	4_Tx	FALSE
chr8	103243423	103243675	mCLL	0.0362319	1.56092	1.04122	0.667053	1.11747	0.000132506	RRM2B	introns,intergenic	4_Tx	TRUE
chr8	103244473	103244623	mCLL	0.0289855	1.3903	1.17937	0.84828	1.48443	1.28179e-06	RRM2B	introns,intergenic,utr3,exons	4_Tx	FALSE
chr8	103245387	103245692	mCLL	0.0362319	2.21924	1.13456	0.511236	1.27958	2.00364e-07	RRM2B	introns,intergenic	4_Tx	TRUE
chr8	119560669	119561495	mCLL	0.0942029	2.83738	3.12549	1.10154	1.41635	3.12186e-05	SAMD12	introns,intergenic	15_Quies	FALSE
chr8	119640652	119641029	mCLL	0.0942029	2.6283	1.7929	0.68215	1.09935	0.000308355	SAMD12	intergenic	15_Quies	FALSE
chr8	119724678	119724924	mCLL	0.057971	1.90734	1.57237	0.824382	1.25909	3.96829e-05	RPS26P35	intergenic	15_Quies	FALSE
chr8	121714289	121714799	mCLL	0.442029	5.039	2.04649	0.406131	1.04717	6.60727e-05	SNTB1	introns,intergenic	7_Enh	FALSE
chr8	126352308	126352653	mCLL	0.26087	3.49555	2.92109	0.835658	1.32142	1.38186e-06	RP11-550A5.2	introns,intergenic	7_Enh	TRUE
chr8	129076181	129076788	mCLL	0.369565	4.80761	1.47063	0.305896	1.0541	9.73506e-07	MIR1207	introns,intergenic	7_Enh	TRUE
chr8	129121534	129121793	mCLL	0.0362319	2.57353	1.35028	0.52468	1.17373	2.16717e-06	PVT1	intergenic	7_Enh	FALSE
chr8	129871365	129871820	mCLL	0.231884	3.6408	2.03692	0.559472	1.45168	3.60431e-10	AC068570.1	intergenic	15_Quies	TRUE
chr8	132931655	132931874	mCLL	0.0289855	1.91779	1.37718	0.718109	1.35817	2.58044e-06	EFR3A	introns,intergenic	7_Enh	FALSE
chr8	134143145	134143351	mCLL	0.0362319	1.57963	1.24927	0.790863	1.31349	2.05234e-05	TG	introns,intergenic	7_Enh	FALSE
chr8	134151028	134151578	mCLL	0.507246	5.58971	2.22257	0.397618	1.57095	2.83219e-15	TG	intergenic	7_Enh	TRUE
chr8	134658115	134658528	mCLL	0.427536	4.67606	1.12703	0.241021	1.01122	3.11856e-08	SNORA40	tss2kb	7_Enh,15_Quies	TRUE
chr8	135643490	135644119	mCLL	0.268116	4.41803	1.88514	0.426692	1.04733	3.34867e-05	ZFAT	introns,intergenic	5_TxWk	FALSE
chr9	3503428	3503657	mCLL	0.0289855	2.66218	1.09662	0.411925	1.05287	2.40435e-06	RFX3	introns,intergenic	5_TxWk	FALSE
chr9	6631021	6631227	mCLL	0.0362319	2.36396	1.43773	0.608184	1.02166	0.000455862	RP11-106A1.2	introns,intergenic	7_Enh	FALSE
chr9	6690020	6690208	mCLL	0.0289855	1.83875	1.15967	0.630685	1.01997	0.000789283	RP11-390F4.10	intergenic	7_Enh	FALSE
chr9	6692806	6693042	mCLL	0.057971	2.36839	1.53251	0.64707	1.82402	1.26357e-14	RP11-390F4.10	intergenic	7_Enh	TRUE
chr9	15225632	15225997	mCLL	0.0869565	2.98845	1.93179	0.646419	1.24825	2.6493e-05		utr5,introns,intergenic,utr3,exons	7_Enh	FALSE
chr9	33871453	33872069	mCLL	0.333333	4.02635	3.76687	0.935555	1.77549	9.54795e-11	RNU4ATAC11P	introns,intergenic	7_Enh	TRUE
chr9	35719129	35719616	mCLL	0.15942	3.41994	1.52468	0.445822	1.28173	1.07329e-07	TLN1	introns,intergenic,exons	6_EnhG	TRUE
chr9	74515608	74515960	mCLL	0.0507246	2.94938	1.38673	0.470177	1.12493	9.79001e-06	Y_RNA	introns,intergenic	7_Enh	FALSE
chr9	84175910	84176689	mCLL	0.282609	4.51976	3.30237	0.730653	1.65545	5.54234e-10	TLE1	intergenic	5_TxWk,1_TssA	TRUE
chr9	97651079	97651403	mCLL	0.0797101	2.53486	1.81347	0.715412	1.68161	3.51967e-10	RP11-49O14.2	introns,intergenic	15_Quies	TRUE
chr9	98256250	98257690	mCLL	0.195652	5.19765	3.72655	0.716968	1.50705	1.45368e-06		utr5,introns,tss2kb	2_TssAFlnk	FALSE
chr9	98268042	98268684	mCLL	0.108696	3.9473	2.73632	0.693214	1.06082	0.00129798	RP11-435O5.5	utr5,introns,tss2kb	11_BivFlnk,12_EnhBiv,11_BivFlnk	FALSE
chr9	100713155	100713454	mCLL	0.0797101	2.1707	1.7103	0.787905	1.06443	0.000441681	HEMGN	intergenic	14_ReprPCWk	FALSE
chr9	100797462	100797812	mCLL	0.0507246	3.30871	1.47487	0.445754	1.92032	7.93164e-25	RNU6-918P	intergenic	7_Enh	TRUE
chr9	100801242	100801562	mCLL	0.0869565	3.39711	1.82764	0.537998	1.70007	6.41438e-19	RNU6-918P	intergenic	7_Enh	TRUE
chr9	100802073	100802245	mCLL	0.0289855	2.30098	1.69286	0.735711	1.76647	2.64021e-13	RNU6-918P	intergenic	7_Enh	TRUE
chr9	100838272	100838419	mCLL	0.0289855	1.77897	1.00579	0.565377	1.13794	4.7228e-05	NANS	utr5,introns,tss2kb	5_TxWk	FALSE
chr9	112840293	112840591	mCLL	0.0942029	2.62736	1.49219	0.567941	1.11967	5.95768e-06	AKAP2	introns,intergenic	6_EnhG	FALSE
chr9	131405701	131406279	mCLL	0.26087	4.13339	1.18584	0.286892	1.07452	8.66294e-09	WDR34	introns,intergenic	7_Enh	TRUE
chr9	140163734	140164275	mCLL	0.195652	3.78254	1.69168	0.447234	1.0053	0.000140564	TOR4A	introns,intergenic	2_TssAFlnk,7_Enh	TRUE
chrX	55910106	55910324	mCLL	0.0289855	1.41129	1.35975	0.96348	1.03442	0.00358378	SNORD112	intergenic	15_Quies	FALSE
chrX	96091927	96092078	mCLL	0.0289855	1.74237	1.04505	0.599789	1.19895	1.80852e-05	RPA4	introns,intergenic	7_Enh	FALSE
chrX	96092218	96092559	mCLL	0.0362319	3.15178	1.60021	0.507716	1.40285	3.865e-11	RPA4	introns,intergenic	7_Enh	TRUE
chrX	122648133	122648483	mCLL	0.057971	1.35098	2.06134	1.52581	1.07222	0.00394063	RP11-349N19.2	utr5,tss2kb	15_Quies	FALSE
chrX	147866421	147866789	mCLL	0.0507246	1.74981	1.65653	0.946692	1.10724	0.00137509	RN7SKP267	introns,intergenic	15_Quies	FALSE
chr1	2038258	2038846	uCLL	0.289855	4.2658	1.7266	0.404754	-1.21107	1.23821e-08	PRKCZ	introns,intergenic	4_Tx	TRUE
chr1	2068830	2069315	uCLL	0.0724638	3.93526	2.55416	0.649044	-1.11063	4.41501e-05	PRKCZ	introns,intergenic	5_TxWk	FALSE
chr1	7764013	7765039	uCLL	0.268116	4.98424	2.7659	0.554929	-1.00237	0.00160292	RP11-338N10.3	introns,intergenic	14_ReprPCWk	FALSE
chr1	9473126	9473993	uCLL	0.253623	4.90159	1.30602	0.266448	-1.53572	2.04638e-18	RNA5SP40	intergenic	7_Enh	TRUE
chr1	9486301	9486735	uCLL	0.188406	3.83935	1.60833	0.418906	-1.60306	6.1538e-16	RNA5SP40	intergenic	7_Enh	TRUE
chr1	9488719	9489314	uCLL	0.5	5.71265	2.23467	0.391179	-1.11935	1.40434e-06	RNA5SP40	intergenic	1_TssA	TRUE
chr1	12251193	12252115	uCLL	0.210145	4.16272	2.15817	0.518453	-1.40249	3.61748e-09		introns,tss2kb	4_Tx	TRUE
chr1	13856789	13857444	uCLL	0.246377	3.59312	3.00533	0.836412	-1.16922	0.000113172	LRRC38	intergenic	15_Quies	FALSE
chr1	19248459	19248728	uCLL	0.0434783	2.01453	1.44905	0.719298	-1.02018	0.00115315	RP13-279N23.2	introns,tss2kb	5_TxWk	FALSE
chr1	31896180	31896793	uCLL	0.347826	5.0018	1.50979	0.30185	-1.23763	1.57568e-08	AC114494.1	utr5,introns,intergenic,exons	7_Enh	FALSE
chr1	36831850	36832298	uCLL	0.231884	3.97043	1.32405	0.333479	-1.38744	2.37966e-14	STK40	introns,tss2kb	6_EnhG	TRUE
chr1	36837030	36837352	uCLL	0.188406	4.02275	1.11116	0.276218	-1.09395	2.20489e-10	STK40	introns,intergenic	7_Enh	TRUE
chr1	64970951	64971954	uCLL	0.210145	4.75172	2.18095	0.458981	-1.26756	7.679e-06	CACHD1	utr5,introns,tss2kb	7_Enh,2_TssAFlnk	TRUE
chr1	65719741	65720728	uCLL	0.456522	5.89582	2.09433	0.355224	-1.04876	0.000194987	DNAJC6	introns,tss2kb	11_BivFlnk,1_TssA,2_TssAFlnk	FALSE
chr1	68321749	68322025	uCLL	0.0289855	1.60777	1.59897	0.994528	-1.03493	0.00357858	GNG12	introns,intergenic	15_Quies	FALSE
chr1	76539879	76540747	uCLL	0.282609	5.45165	5.20509	0.954773	-1.65815	2.08332e-07	ST6GALNAC3	introns,tss2kb	2_TssAFlnk,1_TssA	FALSE
chr1	76541538	76541972	uCLL	0.173913	3.47884	4.81032	1.38274	-1.37808	5.27886e-05	ST6GALNAC3	introns,intergenic	7_Enh	FALSE
chr1	76548857	76549295	uCLL	0.166667	2.66587	3.39221	1.27246	-1.18973	0.000652105	ST6GALNAC3	introns,intergenic	5_TxWk	FALSE
chr1	76619782	76620735	uCLL	0.427536	5.91513	1.97091	0.333199	-1.21311	3.44399e-06	ST6GALNAC3	introns,intergenic	7_Enh,2_TssAFlnk	FALSE
chr1	76675816	76676350	uCLL	0.0724638	2.38101	2.4301	1.02061	-1.31669	8.25043e-05	ST6GALNAC3	introns,intergenic	7_Enh	FALSE
chr1	76684637	76685546	uCLL	0.15942	3.60767	3.63417	1.00735	-1.59402	4.32654e-07	ST6GALNAC3	introns,intergenic	7_Enh	FALSE
chr1	76733385	76733706	uCLL	0.0724638	2.48609	2.38947	0.961134	-1.36685	1.11933e-05	ST6GALNAC3	introns,intergenic	15_Quies	TRUE
chr1	76736034	76736608	uCLL	0.173913	3.3141	4.18904	1.26401	-1.40282	2.45942e-05	ST6GALNAC3	introns,intergenic	15_Quies	TRUE
chr1	76760122	76760657	uCLL	0.181159	3.4797	3.96365	1.13908	-1.43513	1.46843e-05	ST6GALNAC3	introns,intergenic	7_Enh,5_TxWk	FALSE
chr1	76890798	76891599	uCLL	0.130435	3.05936	2.77033	0.905526	-1.44283	4.06579e-06	RP11-335E14.1	introns,intergenic	9_Het,15_Quies	FALSE
chr1	79107343	79107676	uCLL	0.0652174	2.18157	1.74246	0.798717	-1.16168	8.36556e-05	IFI44L	utr5,introns,intergenic,utr3	15_Quies	TRUE
chr1	97603807	97604488	uCLL	0.362319	4.73865	3.2777	0.691696	-1.16312	4.84626e-05	DPYD-AS1	introns,intergenic	7_Enh	TRUE
chr1	97624871	97625265	uCLL	0.0362319	2.46161	1.86612	0.758088	-1.29971	4.11676e-06	DPYD-AS1	introns,intergenic	15_Quies	TRUE
chr1	97629586	97630268	uCLL	0.231884	3.67343	2.62444	0.714439	-1.06618	0.000244334	DPYD-AS1	introns,intergenic	7_Enh	TRUE
chr1	98069323	98069766	uCLL	0.188406	3.1508	2.53595	0.804861	-1.30515	9.90811e-06	RPL26P9	introns,intergenic	15_Quies	FALSE
chr1	98076298	98076824	uCLL	0.181159	3.24383	2.05525	0.633589	-1.32747	6.25397e-07	RPL26P9	introns,intergenic	15_Quies	TRUE
chr1	98293398	98293838	uCLL	0.115942	2.72158	1.97448	0.725489	-1.03112	0.000539522	RP11-272L13.4	introns,intergenic	7_Enh	TRUE
chr1	98313554	98314287	uCLL	0.181159	3.91568	2.83009	0.722759	-1.23964	1.24111e-05	RP11-272L13.4	introns,intergenic	1_TssA,7_Enh	TRUE
chr1	98386032	98387260	uCLL	0.550725	7.79411	3.47791	0.446222	-1.33817	1.07768e-06		introns,tss2kb	1_TssA,2_TssAFlnk,2_TssAFlnk	TRUE
chr1	98513781	98514189	uCLL	0.195652	3.61214	1.54574	0.42793	-1.27655	2.21017e-08	MIR137HG	introns,intergenic	13_ReprPC	TRUE
chr1	98516676	98516970	uCLL	0.0869565	3.28584	2.07877	0.632646	-1.25044	6.29302e-07	MIR137HG	tss2kb	14_ReprPCWk	TRUE
chr1	98519207	98520100	uCLL	0.362319	5.35696	1.7857	0.333342	-1.16755	5.04545e-07	MIR137HG	intergenic	12_EnhBiv,11_BivFlnk,12_EnhBiv	FALSE
chr1	99231827	99232173	uCLL	0.0869565	2.34735	1.52858	0.651193	-1.13039	7.07118e-05	SNX7	intergenic	7_Enh,15_Quies	TRUE
chr1	99259830	99260227	uCLL	0.289855	4.20503	1.90048	0.451953	-1.27652	6.38588e-08	SNX7	intergenic	15_Quies	TRUE
chr1	99325883	99326195	uCLL	0.0724638	1.74264	1.66994	0.958285	-1.22171	0.000133068	RP5-896L10.1	intergenic	15_Quies	FALSE
chr1	99336706	99337531	uCLL	0.492754	6.26014	2.74724	0.438846	-1.64097	6.23987e-11	RP5-896L10.1	intergenic	2_TssAFlnk	TRUE
chr1	99684267	99685049	uCLL	0.123188	3.42709	2.32226	0.677617	-1.15285	0.000245172	LPPR4	intergenic	15_Quies	FALSE
chr1	101827905	101828340	uCLL	0.15942	3.22735	3.12432	0.968075	-1.09723	0.00107482	RP11-157N3.1	introns,intergenic	15_Quies	FALSE
chr1	101897617	101897917	uCLL	0.0507246	3.14157	1.60936	0.512279	-1.06301	2.04392e-05	RP11-157N3.1	intergenic	15_Quies	FALSE
chr1	162602562	162603641	uCLL	0.115942	3.8809	2.31308	0.596017	-1.09459	0.000297892	DDR2	introns,intergenic	14_ReprPCWk	FALSE
chr1	162609423	162609965	uCLL	0.188406	3.82621	1.80532	0.47183	-1.39462	4.24366e-08	DDR2	introns,intergenic	14_ReprPCWk	TRUE
chr1	166135589	166136739	uCLL	0.115942	4.56224	1.90548	0.417662	-1.20641	3.83824e-05		utr5,tss2kb	14_ReprPCWk,1_TssA,2_TssAFlnk	FALSE
chr1	178006633	178007335	uCLL	0.144928	4.02637	1.78572	0.443506	-1.29225	1.6069e-07		introns,tss2kb,utr3	12_EnhBiv	TRUE
chr1	178062575	178063782	uCLL	0.485507	6.70513	1.04117	0.15528	-1.04264	4.7705e-10		utr5,tss2kb,utr3	10_TssBiv	TRUE
chr1	178387625	178388126	uCLL	0.369565	4.53385	1.03438	0.228146	-1.0441	1.33125e-09	RP4-765C7.2	introns,intergenic	7_Enh	TRUE
chr1	179800605	179801538	uCLL	0.144928	4.00765	1.28991	0.321861	-1.07059	4.67155e-06	RP11-12M5.4	introns,intergenic	15_Quies	FALSE
chr1	194249093	194249482	uCLL	0.23913	3.25918	2.65231	0.813796	-1.19841	4.20197e-05	RP11-476H20.1	intergenic	14_ReprPCWk	FALSE
chr1	194799478	194799944	uCLL	0.0289855	1.64389	1.30612	0.794527	-1.02403	0.00282723	RP11-489C13.1	intergenic	7_Enh	FALSE
chr1	202558403	202558787	uCLL	0.0942029	2.86384	1.50271	0.524719	-1.3663	1.32491e-07	RP11-569A11.1	intergenic,utr3	7_Enh	TRUE
chr1	218636628	218636969	uCLL	0.0652174	2.14231	1.93572	0.903566	-1.0373	0.00174528	TGFB2	intergenic	15_Quies	TRUE
chr1	219636636	219637034	uCLL	0.0797101	3.27144	2.86946	0.877126	-1.03397	0.00128866	RP11-95P13.1	intergenic	7_Enh	FALSE
chr1	219832499	219832681	uCLL	0.0289855	1.49479	1.32375	0.885573	-1.12088	0.000820318	AC096643.1	intergenic	14_ReprPCWk,15_Quies	FALSE
chr1	219834011	219834773	uCLL	0.181159	3.93985	2.12951	0.540505	-1.37636	1.32137e-07	AC096643.1	intergenic	12_EnhBiv,14_ReprPCWk	FALSE
chr1	219884094	219884737	uCLL	0.0652174	2.18855	2.09616	0.957786	-1.25445	0.000160707	AC096643.1	introns,intergenic	15_Quies	FALSE
chr1	224988238	224988521	uCLL	0.0507246	2.27843	1.5769	0.692101	-1.03315	0.000659467	RP11-449J1.1	intergenic	15_Quies	TRUE
chr1	224991888	224992247	uCLL	0.0652174	2.70167	1.39708	0.517116	-1.01209	0.0002645	RP11-449J1.1	intergenic	15_Quies	FALSE
chr1	224996969	224997748	uCLL	0.224638	4.36295	2.08302	0.477434	-1.07405	1.47617e-05	RP11-449J1.1	intergenic	15_Quies	TRUE
chr1	225062477	225062715	uCLL	0.0362319	1.58313	1.07761	0.680682	-1.15675	4.97899e-05	DNAH14	intergenic	14_ReprPCWk	TRUE
chr1	225117078	225117887	uCLL	0.144928	3.9481	1.96901	0.498723	-1.49641	1.46904e-10		utr5,introns,tss2kb,exons	14_ReprPCWk	TRUE
chr1	228112394	228113299	uCLL	0.173913	4.96638	3.8787	0.780992	-1.49711	1.66238e-06	MIR5008	introns,intergenic,exons	15_Quies	FALSE
chr1	228133985	228134715	uCLL	0.318841	5.75262	1.12339	0.195284	-1.13046	8.02515e-09	WNT9A	introns,intergenic	7_Enh,12_EnhBiv	TRUE
chr1	228135365	228136143	uCLL	0.217391	5.2555	1.20988	0.230212	-1.15933	1.57804e-08	WNT9A	tss2kb	14_ReprPCWk	TRUE
chr1	229121981	229122205	uCLL	0.0217391	1.89473	1.16674	0.61578	-1.04118	0.000558314	ISCA1P2	intergenic	15_Quies	FALSE
chr1	229125615	229126423	uCLL	0.15942	4.20001	1.78741	0.425572	-1.28203	6.89979e-08	ISCA1P2	intergenic	7_Enh	TRUE
chr1	230253477	230253844	uCLL	0.166667	3.70446	1.73617	0.46867	-1.24398	3.00379e-08	GALNT2	introns,intergenic	7_Enh	TRUE
chr1	232726375	232726864	uCLL	0.0724638	2.48415	1.9291	0.776562	-1.07829	0.000793752	SIPA1L2	intergenic	7_Enh	FALSE
chr1	232732693	232733037	uCLL	0.101449	2.27396	2.49206	1.09591	-1.01881	0.00358196	SIPA1L2	intergenic	7_Enh	FALSE
chr1	232769876	232770024	uCLL	0.0217391	1.7389	1.46292	0.84129	-1.04586	0.00145499	RNU6-1211P	intergenic	14_ReprPCWk	FALSE
chr1	241795036	241795319	uCLL	0.0507246	2.30149	1.81762	0.789757	-1.44931	1.05593e-07	CHML	introns,intergenic,utr3	5_TxWk	FALSE
chr1	242617661	242617992	uCLL	0.0362319	1.91111	1.26293	0.660836	-1.17039	0.000102065	PLD5	introns,intergenic	15_Quies	FALSE
chr10	122313	122688	uCLL	0.0507246	2.02792	1.71368	0.845042	-1.04374	0.00115742	TUBB8	intergenic	11_BivFlnk,12_EnhBiv	FALSE
chr10	384435	385019	uCLL	0.130435	3.86221	2.12618	0.550509	-1.08221	0.000121008	DIP2C	introns,intergenic	5_TxWk	FALSE
chr10	503623	504355	uCLL	0.463768	5.55762	2.40869	0.433403	-1.15042	9.96323e-07	RP11-490E15.2	introns,intergenic	15_Quies	TRUE
chr10	665696	666809	uCLL	0.318841	5.63064	1.25872	0.223549	-1.05208	4.07017e-07	RP11-809C18.3	introns,intergenic	7_Enh	TRUE
chr10	1867121	1867580	uCLL	0.26087	3.99113	1.85028	0.463599	-1.20877	1.44854e-07	ADARB2	intergenic	7_Enh	TRUE
chr10	1980587	1980905	uCLL	0.057971	2.44522	2.4017	0.982203	-1.09522	0.0010004	LINC00700	intergenic	7_Enh	FALSE
chr10	1981142	1981751	uCLL	0.202899	3.98144	4.49776	1.12968	-1.47096	7.39232e-06	LINC00700	intergenic	7_Enh	TRUE
chr10	2188172	2188760	uCLL	0.0724638	2.62626	1.45912	0.55559	-1.00921	0.000756674	RP11-69C17.3	intergenic	15_Quies	FALSE
chr10	2970387	2970814	uCLL	0.355072	4.32321	1.25487	0.290264	-1.3176	3.97588e-14	RP11-89K18.1	intergenic	14_ReprPCWk	TRUE
chr10	2990733	2990909	uCLL	0.0289855	2.02246	1.32017	0.652751	-1.07534	5.84696e-05	RP11-89K18.1	intergenic	15_Quies	TRUE
chr10	3021048	3021456	uCLL	0.152174	3.90891	1.46909	0.375832	-1.00768	2.12912e-06	RP11-118K6.2	intergenic	7_Enh	TRUE
chr10	3028468	3029091	uCLL	0.246377	4.68994	1.14371	0.243865	-1.02876	1.7523e-07	RP11-118K6.2	intergenic	2_TssAFlnk	TRUE
chr10	3068333	3068859	uCLL	0.173913	3.42555	2.2831	0.666492	-1.45592	1.71615e-08	RP11-118K6.2	intergenic	14_ReprPCWk	TRUE
chr10	3122751	3123129	uCLL	0.0869565	2.65174	1.66735	0.628778	-1.05605	0.000228254	PFKP	introns,intergenic	5_TxWk	TRUE
chr10	3438773	3439296	uCLL	0.123188	3.37864	1.51326	0.447889	-1.23045	4.356e-07	RP11-482E14.1	intergenic	15_Quies	TRUE
chr10	3524499	3524859	uCLL	0.0797101	3.42019	1.58108	0.462279	-1.06864	6.03984e-05	RP11-482E14.1	intergenic	7_Enh	FALSE
chr10	3724333	3724792	uCLL	0.0507246	2.03721	1.65994	0.814809	-1.3885	1.77491e-06	RP11-184A2.3	intergenic	15_Quies	FALSE
chr10	3805244	3805664	uCLL	0.0362319	3.02504	2.70539	0.894333	-1.2998	1.29161e-05	RP11-184A2.2	utr5,intergenic	5_TxWk	FALSE
chr10	6798016	6798515	uCLL	0.0434783	2.12976	2.19004	1.0283	-1.13764	0.00147832	RP11-554I8.2	intergenic	14_ReprPCWk	FALSE
chr10	8095304	8095787	uCLL	0.15942	4.04903	2.24195	0.553699	-1.26917	2.96475e-05		utr5,tss2kb,utr3	12_EnhBiv	FALSE
chr10	12160519	12160908	uCLL	0.0652174	1.39841	2.19679	1.57092	-1.51548	1.18952e-05	DHTKD1	utr5,introns,tss2kb,exons	4_Tx	FALSE
chr10	18324918	18325269	uCLL	0.23913	3.40287	2.06801	0.607727	-1.03379	0.000134512	SLC39A12-AS1	introns,intergenic	15_Quies	FALSE
chr10	26109760	26110245	uCLL	0.123188	3.10776	1.54402	0.496828	-1.12386	1.11474e-05	RNU6-632P	tss2kb	7_Enh	FALSE
chr10	26190859	26191660	uCLL	0.297101	4.72145	2.96559	0.62811	-1.49414	2.61012e-08	RP11-435M3.2	intergenic	7_Enh,2_TssAFlnk	TRUE
chr10	26191704	26192135	uCLL	0.0869565	3.46311	2.48625	0.717923	-1.34136	1.1437e-06	RP11-435M3.2	intergenic	7_Enh	TRUE
chr10	26222931	26224165	uCLL	0.311594	5.56171	2.99999	0.5394	-1.46275	1.27655e-07		introns,tss2kb	1_TssA,2_TssAFlnk	TRUE
chr10	28031060	28031611	uCLL	0.152174	3.8053	1.46939	0.386144	-1.07033	4.97434e-05	MKX	introns,intergenic	12_EnhBiv,10_TssBiv	FALSE
chr10	28689168	28689484	uCLL	0.108696	2.26156	1.66227	0.735013	-1.31359	4.15537e-06	U3	intergenic	7_Enh	TRUE
chr10	28689631	28689938	uCLL	0.0652174	2.26543	1.53264	0.676533	-1.02125	0.000634602	U3	intergenic	7_Enh	FALSE
chr10	31892142	31892884	uCLL	0.449275	5.47239	1.47597	0.269713	-1.02864	4.44164e-06	RP11-472N13.2	tss2kb	2_TssAFlnk,11_BivFlnk	TRUE
chr10	32236607	32236959	uCLL	0.0724638	2.36293	1.3137	0.555962	-1.19438	2.38537e-06	ARHGAP12	intergenic	15_Quies	FALSE
chr10	34593867	34594601	uCLL	0.210145	3.70941	2.72289	0.734051	-1.51412	4.7278e-08	PARD3	introns,intergenic	15_Quies	TRUE
chr10	34826574	34826821	uCLL	0.0362319	1.33224	1.07849	0.80953	-1.28623	9.45763e-05	TCEB2P4	introns,intergenic	15_Quies	FALSE
chr10	45218544	45218815	uCLL	0.0362319	1.39473	1.43778	1.03087	-1.08128	0.00237093	EIF2AP4	intergenic	7_Enh	FALSE
chr10	48354553	48355275	uCLL	0.318841	5.17748	1.3767	0.265901	-1.00911	2.03795e-05		tss2kb	10_TssBiv,11_BivFlnk	FALSE
chr10	58280838	58281216	uCLL	0.202899	3.19534	2.15909	0.6757	-1.09983	5.41102e-05	SNORD2	intergenic	15_Quies	FALSE
chr10	58844382	58844782	uCLL	0.0724638	2.25715	1.94808	0.863071	-1.2086	0.000131383	MIR3924	intergenic	15_Quies	FALSE
chr10	61411627	61412051	uCLL	0.0507246	2.32904	1.25241	0.537735	-1.03395	0.000516533	SLC16A9	intergenic,utr3	7_Enh	FALSE
chr10	61430025	61430399	uCLL	0.0507246	2.49498	1.54009	0.617274	-1.21136	3.24381e-05	SLC16A9	introns,intergenic	7_Enh,15_Quies	FALSE
chr10	61431863	61432529	uCLL	0.115942	3.33527	1.99393	0.597832	-1.62043	4.63412e-10	SLC16A9	introns,intergenic	7_Enh	TRUE
chr10	61437290	61437515	uCLL	0.0362319	2.03493	1.22202	0.600523	-1.09893	0.000119411	SLC16A9	introns,intergenic	7_Enh	FALSE
chr10	61438653	61439013	uCLL	0.0724638	2.63016	1.74627	0.663939	-1.49192	5.24571e-08	SLC16A9	introns,intergenic	7_Enh	FALSE
chr10	61453925	61454356	uCLL	0.0942029	2.26067	1.71509	0.758662	-1.00252	0.00150122	SLC16A9	introns,intergenic	15_Quies	TRUE
chr10	61469135	61469998	uCLL	0.326087	5.45806	1.33911	0.245345	-1.25423	1.42702e-08		utr5,introns,tss2kb	11_BivFlnk,10_TssBiv,14_ReprPCWk	FALSE
chr10	64520170	64520573	uCLL	0.0652174	2.6749	1.39323	0.520852	-1.52492	2.48084e-13	ALDH7A1P4	intergenic	7_Enh	TRUE
chr10	77366004	77366303	uCLL	0.0434783	1.78868	1.5706	0.87808	-1.18388	0.00024303	C10orf11	introns,intergenic	15_Quies	TRUE
chr10	77370911	77371594	uCLL	0.166667	3.59668	2.74117	0.76214	-1.51678	4.95612e-08	C10orf11	introns,intergenic	14_ReprPCWk,12_EnhBiv	TRUE
chr10	80844672	80845302	uCLL	0.282609	4.63006	2.48355	0.536398	-1.60009	5.59592e-11	ZMIZ1	introns,intergenic	7_Enh	TRUE
chr10	80858168	80858716	uCLL	0.326087	4.55186	2.93698	0.645226	-1.09765	0.000269096	ZMIZ1	introns,intergenic	7_Enh	FALSE
chr10	88172750	88173538	uCLL	0.246377	4.76561	1.47634	0.30979	-1.30689	4.08095e-09	WAPAL	intergenic	2_TssAFlnk,7_Enh	TRUE
chr10	95653401	95654224	uCLL	0.333333	5.3157	1.82859	0.343998	-1.14366	3.0827e-06		introns,tss2kb,exons	2_TssAFlnk,1_TssA	FALSE
chr10	102586449	102587046	uCLL	0.0652174	3.85752	1.43664	0.372426	-1.16173	2.50409e-06	PAX2	introns,intergenic	11_BivFlnk,10_TssBiv	FALSE
chr10	104695317	104695630	uCLL	0.108696	2.40706	1.517	0.63023	-1.08193	6.97083e-05	CNNM2	introns,intergenic	15_Quies	FALSE
chr10	107711781	107712329	uCLL	0.0724638	2.66162	2.30616	0.866451	-1.48681	3.13316e-06	RP11-56I23.1	intergenic	15_Quies	FALSE
chr10	134148754	134149306	uCLL	0.166667	4.33154	3.50371	0.808882	-1.16341	0.000269275	LRRC27	introns,tss2kb	7_Enh	FALSE
chr11	3177650	3179091	uCLL	0.202899	5.01158	3.84312	0.766848	-2.10057	1.53113e-14	OSBPL5	introns,intergenic	15_Quies	TRUE
chr11	3181590	3181737	uCLL	0.0217391	2.22419	2.22752	1.0015	-1.45513	1.68567e-06	OSBPL5	introns,intergenic	7_Enh	TRUE
chr11	3184426	3184677	uCLL	0.0434783	2.3243	1.90786	0.820833	-1.17822	0.00014544	OSBPL5	introns,tss2kb	14_ReprPCWk	FALSE
chr11	3186052	3186297	uCLL	0.0289855	2.52189	1.49369	0.592287	-1.20108	3.71055e-06	OSBPL5	introns,tss2kb	14_ReprPCWk	TRUE
chr11	3186345	3186904	uCLL	0.15942	3.73251	2.13062	0.570827	-1.58544	1.18437e-10		utr5,introns,tss2kb	14_ReprPCWk	TRUE
chr11	3238323	3238821	uCLL	0.224638	4.08931	1.41963	0.347157	-1.34676	7.94807e-10	MRGPRG-AS1	tss2kb	15_Quies	TRUE
chr11	8554028	8554327	uCLL	0.0507246	1.98787	1.55935	0.784432	-1.01666	0.0026854	SCARNA20	introns,intergenic	7_Enh	FALSE
chr11	8554884	8555247	uCLL	0.0869565	1.90839	2.49843	1.30918	-1.00165	0.00759369	SCARNA20	utr5,introns,intergenic	7_Enh	FALSE
chr11	12131758	12132601	uCLL	0.384058	5.68879	2.70954	0.476295	-1.57429	3.21904e-09		introns,tss2kb	2_TssAFlnk,7_Enh	TRUE
chr11	12196113	12196432	uCLL	0.0362319	1.99356	1.31028	0.657258	-1.11983	0.000220543		introns,intergenic	15_Quies	FALSE
chr11	18316503	18316799	uCLL	0.0652174	1.96918	1.48092	0.752049	-1.0783	0.000760579		utr5,introns,intergenic,utr3,exons	4_Tx	FALSE
chr11	31832616	31833102	uCLL	0.108696	4.00263	1.38525	0.346084	-1.28928	4.97862e-07		utr5,introns,tss2kb	11_BivFlnk,12_EnhBiv	FALSE
chr11	43716121	43716416	uCLL	0.057971	2.24967	1.14266	0.507921	-1.00912	0.00014796	HSD17B12	introns,intergenic	7_Enh	FALSE
chr11	44961269	44961533	uCLL	0.0507246	3.30704	1.45341	0.439491	-1.18402	5.44639e-07	TP53I11	introns,intergenic	6_EnhG	TRUE
chr11	92146879	92147703	uCLL	0.202899	3.74878	4.76438	1.27092	-1.92616	2.6747e-10	RP11-675M1.2	introns,intergenic	7_Enh	TRUE
chr11	92150213	92150534	uCLL	0.0652174	1.97035	2.63011	1.33484	-1.92302	1.82532e-10	RP11-675M1.2	introns,intergenic	15_Quies	TRUE
chr11	92158223	92158855	uCLL	0.188406	2.92099	3.10706	1.0637	-1.73198	8.59784e-09	RP11-675M1.2	introns,intergenic	15_Quies	TRUE
chr11	92182876	92183306	uCLL	0.0724638	2.38853	1.37381	0.57517	-1.00367	0.000654059	RP11-675M1.2	introns,intergenic	15_Quies	FALSE
chr11	92231939	92232143	uCLL	0.0362319	1.50089	1.00336	0.668511	-1.23748	3.44099e-05	RPS3AP42	introns,tss2kb,utr3	15_Quies	TRUE
chr11	101344634	101344931	uCLL	0.057971	1.83072	1.45295	0.793646	-1.16979	0.000283545	TRPC6	introns,intergenic	15_Quies	FALSE
chr11	101379107	101379470	uCLL	0.123188	2.3819	2.37407	0.996712	-1.36924	1.02356e-05	TRPC6	introns,intergenic	15_Quies	TRUE
chr11	101393959	101394268	uCLL	0.108696	2.10061	2.1963	1.04556	-1.09808	0.00108601	MIR3920	introns,intergenic	15_Quies,5_TxWk	FALSE
chr11	101395860	101396406	uCLL	0.0942029	2.84667	1.97275	0.693001	-1.16252	6.99684e-05	MIR3920	introns,intergenic	7_Enh	FALSE
chr11	101424517	101425275	uCLL	0.253623	4.38243	3.05821	0.697834	-1.50996	5.86338e-08		introns,intergenic	7_Enh	TRUE
chr11	115866918	115867662	uCLL	0.217391	3.96819	1.97701	0.498215	-1.0173	0.000277461	AP000797.2	intergenic	15_Quies	FALSE
chr11	120706510	120706992	uCLL	0.15942	3.66431	1.88265	0.513782	-1.00247	0.000370231	GRIK4	introns,intergenic	14_ReprPCWk	FALSE
chr11	122270046	122270433	uCLL	0.101449	2.42535	2.14432	0.884128	-1.05553	0.00152196	RP11-820L6.1	introns,intergenic	15_Quies	FALSE
chr11	123134510	123134848	uCLL	0.0869565	3.27246	0.957143	0.292484	-1.04364	1.03574e-06	U8	intergenic	7_Enh	TRUE
chr11	123277579	123277813	uCLL	0.0434783	2.22137	0.964306	0.434104	-1.1778	1.82237e-06	AP000783.1	intergenic	15_Quies	TRUE
chr11	125932253	125933416	uCLL	0.434783	5.91783	1.37002	0.231507	-1.06767	6.17868e-06		utr5,introns,tss2kb	1_TssA	FALSE
chr11	126335340	126336042	uCLL	0.333333	5.33839	1.34132	0.25126	-1.03799	4.54917e-07	KIRREL3	introns,intergenic	7_Enh,2_TssAFlnk	TRUE
chr11	130724376	130724777	uCLL	0.0797101	3.0854	1.04911	0.340023	-1.00512	5.88142e-05	RP11-890B15.2	introns,intergenic,utr3	7_Enh	FALSE
chr12	3185926	3186882	uCLL	0.282609	5.29726	1.93722	0.365703	-1.20554	1.50004e-06		introns,tss2kb	11_BivFlnk,10_TssBiv	TRUE
chr12	3268208	3268779	uCLL	0.181159	3.40574	2.35243	0.690727	-1.26906	7.03391e-06	TSPAN9-IT1	introns,intergenic	14_ReprPCWk	TRUE
chr12	3287002	3287588	uCLL	0.282609	4.41308	3.49248	0.791392	-1.45835	4.12289e-07	TSPAN9	introns,intergenic	7_Enh	TRUE
chr12	3312156	3312490	uCLL	0.130435	3.56096	1.61735	0.454189	-1.10477	2.60152e-06	TSPAN9	introns,intergenic	13_ReprPC,12_EnhBiv	TRUE
chr12	3338692	3339176	uCLL	0.224638	3.88843	2.65229	0.682098	-1.01888	0.000607609	TSPAN9	introns,intergenic	7_Enh	TRUE
chr12	3409029	3409967	uCLL	0.507246	6.79336	1.1211	0.165029	-1.04968	2.21677e-07	RP5-1063M23.1	tss2kb,utr3	7_Enh	TRUE
chr12	6395601	6395917	uCLL	0.0507246	2.48934	1.21311	0.487322	-1.04289	0.000109036		intergenic	14_ReprPCWk	FALSE
chr12	6472412	6473267	uCLL	0.463768	5.79971	1.17072	0.201859	-1.02269	1.11243e-08	SCNN1A	utr5,introns,utr3,tss2kb,exons	12_EnhBiv,11_BivFlnk	TRUE
chr12	7905105	7905498	uCLL	0.181159	3.24314	4.28642	1.32169	-1.07049	0.0028335	CLEC4C	tss2kb	7_Enh	TRUE
chr12	8645547	8646110	uCLL	0.26087	4.05148	2.1972	0.542319	-1.25251	2.17737e-06	RNU6-275P	intergenic	7_Enh	TRUE
chr12	8891817	8891998	uCLL	0.0289855	1.29477	0.986307	0.761762	-1.02732	0.00215583	RPSAP51	introns,intergenic	5_TxWk	FALSE
chr12	8941507	8941837	uCLL	0.0724638	1.99191	1.93759	0.972729	-1.14283	0.000589899		introns,intergenic	1_TssA	FALSE
chr12	10002232	10002586	uCLL	0.0362319	2.22486	1.17553	0.52836	-1.0082	0.00040963	CLEC2B	intergenic	8_ZNF/Rpts	FALSE
chr12	10017750	10017986	uCLL	0.0289855	2.4075	1.64081	0.681543	-1.37358	5.37045e-08	RP11-290C10.1	introns,tss2kb	7_Enh	TRUE
chr12	10021866	10022686	uCLL	0.347826	5.53108	1.15011	0.207936	-1.23057	4.30095e-11		utr5,tss2kb	1_TssA	TRUE
chr12	10024688	10025415	uCLL	0.275362	4.77536	3.10071	0.649315	-1.86829	2.47024e-13	CLEC2B	intergenic	7_Enh,15_Quies	TRUE
chr12	18253975	18254350	uCLL	0.0652174	1.89838	2.09812	1.10522	-1.50517	3.14467e-06	RERGL	introns,intergenic	15_Quies	FALSE
chr12	18292197	18292590	uCLL	0.108696	2.68563	1.84457	0.68683	-1.93482	2.30081e-13	RERGL	introns,intergenic	15_Quies	TRUE
chr12	18292926	18293300	uCLL	0.0724638	2.49804	1.17567	0.470637	-1.28604	1.32782e-07	RERGL	introns,intergenic	15_Quies	TRUE
chr12	18318278	18319092	uCLL	0.152174	4.03366	2.0915	0.518512	-1.35509	5.03155e-07	RERGL	introns,intergenic	15_Quies	FALSE
chr12	18359098	18359612	uCLL	0.0869565	2.44242	2.64003	1.08091	-1.59121	4.55073e-07	RERGL	introns,intergenic	15_Quies	FALSE
chr12	18377699	18377990	uCLL	0.0507246	1.58076	1.18115	0.747204	-1.05014	0.00151776	PIK3C2G	introns,intergenic	15_Quies	FALSE
chr12	28953123	28953477	uCLL	0.0507246	1.52731	1.54344	1.01056	-1.0108	0.0054306	RP11-977P2.1	intergenic	15_Quies	FALSE
chr12	29305215	29305715	uCLL	0.0724638	2.66135	2.05577	0.772456	-1.53949	2.73886e-07	FAR2	introns,intergenic	14_ReprPCWk,7_Enh	FALSE
chr12	29317542	29318174	uCLL	0.115942	3.3795	1.84296	0.545334	-1.24332	4.85496e-05	FAR2	introns,intergenic	7_Enh	FALSE
chr12	32703325	32703694	uCLL	0.0724638	1.87823	1.74608	0.929641	-1.68731	4.84264e-09	FGD4	introns,intergenic	7_Enh	TRUE
chr12	38780265	38780840	uCLL	0.101449	2.99989	1.82572	0.608595	-1.16103	2.93525e-05	AC117372.1	intergenic	15_Quies	FALSE
chr12	39165712	39166168	uCLL	0.15942	3.42098	1.73093	0.505976	-1.12276	5.86435e-05	CPNE8	introns,intergenic	7_Enh,15_Quies	FALSE
chr12	39298609	39299964	uCLL	0.181159	5.55899	1.92233	0.345806	-1.60523	5.42395e-11	CPNE8	introns,tss2kb	1_TssA	TRUE
chr12	39300196	39300812	uCLL	0.188406	4.50378	2.21505	0.49182	-1.5584	1.67197e-09	RP11-396F22.1	utr5,introns,tss2kb	2_TssAFlnk,1_TssA	TRUE
chr12	39314856	39315215	uCLL	0.0942029	2.38353	1.37402	0.576466	-1.38052	3.40974e-07	AC067735.1	intergenic	15_Quies	TRUE
chr12	43505324	43505717	uCLL	0.326087	4.17275	2.07852	0.498117	-1.20166	3.84493e-08	RP11-118A3.1	intergenic	15_Quies	TRUE
chr12	48266945	48267157	uCLL	0.0434783	2.0876	1.97577	0.946434	-1.14331	0.000298904	RP11-89H19.1	introns,intergenic	15_Quies	FALSE
chr12	56116648	56116971	uCLL	0.0724638	2.72884	2.22583	0.815669	-1.00263	0.00130515	RDH5	introns,tss2kb,utr3	7_Enh,5_TxWk	FALSE
chr12	56603995	56604506	uCLL	0.333333	5.25512	2.65041	0.504349	-1.21279	2.6399e-07	RNF41	utr5,introns,utr3,tss2kb,exons	4_Tx,6_EnhG	TRUE
chr12	68591899	68592716	uCLL	0.195652	4.03572	3.13968	0.777973	-1.00232	0.00286808	IL26	introns,intergenic	15_Quies	FALSE
chr12	68592944	68593314	uCLL	0.0869565	3.14222	2.08553	0.663713	-1.04312	0.000896787	IL26	introns,intergenic	15_Quies	FALSE
chr12	69325985	69327554	uCLL	0.608696	8.06638	1.8419	0.228343	-1.157	1.86122e-07		introns,tss2kb	2_TssAFlnk,1_TssA,2_TssAFlnk	TRUE
chr12	76208716	76209617	uCLL	0.347826	5.45984	1.66033	0.304099	-1.49372	7.76174e-12	AC131012.1	introns,intergenic	7_Enh	TRUE
chr12	77260470	77260942	uCLL	0.130435	3.07251	2.29443	0.74676	-1.06301	0.000847604	CSRP2	introns,tss2kb	15_Quies	FALSE
chr12	105620017	105620263	uCLL	0.0362319	2.24129	1.20322	0.536844	-1.06471	3.74569e-05	APPL2	introns,intergenic	7_Enh	FALSE
chr12	107472973	107473350	uCLL	0.0797101	2.53	1.23133	0.486694	-1.11708	3.83506e-07	RP11-797M17.1	introns,intergenic	15_Quies	TRUE
chr12	107485844	107486137	uCLL	0.0797101	3.66078	3.68511	1.00665	-1.82473	3.37123e-11	RP11-797M17.1	introns,tss2kb	7_Enh	TRUE
chr12	107486528	107487934	uCLL	0.355072	6.80269	5.03432	0.740049	-2.088	2.25345e-14		utr5,introns,tss2kb,utr3	2_TssAFlnk,1_TssA	TRUE
chr12	107498510	107498879	uCLL	0.101449	3.09629	1.03446	0.334096	-1.06141	4.59094e-07	CRY1	introns,intergenic	14_ReprPCWk	TRUE
chr12	107503023	107503176	uCLL	0.0289855	1.43209	1.00875	0.704395	-1.05109	0.000854555	CRY1	introns,intergenic	14_ReprPCWk	FALSE
chr12	118462109	118462364	uCLL	0.0434783	1.65741	1.44323	0.870773	-1.38198	1.01804e-05	RFC5	introns,tss2kb	4_Tx	FALSE
chr12	118482413	118482789	uCLL	0.057971	2.87558	2.15221	0.748444	-1.28897	1.17359e-06	WSB2	introns,tss2kb	4_Tx,5_TxWk	TRUE
chr12	118490934	118491536	uCLL	0.224638	4.2201	2.29648	0.544177	-1.04503	7.70773e-05	WSB2	introns,tss2kb	5_TxWk	TRUE
chr12	122459443	122460625	uCLL	0.362319	5.86011	1.48793	0.253908	-1.27625	6.75013e-10		utr5,introns,tss2kb	1_TssA	FALSE
chr12	125565943	125566337	uCLL	0.0507246	1.55372	2.00313	1.28925	-1.05169	0.00497758	AACS	introns,intergenic	5_TxWk	FALSE
chr12	128270598	128271092	uCLL	0.123188	2.94926	2.36251	0.801053	-1.32235	5.22515e-06	RP11-749H20.1	intergenic	15_Quies	FALSE
chr12	128308418	128308745	uCLL	0.0724638	2.29487	1.7997	0.78423	-1.1604	9.90871e-05	RP11-749H20.1	intergenic	15_Quies	FALSE
chr12	129019446	129019889	uCLL	0.15942	2.81483	2.63508	0.936142	-1.23168	7.65085e-05	TMEM132C	introns,intergenic	15_Quies	TRUE
chr12	131464331	131464779	uCLL	0.376812	4.57754	1.87266	0.409098	-1.06286	1.00366e-05	RP11-243M5.1	introns,intergenic	7_Enh	TRUE
chr12	131586364	131586584	uCLL	0.0289855	2.79676	1.52984	0.547006	-1.00508	0.000168095	GPR133	introns,intergenic	7_Enh	TRUE
chr12	131590392	131590835	uCLL	0.15942	3.70813	1.68035	0.453154	-1.43838	1.88998e-09	GPR133	introns,intergenic	7_Enh	TRUE
chr12	132560368	132560675	uCLL	0.0434783	2.34791	2.03438	0.866464	-1.091	0.000660861	RP13-820C6.2	introns,intergenic	4_Tx	FALSE
chr13	19587575	19587948	uCLL	0.0942029	2.61287	1.66254	0.63629	-1.04546	0.000433801	LINC00442	introns,intergenic	15_Quies	FALSE
chr13	21607423	21607570	uCLL	0.0289855	1.42193	1.0612	0.746307	-1.04003	0.00202639	RNU4-9P	introns,intergenic	15_Quies	FALSE
chr13	22244151	22244755	uCLL	0.130435	5.01865	1.34598	0.268196	-1.17857	1.58393e-07	FGF9	tss2kb	1_TssA,2_TssAFlnk	FALSE
chr13	22244915	22245408	uCLL	0.5	6.10707	1.55895	0.25527	-1.18425	2.41982e-08	FGF9	tss2kb	1_TssA	TRUE
chr13	22688710	22689580	uCLL	0.326087	5.70419	3.61811	0.63429	-1.51656	2.06578e-07	MTND3P1	tss2kb	7_Enh	FALSE
chr13	22700688	22701285	uCLL	0.202899	3.57868	2.17283	0.607159	-1.18095	2.22092e-05	MTND3P1	intergenic	7_Enh	TRUE
chr13	22735972	22736423	uCLL	0.181159	3.21508	1.95661	0.608572	-1.32022	8.61474e-07	MTND3P1	intergenic	7_Enh	TRUE
chr13	22852460	22852864	uCLL	0.166667	2.85137	1.59269	0.558572	-1.0871	2.96627e-05	MTND3P1	intergenic	15_Quies	FALSE
chr13	22859972	22860415	uCLL	0.166667	3.23188	2.78701	0.862351	-1.01095	0.00284841	MTND3P1	intergenic	15_Quies	FALSE
chr13	22861511	22862101	uCLL	0.231884	3.49936	4.56533	1.30462	-1.12026	0.00136934	MTND3P1	intergenic	7_Enh	FALSE
chr13	32436947	32437406	uCLL	0.210145	3.57424	1.58235	0.442709	-1.00346	0.000114286	EEF1DP3	introns,intergenic	7_Enh	FALSE
chr13	36849383	36849634	uCLL	0.0507246	1.89216	1.0347	0.546835	-1.0429	0.000163853	RNU6-71P	introns,intergenic	15_Quies	TRUE
chr13	36871557	36872458	uCLL	0.246377	4.83338	2.82142	0.583735	-1.87799	1.49125e-13		utr5,introns,tss2kb,utr3	2_TssAFlnk,1_TssA,11_BivFlnk	TRUE
chr13	36919265	36921129	uCLL	0.369565	6.80705	4.32958	0.636044	-2.16551	6.64703e-16		introns,tss2kb	1_TssA,2_TssAFlnk,1_TssA	TRUE
chr13	37005524	37006856	uCLL	0.224638	5.23675	1.3281	0.253611	-1.01914	1.88586e-05		utr5,introns,tss2kb	12_EnhBiv	TRUE
chr13	38055304	38055679	uCLL	0.0724638	2.04085	1.85205	0.90749	-1.12393	0.000620909	LINC01048	intergenic,utr3	15_Quies	FALSE
chr13	40956342	40956932	uCLL	0.253623	4.1824	2.14817	0.51362	-1.59732	1.76185e-12	RN7SKP2	intergenic	15_Quies	TRUE
chr13	42630424	42630583	uCLL	0.0289855	1.75123	1.2192	0.696195	-1.02433	0.000701625		introns,intergenic	15_Quies	FALSE
chr13	43319306	43320133	uCLL	0.224638	4.63887	2.33299	0.502923	-1.48016	1.5065e-09	FAM216B	intergenic	15_Quies	TRUE
chr13	47721113	47721733	uCLL	0.130435	3.40539	1.40095	0.411391	-1.08803	5.99085e-06	GNG5P5	intergenic	15_Quies	TRUE
chr13	47742684	47743108	uCLL	0.130435	2.49189	1.96949	0.790361	-1.37729	4.77871e-07	GNG5P5	intergenic	15_Quies	TRUE
chr13	49357363	49357791	uCLL	0.108696	2.62915	2.1266	0.808857	-1.82319	1.49149e-11	PSME2P2	intergenic	15_Quies	TRUE
chr13	49384031	49384899	uCLL	0.210145	4.20047	2.4969	0.594434	-1.1139	3.88374e-05	PSME2P2	intergenic	15_Quies	TRUE
chr13	49403246	49404102	uCLL	0.297101	4.38085	2.76988	0.632271	-1.13235	2.67291e-05	PSME2P2	intergenic	7_Enh	TRUE
chr13	52529706	52530216	uCLL	0.224638	4.28597	3.07655	0.717818	-1.4631	2.41939e-08	ATP7B	introns,intergenic	15_Quies	TRUE
chr13	52530264	52530533	uCLL	0.0434783	3.02025	1.52758	0.505778	-1.04765	9.91601e-06	ATP7B	introns,intergenic	15_Quies	FALSE
chr13	54603256	54603810	uCLL	0.123188	3.38562	2.38931	0.705724	-1.04093	0.00203634	RP11-168P6.2	intergenic	15_Quies	FALSE
chr13	62783537	62784147	uCLL	0.369565	4.90681	2.15969	0.440141	-1.10339	2.44702e-06	LINC01075	intergenic	15_Quies	TRUE
chr13	62879860	62880214	uCLL	0.0724638	1.73205	1.85602	1.07157	-1.01132	0.00359176	LINC01074	intergenic	15_Quies	FALSE
chr13	63086271	63086939	uCLL	0.268116	4.49282	1.17634	0.261828	-1.33626	1.33022e-10	SQSTM1P1	intergenic	15_Quies	TRUE
chr13	65502792	65503543	uCLL	0.195652	4.15513	2.34623	0.56466	-1.72363	5.84013e-13	LGMNP1	intergenic	15_Quies	TRUE
chr13	65567827	65568432	uCLL	0.130435	3.63173	1.13316	0.312015	-1.13701	1.39483e-07	LGMNP1	intergenic	15_Quies	TRUE
chr13	67597686	67597833	uCLL	0.0289855	1.46311	1.03911	0.710204	-1.02484	0.000785757	PCDH9-AS4	introns,intergenic	7_Enh	TRUE
chr13	76560887	76561422	uCLL	0.0942029	3.04761	1.54344	0.506445	-1.25577	2.87328e-06	LINC01034	intergenic	15_Quies	FALSE
chr13	78973124	78973655	uCLL	0.101449	3.07016	1.98777	0.647447	-1.14192	0.000134767	RPL31P54	introns,intergenic	15_Quies	FALSE
chr13	80349976	80350296	uCLL	0.130435	2.76289	1.68839	0.611097	-1.03331	0.000193254	LINC01038	intergenic	15_Quies	FALSE
chr13	80356825	80357453	uCLL	0.0724638	3.16096	1.31485	0.415967	-1.22845	1.19282e-05	LINC01038	intergenic	15_Quies	FALSE
chr13	80386286	80387527	uCLL	0.333333	5.52675	2.71468	0.491188	-1.00962	0.000503379	LINC01038	intergenic	7_Enh	TRUE
chr13	94891415	94891800	uCLL	0.0507246	2.19344	1.66621	0.759633	-1.07716	0.0008636	GPC6-AS1	introns,intergenic	7_Enh	FALSE
chr13	94964843	94965531	uCLL	0.0652174	2.94884	1.65322	0.560636	-1.11622	0.000233234	GPC6-AS1	introns,intergenic	15_Quies	FALSE
chr13	94979477	94980128	uCLL	0.101449	3.32304	2.436	0.733064	-1.33645	1.76581e-05	AL139318.1	introns,intergenic	2_TssAFlnk,7_Enh	FALSE
chr13	98794483	98795865	uCLL	0.384058	6.86857	3.5872	0.522263	-1.08713	0.000560556		utr5,introns,tss2kb	12_EnhBiv,14_ReprPCWk	FALSE
chr13	98842393	98842755	uCLL	0.173913	2.75872	2.39944	0.869765	-1.41211	6.31827e-07	FARP1	introns,intergenic	15_Quies	TRUE
chr13	98843301	98843763	uCLL	0.0434783	2.61535	2.30087	0.879756	-1.22762	0.000113088	RN7SKP8	introns,intergenic	15_Quies	FALSE
chr13	98862615	98862882	uCLL	0.0507246	2.12492	1.93059	0.90855	-1.36812	5.74687e-06	MIR3170	introns,intergenic	15_Quies	FALSE
chr13	98866978	98867377	uCLL	0.130435	3.13409	3.25079	1.03724	-1.35201	2.40167e-05	MIR3170	introns,intergenic	15_Quies	TRUE
chr13	98872407	98872720	uCLL	0.057971	2.50208	2.13015	0.851354	-1.0826	0.000544383	MIR3170	introns,intergenic	15_Quies	FALSE
chr13	98887578	98888025	uCLL	0.057971	2.4963	1.95059	0.781392	-1.27169	9.9045e-06	RP11-573N10.1	introns,intergenic	15_Quies	TRUE
chr13	98931760	98932797	uCLL	0.326087	5.5711	3.95108	0.709209	-1.33369	1.34675e-05	RP11-573N10.1	introns,intergenic	7_Enh	TRUE
chr13	99907023	99907349	uCLL	0.0289855	2.38151	2.12582	0.892634	-1.46262	3.82626e-07	GPR18	introns,intergenic,utr3,exons	6_EnhG	TRUE
chr13	109814462	109815476	uCLL	0.369565	5.10916	1.97017	0.385615	-1.0885	0.000136893	MYO16-AS1	introns,intergenic	7_Enh	FALSE
chr13	110521884	110522322	uCLL	0.057971	2.15766	1.85479	0.85963	-1.12356	0.000668754	RN7SKP10	intergenic	15_Quies	FALSE
chr13	110682677	110683144	uCLL	0.115942	2.58056	2.32162	0.899659	-1.10669	0.000601668	LINC00396	intergenic	15_Quies	TRUE
chr13	111829346	111829979	uCLL	0.202899	3.8842	1.62672	0.418803	-1.08836	7.64196e-06	ARHGEF7	introns,intergenic	6_EnhG	TRUE
chr13	114039764	114040184	uCLL	0.0797101	1.94607	2.26688	1.16485	-1.57931	6.55303e-07	GRTP1	intergenic	15_Quies	FALSE
chr14	25932734	25933105	uCLL	0.0724638	2.24524	1.61067	0.717372	-1.19793	5.79506e-05	RP11-388G3.1	intergenic	15_Quies	FALSE
chr14	25938823	25939259	uCLL	0.057971	2.29583	1.32457	0.576945	-1.07997	0.000124632	RP11-388G3.1	intergenic	15_Quies	FALSE
chr14	35810740	35811280	uCLL	0.326087	5.05306	2.8087	0.555842	-1.51335	4.57136e-09	RP11-561B11.3	intergenic	7_Enh	TRUE
chr14	37126687	37126959	uCLL	0.0289855	2.26179	2.5009	1.10572	-1.27535	0.000221113		utr5,introns,tss2kb	13_ReprPC	FALSE
chr14	52791646	52792307	uCLL	0.463768	5.2688	1.29173	0.245166	-1.00737	2.92533e-06	PTGER2	introns,intergenic	7_Enh	FALSE
chr14	69030190	69030560	uCLL	0.0362319	2.13445	1.52157	0.712862	-1.14224	4.31386e-05	RAD51B	introns,intergenic	7_Enh	TRUE
chr14	74256859	74257246	uCLL	0.057971	2.48951	2.46562	0.990403	-1.76148	2.11613e-10	ELMSAN1	introns,tss2kb,utr3	5_TxWk	TRUE
chr14	91712326	91712712	uCLL	0.195652	3.91082	3.10879	0.79492	-1.72395	4.71225e-11		introns,tss2kb	7_Enh	TRUE
chr14	93016221	93016579	uCLL	0.0362319	3.0528	1.34083	0.439215	-1.13172	8.14238e-07	RIN3	introns,intergenic	12_EnhBiv,13_ReprPC	TRUE
chr14	101120604	101120844	uCLL	0.0289855	2.03674	1.35851	0.667004	-1.06685	0.000481134	LINC00523	intergenic	12_EnhBiv	FALSE
chr14	102671953	102672246	uCLL	0.057971	1.81392	1.89682	1.0457	-1.82175	2.00126e-10	WDR20	introns,intergenic	4_Tx	TRUE
chr14	105813303	105813711	uCLL	0.15942	3.74738	1.37774	0.367652	-1.12199	5.53798e-09	PACS2	introns,intergenic	15_Quies,7_Enh,5_TxWk	TRUE
chr15	27869062	27869422	uCLL	0.0652174	1.58083	1.96654	1.24399	-1.22008	0.000503948	RP11-30G8.2	introns,intergenic	15_Quies	FALSE
chr15	28110394	28111436	uCLL	0.181159	4.54682	3.89742	0.857174	-1.66702	5.7536e-08	RPL5P32	introns,intergenic	15_Quies	FALSE
chr15	28113082	28113501	uCLL	0.15942	2.86087	4.82723	1.68733	-1.50772	9.6425e-06	RPL5P32	introns,intergenic	15_Quies	TRUE
chr15	28144786	28145662	uCLL	0.152174	3.6812	3.19294	0.867362	-1.31355	3.74797e-05	RPL5P32	introns,intergenic	7_Enh,15_Quies	FALSE
chr15	28201529	28201716	uCLL	0.0362319	1.7797	1.99683	1.122	-1.03972	0.00385484	RPL5P32	introns,intergenic	7_Enh	FALSE
chr15	28204016	28204938	uCLL	0.144928	3.99362	2.71095	0.678821	-1.28994	1.59069e-05	RPL5P32	introns,intergenic	7_Enh	FALSE
chr15	47015615	47015841	uCLL	0.057971	1.23984	1.3977	1.12732	-1.61933	4.70463e-07	RN7SKP101	introns,intergenic	15_Quies	TRUE
chr15	47024309	47024635	uCLL	0.0869565	1.79896	1.88541	1.04806	-1.45305	2.04562e-06	RN7SKP101	introns,intergenic	15_Quies	FALSE
chr15	47027320	47027642	uCLL	0.0797101	2.00419	1.45338	0.725174	-1.15332	9.35473e-05	RN7SKP101	introns,intergenic	15_Quies	TRUE
chr15	50684134	50684638	uCLL	0.057971	2.21997	1.96844	0.886699	-1.29376	3.30856e-05	AHCYP7	intergenic	15_Quies	FALSE
chr15	58810290	58810833	uCLL	0.144928	3.40087	2.2323	0.656391	-1.22834	3.4466e-05	RP11-50C13.2	introns,intergenic	7_Enh	FALSE
chr15	66174174	66174737	uCLL	0.0507246	2.42217	1.51295	0.624625	-1.11218	1.97834e-05	RAB11A	introns,intergenic	7_Enh	TRUE
chr15	71055461	71056269	uCLL	0.152174	3.82706	2.2683	0.592701	-1.02106	0.000706017		utr5,introns,tss2kb	10_TssBiv,11_BivFlnk	FALSE
chr15	71184290	71185484	uCLL	0.173913	4.40193	2.02743	0.460578	-1.0506	0.000105704		utr5,introns,tss2kb,exons	11_BivFlnk,2_TssAFlnk	TRUE
chr15	75477085	75477310	uCLL	0.0289855	1.69512	1.50733	0.889219	-1.05285	0.00158238	RPL36AP45	intergenic	7_Enh	TRUE
chr15	85215153	85215807	uCLL	0.275362	4.11996	1.93232	0.469015	-1.11636	4.36753e-07	SEC11A	introns,tss2kb,utr3	5_TxWk,4_Tx	TRUE
chr15	98503365	98504267	uCLL	0.434783	6.37385	4.32083	0.677899	-1.15281	0.000545044	ARRDC4	introns,tss2kb	1_TssA	FALSE
chr15	99190509	99192153	uCLL	0.282609	5.90036	3.36581	0.570442	-1.17324	0.000168271	RP11-35O15.1	tss2kb	1_TssA	TRUE
chr15	99395305	99396069	uCLL	0.231884	4.55688	2.60707	0.572118	-1.0112	0.000871862	IGF1R	introns,intergenic	1_TssA	TRUE
chr15	99396400	99396703	uCLL	0.101449	2.75214	2.66637	0.968834	-1.26919	3.69367e-05	IGF1R	introns,intergenic	2_TssAFlnk,7_Enh	TRUE
chr15	99408571	99408957	uCLL	0.152174	3.00041	2.93037	0.976656	-1.17267	0.000301399	IGF1R	introns,intergenic	2_TssAFlnk	FALSE
chr15	99409035	99409606	uCLL	0.23913	4.2666	2.81803	0.660486	-1.07829	0.000533265	IGF1R	introns,intergenic	2_TssAFlnk,1_TssA	TRUE
chr16	2209252	2209505	uCLL	0.0289855	1.95589	1.47412	0.753681	-1.11072	0.000551147	TRAF7	introns,intergenic	7_Enh	FALSE
chr16	3745536	3745898	uCLL	0.173913	3.11291	1.54607	0.496664	-1.14554	4.67155e-06	TRAP1	introns,intergenic	5_TxWk	TRUE
chr16	3784610	3785411	uCLL	0.333333	5.39991	3.78314	0.700594	-1.1505	0.000153867	CREBBP	introns,intergenic	4_Tx	TRUE
chr16	49400553	49400942	uCLL	0.0942029	2.39787	2.26582	0.944932	-1.03105	0.00174386	C16orf78	intergenic	7_Enh	FALSE
chr16	69076993	69077436	uCLL	0.0652174	2.22047	1.68877	0.760544	-1.15328	0.000158437	RPS2P45	introns,intergenic	5_TxWk	TRUE
chr16	69400718	69400973	uCLL	0.0362319	1.50642	1.24202	0.824486	-1.08879	0.000745593	TERF2	utr3,tss2kb,exons	4_Tx	FALSE
chr16	85028348	85028536	uCLL	0.0217391	1.51133	1.05876	0.700546	-1.14426	0.000162223	ZDHHC7	introns,intergenic	4_Tx	FALSE
chr16	85029182	85029647	uCLL	0.173913	2.91475	2.21862	0.761171	-1.40229	5.80795e-08	ZDHHC7	introns,intergenic	4_Tx	TRUE
chr16	85532091	85532879	uCLL	0.304348	4.78454	1.77934	0.371894	-1.049	1.48969e-05	AC092377.1	intergenic	7_Enh	TRUE
chr16	87526246	87526953	uCLL	0.333333	5.25149	3.58104	0.681909	-1.07517	0.00095226	RP11-482M8.1	introns,tss2kb	5_TxWk,1_TssA,11_BivFlnk	TRUE
chr16	87836304	87836619	uCLL	0.0362319	2.74043	1.29943	0.47417	-1.03248	3.97237e-05	RP4-536B24.3	introns,intergenic	7_Enh	FALSE
chr16	88722251	88722398	uCLL	0.0289855	2.05244	1.38494	0.674779	-1.0004	0.00113353	MVD	introns,tss2kb,utr3	4_Tx	FALSE
chr16	88804916	88805156	uCLL	0.0289855	2.23708	1.15644	0.516942	-1.03238	3.74705e-05	RP5-1142A6.2	utr5,introns,intergenic,exons	6_EnhG,4_Tx	FALSE
chr16	88866491	88866766	uCLL	0.0507246	2.81917	1.68905	0.599129	-1.18181	2.12298e-06	CDT1	intergenic	7_Enh	TRUE
chr16	89445868	89446084	uCLL	0.0362319	2.24125	1.27394	0.568404	-1.26591	6.92633e-07	RP1-168P16.2	introns,intergenic	7_Enh	TRUE
chr16	90143618	90144558	uCLL	0.485507	6.1546	2.1577	0.350583	-1.20803	6.57474e-08		introns,tss2kb	2_TssAFlnk	TRUE
chr17	512872	513021	uCLL	0.0289855	1.34248	1.23134	0.917215	-1.41344	3.97011e-06	RP11-411G7.2	introns,intergenic	5_TxWk	TRUE
chr17	513148	513354	uCLL	0.0289855	1.26118	1.14055	0.904353	-1.37489	1.12251e-05	RP11-411G7.2	introns,intergenic	5_TxWk	FALSE
chr17	4081148	4081576	uCLL	0.057971	2.31275	1.80701	0.781326	-1.04483	0.00162798	ANKFY1	introns,intergenic,utr3	4_Tx	FALSE
chr17	8533936	8534894	uCLL	0.34058	5.42244	2.51329	0.463499	-1.53701	6.35515e-09		tss2kb	1_TssA	TRUE
chr17	19734232	19734813	uCLL	0.144928	3.23372	1.93534	0.598488	-1.17619	9.33673e-06	ULK2	introns,intergenic	15_Quies	TRUE
chr17	30923711	30924073	uCLL	0.123188	2.42984	2.23574	0.920116	-1.24798	5.97353e-05	MYO1D	introns,intergenic	15_Quies	TRUE
chr17	33591873	33592755	uCLL	0.0652174	2.9193	2.21125	0.757457	-1.23045	3.93671e-05	SLFN5	introns,intergenic,utr3,exons	4_Tx	FALSE
chr17	37479990	37480137	uCLL	0.0289855	1.29783	1.07266	0.826503	-1.20215	0.000202013	AC005288.1	introns,intergenic	7_Enh	TRUE
chr17	42705758	42706446	uCLL	0.34058	4.93048	1.37938	0.279766	-1.03265	2.50006e-06		intergenic	2_TssAFlnk	FALSE
chr17	55390633	55391116	uCLL	0.123188	2.77196	2.03243	0.733208	-1.03664	0.000688735	MSI2	introns,intergenic	5_TxWk	FALSE
chr17	55528662	55528920	uCLL	0.0434783	2.75012	1.8974	0.689936	-1.32665	9.34163e-08	MSI2	introns,intergenic	7_Enh	TRUE
chr17	55576773	55577516	uCLL	0.181159	4.44917	1.07008	0.240512	-1.06785	4.82173e-09	RP11-118E18.2	introns,intergenic	5_TxWk	TRUE
chr17	55583314	55583534	uCLL	0.0362319	2.57909	1.14518	0.444026	-1.00992	2.59671e-05	RP11-118E18.2	introns,intergenic	7_Enh,5_TxWk	TRUE
chr17	55586682	55586836	uCLL	0.0289855	1.68265	1.26464	0.751578	-1.83104	1.01053e-13	RP11-118E18.2	introns,intergenic	5_TxWk,7_Enh	TRUE
chr17	55599130	55599320	uCLL	0.0289855	2.09021	1.25259	0.599263	-1.17901	5.42345e-07	RP11-118E18.2	introns,intergenic	7_Enh	TRUE
chr17	55603668	55603999	uCLL	0.0434783	2.99331	2.07063	0.691751	-1.20509	8.64488e-06	RP11-118E18.2	introns,intergenic	5_TxWk	FALSE
chr17	55604696	55605167	uCLL	0.0724638	3.8957	1.60535	0.412083	-1.14053	4.9672e-07	RP11-118E18.2	introns,intergenic	5_TxWk,7_Enh	FALSE
chr17	55605418	55605578	uCLL	0.0289855	2.05879	1.4373	0.698127	-1.09457	0.000110032	RP11-118E18.2	introns,intergenic	5_TxWk	FALSE
chr17	55619228	55619526	uCLL	0.0652174	2.40164	1.97988	0.824387	-1.47659	3.01236e-07	RP11-118E18.2	introns,intergenic	5_TxWk	FALSE
chr17	55622449	55622646	uCLL	0.0289855	2.23181	1.11165	0.498092	-1.05065	3.76739e-05	RP11-118E18.2	introns,intergenic	5_TxWk	FALSE
chr17	55638527	55639075	uCLL	0.0869565	3.68368	1.05518	0.286448	-1.01947	1.16e-07	MSI2	introns,intergenic	5_TxWk	TRUE
chr17	55655495	55656214	uCLL	0.123188	4.09285	0.976322	0.238543	-1.20038	1.34296e-11	MSI2	introns,intergenic	7_Enh	TRUE
chr17	64298098	64299762	uCLL	0.275362	5.72899	2.28238	0.398392	-1.09496	0.000134958		introns,tss2kb	1_TssA	FALSE
chr17	64437363	64438089	uCLL	0.166667	3.63029	3.39088	0.934052	-1.03797	0.00255762	RP11-4F22.2	introns,intergenic	7_Enh	FALSE
chr17	68164119	68164506	uCLL	0.144928	4.3107	2.4593	0.57051	-1.31185	5.99204e-08	KCNJ2	tss2kb,utr3	13_ReprPC,12_EnhBiv	TRUE
chr17	68164897	68166086	uCLL	0.565217	7.31083	2.23596	0.305842	-1.38695	3.9901e-10		introns,tss2kb,utr3	11_BivFlnk,11_BivFlnk	TRUE
chr17	68201494	68201919	uCLL	0.181159	3.32517	2.28596	0.687471	-1.05025	0.000118988	CALM2P1	intergenic	15_Quies	TRUE
chr17	68202857	68203023	uCLL	0.0289855	1.53191	1.07772	0.703516	-1.1175	9.41746e-05	CALM2P1	intergenic	15_Quies	FALSE
chr17	68323956	68324646	uCLL	0.376812	4.56781	2.31098	0.505927	-1.10846	1.97814e-06	CTD-2378E21.1	introns,intergenic	15_Quies	TRUE
chr17	72450069	72450516	uCLL	0.224638	4.02862	1.39303	0.345783	-1.00734	7.59864e-05	GPRC5C	intergenic	11_BivFlnk,12_EnhBiv	FALSE
chr17	75201667	75202247	uCLL	0.355072	4.2964	1.59846	0.372046	-1.05898	3.419e-06	SEC14L1	introns,tss2kb	6_EnhG	FALSE
chr17	77783909	77784260	uCLL	0.101449	2.71138	1.57807	0.582019	-1.2884	1.04308e-06	AC100791.2	tss2kb	13_ReprPC	FALSE
chr17	78009242	78010007	uCLL	0.26087	4.6403	1.45941	0.314507	-1.13905	1.43997e-07	TBC1D16	introns,tss2kb	2_TssAFlnk,7_Enh,2_TssAFlnk	FALSE
chr17	78859768	78860567	uCLL	0.123188	3.19965	3.05334	0.954276	-1.1023	0.000961518	RPTOR	introns,intergenic	6_EnhG	FALSE
chr17	79319412	79320408	uCLL	0.405797	5.71533	1.1997	0.209908	-1.12334	2.09943e-09	TMEM105	intergenic	1_TssA,11_BivFlnk	TRUE
chr17	80541574	80542049	uCLL	0.0434783	1.81956	1.59993	0.879296	-1.0407	0.00324811	FOXK2	utr5,introns,intergenic,exons	4_Tx	FALSE
chr17	80661917	80662088	uCLL	0.0289855	2.48858	1.37121	0.550999	-1.01213	8.16775e-05	RAB40B	intergenic	15_Quies	FALSE
chr18	711579	712043	uCLL	0.173913	3.824	2.29442	0.600005	-1.12271	7.3176e-05	ENOSF1	introns,intergenic	2_TssAFlnk	FALSE
chr18	712489	713005	uCLL	0.23913	4.47349	3.1439	0.702785	-1.1191	0.000354305		utr5,tss2kb,utr3	1_TssA,2_TssAFlnk	FALSE
chr18	741864	742278	uCLL	0.152174	3.1845	1.21167	0.380488	-1.23353	4.81877e-09	RP11-769O8.3	introns,intergenic	15_Quies	TRUE
chr18	812100	813550	uCLL	0.224638	5.58699	2.6235	0.469572	-1.55513	2.73094e-08		tss2kb	10_TssBiv,11_BivFlnk,12_EnhBiv	FALSE
chr18	830884	831306	uCLL	0.0724638	2.43011	1.49396	0.61477	-1.0684	0.000263286	RP11-672L10.4	tss2kb	15_Quies	FALSE
chr18	3067655	3068101	uCLL	0.115942	3.38648	1.0672	0.315136	-1.01903	6.16829e-07	MYOM1	introns,intergenic	7_Enh,5_TxWk	TRUE
chr18	3787302	3787778	uCLL	0.0434783	1.90572	1.72123	0.903191	-1.12892	0.000701625	RP11-874J12.3	introns,intergenic	15_Quies	FALSE
chr18	5975111	5975461	uCLL	0.0434783	2.28179	1.52963	0.670362	-1.08795	0.000252813	RP11-793A3.1	introns,intergenic	7_Enh	FALSE
chr18	6249200	6249449	uCLL	0.057971	1.75772	1.53228	0.871744	-1.01015	0.00229075	RP11-760N9.1	introns,intergenic	15_Quies	FALSE
chr18	6412976	6413123	uCLL	0.0289855	2.36225	2.68559	1.13688	-1.47382	1.3159e-06	L3MBTL4	introns,intergenic	7_Enh	TRUE
chr18	6414040	6415195	uCLL	0.347826	6.33472	4.18157	0.660103	-1.58849	1.85492e-08		introns,tss2kb	1_TssA	TRUE
chr18	9389672	9390159	uCLL	0.0434783	2.27939	1.16195	0.509766	-1.16655	3.15607e-06	TWSG1	introns,intergenic	15_Quies	TRUE
chr18	9952983	9953499	uCLL	0.0942029	3.18356	1.13348	0.356042	-1.03415	6.11533e-06	VAPA	introns,intergenic	4_Tx	TRUE
chr18	10297109	10297479	uCLL	0.188406	3.55631	1.23834	0.34821	-1.05292	2.8046e-06	RP11-138E9.2	intergenic	7_Enh	TRUE
chr18	12789247	12789770	uCLL	0.144928	3.30449	1.76808	0.535055	-1.11062	2.18429e-05	PTPN2	introns,tss2kb	4_Tx	FALSE
chr18	12876029	12876180	uCLL	0.0289855	1.43575	1.13913	0.793408	-1.1311	0.000424025	PTPN2	introns,intergenic	7_Enh	FALSE
chr18	13619586	13619827	uCLL	0.0434783	2.67444	1.29021	0.482422	-1.00885	4.85778e-05		introns,tss2kb	7_Enh	FALSE
chr18	13805349	13805636	uCLL	0.057971	2.1237	1.76468	0.830945	-1.06497	0.000785757	AP001525.1	intergenic	14_ReprPCWk	FALSE
chr18	22072510	22072824	uCLL	0.0434783	2.51279	1.38776	0.552278	-1.10084	0.000114286	RP11-178F10.2	intergenic	7_Enh	FALSE
chr18	22930617	22931139	uCLL	0.0507246	3.14499	1.80532	0.574031	-1.03042	0.000747807	ZNF521	utr5,introns,intergenic	11_BivFlnk,12_EnhBiv	FALSE
chr18	28292293	28292806	uCLL	0.115942	2.84731	2.96773	1.04229	-1.3512	6.03662e-05	RP11-675P14.1	tss2kb	15_Quies	FALSE
chr18	28469779	28470217	uCLL	0.0724638	1.78709	1.61068	0.901286	-1.08	0.00183336	RP11-25I11.1	intergenic	15_Quies	FALSE
chr18	46308013	46308164	uCLL	0.0217391	2.65888	1.687	0.634479	-1.20243	3.61379e-06	CTIF	introns,intergenic	7_Enh	TRUE
chr18	48033507	48033923	uCLL	0.195652	3.47179	1.58663	0.457007	-1.31495	2.27205e-08	RPLP0P11	intergenic	14_ReprPCWk	TRUE
chr18	48086044	48086891	uCLL	0.311594	5.57353	2.86293	0.513666	-1.74387	4.34502e-12		introns,tss2kb	13_ReprPC,11_BivFlnk	TRUE
chr18	48104371	48104814	uCLL	0.108696	3.01236	1.6299	0.541072	-1.2061	7.28568e-06	MAPK4	introns,intergenic	14_ReprPCWk	FALSE
chr18	48222705	48223539	uCLL	0.23913	4.73195	2.6399	0.557888	-1.1218	9.27241e-05	RP11-10I6.2	introns,intergenic	15_Quies	FALSE
chr18	48332071	48333086	uCLL	0.413043	6.33208	2.2747	0.359234	-1.36279	1.87944e-09	HNRNPA3P16	introns,intergenic	7_Enh	TRUE
chr18	48334423	48334797	uCLL	0.195652	4.07003	2.26804	0.557255	-1.44424	1.55509e-10	HNRNPA3P16	introns,intergenic	7_Enh	TRUE
chr18	48334888	48335047	uCLL	0.0289855	2.81414	2.17139	0.7716	-1.47427	3.0568e-08	HNRNPA3P16	introns,intergenic	7_Enh	TRUE
chr18	48335557	48335837	uCLL	0.0362319	3.12177	2.2631	0.724939	-1.78062	2.98794e-15	HNRNPA3P16	introns,intergenic,exons	7_Enh	TRUE
chr18	48340723	48341211	uCLL	0.369565	5.38256	3.26771	0.607092	-1.48714	1.37905e-09	HNRNPA3P16	utr5,introns,intergenic	7_Enh	TRUE
chr18	48343112	48343696	uCLL	0.485507	6.29269	2.6636	0.423285	-1.00527	0.000192873	MRO	introns,intergenic	7_Enh	TRUE
chr18	59619231	59619800	uCLL	0.101449	3.2886	1.57562	0.479115	-1.03847	0.00025673	RPIAP1	intergenic	12_EnhBiv	FALSE
chr18	60767231	60767499	uCLL	0.0434783	3.1179	0.826087	0.26495	-1.15968	2.99647e-09	RP11-299P2.1	intergenic	7_Enh	TRUE
chr18	70533831	70533981	uCLL	0.0289855	1.5937	1.59674	1.0019	-1.2461	0.000163853	NETO1	introns,tss2kb	11_BivFlnk	TRUE
chr18	70534153	70535564	uCLL	0.115942	4.92971	2.13362	0.432809	-1.15435	8.48586e-05		utr5,introns,tss2kb	1_TssA	FALSE
chr18	70535775	70536037	uCLL	0.0362319	2.50302	1.64047	0.655396	-1.1975	2.80383e-05	RP11-676J15.1	introns,tss2kb	11_BivFlnk	TRUE
chr18	70537009	70537301	uCLL	0.0434783	3.00008	1.79704	0.598998	-1.01674	0.000870408	RP11-676J15.1	introns,tss2kb	2_TssAFlnk	FALSE
chr18	70562652	70563169	uCLL	0.224638	3.73509	1.90043	0.508803	-1.10675	6.56386e-05	RP11-676J15.1	intergenic	7_Enh	TRUE
chr18	70674394	70674997	uCLL	0.217391	3.92285	2.26912	0.578435	-1.35997	1.88443e-07	RP11-676J15.1	intergenic	7_Enh,2_TssAFlnk	TRUE
chr18	70677006	70677153	uCLL	0.0289855	1.43134	0.999403	0.698229	-1.25468	2.06118e-05	RP11-676J15.1	intergenic	7_Enh	TRUE
chr18	70705524	70705930	uCLL	0.108696	2.7137	2.07929	0.766221	-1.29332	4.53917e-06	RP11-676J15.1	intergenic	5_TxWk	TRUE
chr18	70714906	70715366	uCLL	0.275362	3.54975	2.47242	0.696505	-1.63747	3.44454e-11	RP11-676J15.1	intergenic	15_Quies	TRUE
chr18	70739054	70739491	uCLL	0.173913	4.3495	3.08142	0.708453	-1.13995	0.000141983	RP11-169F17.1	intergenic	8_ZNF/Rpts	TRUE
chr18	70740574	70741400	uCLL	0.463768	6.61814	3.64574	0.550871	-1.05058	0.000472985	RP11-169F17.1	intergenic	7_Enh	TRUE
chr18	70902734	70903107	uCLL	0.123188	3.01426	2.04997	0.680089	-1.32682	2.11326e-06	RP11-169F17.1	introns,intergenic	15_Quies	FALSE
chr18	72891960	72892159	uCLL	0.0362319	1.62158	1.25712	0.775247	-1.06907	0.000623012	ZADH2	intergenic	15_Quies	FALSE
chr18	72892202	72892618	uCLL	0.115942	2.59083	2.57788	0.995003	-1.31404	2.25779e-05	ZADH2	intergenic	15_Quies	TRUE
chr18	74586610	74587688	uCLL	0.463768	6.11029	1.47272	0.241023	-1.25295	1.11774e-09	ZNF236	introns,intergenic	5_TxWk,4_Tx	TRUE
chr18	74627640	74628218	uCLL	0.123188	3.61471	2.62173	0.725297	-1.06143	0.000251057	ZNF236	utr5,introns,intergenic,exons	4_Tx	TRUE
chr18	74631817	74632119	uCLL	0.0724638	3.01172	2.9591	0.982531	-1.43794	1.11549e-06	ZNF236	introns,intergenic,exons	4_Tx	TRUE
chr18	75333833	75334553	uCLL	0.166667	3.80066	2.3689	0.623286	-1.0187	0.00134333	RP11-63N3.1	tss2kb	15_Quies	FALSE
chr18	77018562	77018923	uCLL	0.0869565	2.70977	1.7021	0.628136	-1.0682	0.00037641	RP11-1136J12.1	introns,intergenic	7_Enh	FALSE
chr18	78005010	78005748	uCLL	0.173913	3.82415	1.78449	0.466638	-1.2763	1.28179e-06		utr5,introns,tss2kb	11_BivFlnk,12_EnhBiv	FALSE
chr19	1169868	1170261	uCLL	0.0942029	2.5368	2.65183	1.04535	-1.45494	6.30624e-06	SBNO2	introns,tss2kb	4_Tx	FALSE
chr19	3857640	3857977	uCLL	0.144928	3.00727	1.61164	0.535913	-1.20869	3.44696e-06	ZFR2	introns,intergenic	7_Enh	FALSE
chr19	4089222	4089912	uCLL	0.210145	4.3017	1.58136	0.367614	-1.15491	2.54288e-08	MAP2K2	intergenic	2_TssAFlnk,3_TxFlnk	TRUE
chr19	4933612	4933784	uCLL	0.0289855	1.29317	0.837228	0.647424	-1.00414	0.00162426	MIR4747	introns,intergenic	7_Enh	TRUE
chr19	4959124	4959906	uCLL	0.463768	5.58526	1.48852	0.266508	-1.05705	4.6629e-07	KDM4B	introns,intergenic	15_Quies	TRUE
chr19	6203513	6203855	uCLL	0.0434783	2.22928	1.66892	0.748636	-1.31479	8.3479e-06	RFX2	intergenic	7_Enh	FALSE
chr19	8115157	8115960	uCLL	0.347826	4.99144	1.09369	0.219113	-1.15932	9.40222e-09		tss2kb	2_TssAFlnk,7_Enh	FALSE
chr19	10823945	10824344	uCLL	0.0652174	3.77451	2.24128	0.593794	-1.31711	6.31827e-07	QTRT1	utr5,introns,intergenic,utr3	6_EnhG,5_TxWk	TRUE
chr19	11084878	11085051	uCLL	0.0217391	1.6643	0.885422	0.53201	-1.25653	1.58695e-06		introns,intergenic	7_Enh	TRUE
chr19	15505598	15506351	uCLL	0.0724638	2.74403	2.3821	0.868103	-1.93477	3.06144e-17	AKAP8L	introns,intergenic	4_Tx	TRUE
chr19	16239340	16239787	uCLL	0.101449	2.14528	2.23892	1.04365	-1.56868	1.8936e-07	RAB8A	introns,intergenic	4_Tx	FALSE
chr19	16240024	16240231	uCLL	0.0507246	1.37898	1.49398	1.08339	-1.22787	0.000295267	RAB8A	introns,intergenic	4_Tx	FALSE
chr19	39521846	39523312	uCLL	0.413043	6.4013	1.96803	0.307442	-1.17936	3.26744e-08		introns,tss2kb,exons	11_BivFlnk,14_ReprPCWk	TRUE
chr19	49241837	49242587	uCLL	0.550725	6.51322	0.67912	0.104268	-1.11953	8.5202e-18		introns,tss2kb,exons	7_Enh,5_TxWk	TRUE
chr19	49646077	49646482	uCLL	0.253623	3.87227	1.64042	0.423632	-1.32775	4.82798e-11	PPFIA3	utr5,introns,utr3,tss2kb,exons	11_BivFlnk,12_EnhBiv	TRUE
chr19	49713423	49714077	uCLL	0.115942	3.93089	1.83277	0.466248	-1.35721	3.81747e-08		utr5,introns,utr3,tss2kb,exons	7_Enh	FALSE
chr19	56988014	56989697	uCLL	0.26087	5.48482	5.51327	1.00519	-2.29034	1.03753e-16		utr5,introns,tss2kb	2_TssAFlnk,1_TssA,2_TssAFlnk	TRUE
chr19	57018838	57019754	uCLL	0.376812	5.37006	5.89521	1.09779	-1.74408	3.64935e-09		introns,tss2kb	1_TssA	TRUE
chr19	57049605	57050551	uCLL	0.543478	6.88658	1.90589	0.276755	-1.06569	8.81547e-07		tss2kb,utr3	2_TssAFlnk,1_TssA	TRUE
chr19	59096121	59096382	uCLL	0.0362319	1.65688	1.26399	0.762875	-1.16079	9.11816e-05	AC016629.7	introns,tss2kb	5_TxWk	TRUE
chr2	714361	715074	uCLL	0.108696	3.29402	1.44291	0.438039	-1.14938	7.45306e-06	AC116609.1	intergenic	7_Enh	FALSE
chr2	10768637	10769283	uCLL	0.0652174	2.75837	2.09584	0.759812	-1.01387	0.00179738	AC092687.5	introns,intergenic	5_TxWk	FALSE
chr2	14443504	14443881	uCLL	0.057971	1.93484	2.10964	1.09035	-1.1995	0.000359657	RNU6-1288P	introns,intergenic	9_Het,15_Quies	FALSE
chr2	14446445	14446740	uCLL	0.0652174	1.42446	1.68248	1.18113	-1.50287	5.61549e-06	RNU6-1288P	introns,intergenic	15_Quies	FALSE
chr2	33311560	33312028	uCLL	0.0434783	1.97391	1.76337	0.893336	-1.11225	0.0011364	AL133244.1	introns,intergenic	14_ReprPCWk	FALSE
chr2	42180625	42181160	uCLL	0.130435	3.32444	1.92412	0.578782	-1.12296	0.000110751	C2orf91	introns,tss2kb	7_Enh	FALSE
chr2	70202944	70203533	uCLL	0.210145	3.64825	2.04959	0.561801	-1.34461	1.32217e-07	PCBP1-AS1	introns,intergenic	15_Quies	FALSE
chr2	70204415	70204689	uCLL	0.0652174	2.09989	1.67395	0.797159	-1.41831	8.16819e-07	PCBP1-AS1	introns,intergenic	15_Quies	TRUE
chr2	70702476	70702765	uCLL	0.0507246	1.86491	1.3561	0.727167	-1.21255	6.6071e-05	TGFA-IT1	introns,intergenic	7_Enh	FALSE
chr2	73143189	73143590	uCLL	0.0724638	3.5229	1.11189	0.315618	-1.01642	7.75189e-05	EMX1	utr5,tss2kb	12_EnhBiv,11_BivFlnk	FALSE
chr2	98329566	98330499	uCLL	0.275362	5.32983	1.05704	0.198325	-1.07618	1.50442e-09		introns,tss2kb	7_Enh	TRUE
chr2	105469834	105470734	uCLL	0.108696	4.3463	2.11987	0.48774	-1.52436	1.14229e-09	RP11-13J10.1	utr5,introns,tss2kb	12_EnhBiv	FALSE
chr2	110296757	110297553	uCLL	0.231884	3.91543	3.76688	0.962061	-1.56331	1.49996e-07	RP11-537E18.1	intergenic	15_Quies	TRUE
chr2	110313146	110313397	uCLL	0.0434783	2.0169	1.24406	0.616821	-1.34603	7.26297e-08	RP11-537E18.1	introns,intergenic	15_Quies	TRUE
chr2	110353318	110354066	uCLL	0.0942029	3.15913	2.53023	0.800928	-1.33285	3.25315e-06	AC011753.5	introns,intergenic	15_Quies	TRUE
chr2	110371096	110372404	uCLL	0.268116	6.17742	5.22798	0.846305	-2.78587	1.64341e-26		utr5,introns,tss2kb,exons	12_EnhBiv,14_ReprPCWk	TRUE
chr2	120106942	120107633	uCLL	0.0942029	3.75683	1.32873	0.353684	-1.15253	1.75134e-06		introns,intergenic	15_Quies	FALSE
chr2	120387693	120388131	uCLL	0.188406	3.20422	1.53675	0.479601	-1.24128	5.29633e-07	PCDP1	introns,intergenic	7_Enh	TRUE
chr2	131484807	131485876	uCLL	0.318841	5.73352	2.11623	0.369098	-1.51221	2.31198e-10	GPR148	tss2kb	2_TssAFlnk,7_Enh	TRUE
chr2	132341960	132342282	uCLL	0.0362319	1.42834	1.67556	1.17308	-1.56235	3.18935e-06		intergenic	7_Enh	FALSE
chr2	132342476	132342871	uCLL	0.0652174	2.16119	1.95859	0.906252	-1.27847	8.04582e-05		intergenic	7_Enh	FALSE
chr2	142292107	142293003	uCLL	0.173913	3.90212	3.05822	0.783733	-1.01623	0.00230858	AC012353.1	introns,intergenic	7_Enh	FALSE
chr2	156269060	156269597	uCLL	0.23913	4.01972	2.10452	0.523548	-1.62818	4.30095e-11	RNU6-546P	intergenic	15_Quies	FALSE
chr2	162699282	162700808	uCLL	0.246377	5.4336	2.62154	0.482468	-1.09327	0.000242569	AC092841.1	introns,intergenic	15_Quies	FALSE
chr2	162761821	162762597	uCLL	0.210145	4.56301	2.0798	0.455795	-1.28614	1.18767e-06	AC092841.1	introns,intergenic,utr3,exons	7_Enh,15_Quies	FALSE
chr2	163505311	163506021	uCLL	0.0869565	2.90776	1.83917	0.632506	-1.27868	4.97862e-07	AC007740.1	introns,intergenic	15_Quies	FALSE
chr2	170271813	170272248	uCLL	0.0507246	2.72438	1.25087	0.459139	-1.06207	5.52366e-05	LRP2	intergenic	14_ReprPCWk	FALSE
chr2	175201196	175202393	uCLL	0.318841	5.88921	1.56246	0.265309	-1.1388	3.09101e-08	AC018470.1	tss2kb,exons	11_BivFlnk	TRUE
chr2	190432059	190432672	uCLL	0.108696	3.12879	1.78858	0.571652	-1.2989	1.28352e-07	SLC40A1	introns,intergenic	15_Quies	TRUE
chr2	198533897	198534363	uCLL	0.0434783	2.03124	1.56883	0.772353	-1.28071	1.97269e-05	RFTN2	introns,intergenic	14_ReprPCWk	FALSE
chr2	200323069	200324220	uCLL	0.108696	4.93749	1.85624	0.375949	-1.05934	0.000247365	SATB2	utr5,introns,tss2kb	7_Enh,1_TssA	FALSE
chr2	201342428	201342895	uCLL	0.166667	3.37861	2.6462	0.783221	-1.76264	7.76174e-12	SPATS2L	utr5,intergenic,utr3,exons	15_Quies	TRUE
chr2	210244989	210245570	uCLL	0.507246	5.45915	1.16494	0.213393	-1.04379	3.33627e-08	MAP2	intergenic	9_Het	TRUE
chr2	218298815	218299290	uCLL	0.15942	3.55303	1.84476	0.519208	-1.34305	4.95306e-07	DIRC3	introns,tss2kb,utr3	15_Quies	FALSE
chr2	218910970	218911309	uCLL	0.0724638	2.4203	1.58725	0.655808	-1.16284	7.56414e-05	RUFY4	introns,intergenic	15_Quies	FALSE
chr2	227750561	227751278	uCLL	0.195652	4.1918	1.2433	0.296603	-1.03444	2.13581e-07	RHBDD1	introns,intergenic	5_TxWk	TRUE
chr2	234875046	234875354	uCLL	0.0652174	2.10395	2.04249	0.970787	-1.3064	3.71812e-05		utr5,introns,utr3,tss2kb,exons	15_Quies	FALSE
chr2	234898893	234899501	uCLL	0.144928	3.54508	1.39877	0.394566	-1.01494	0.000103613	TRPM8	introns,intergenic	12_EnhBiv	FALSE
chr2	234934102	234934620	uCLL	0.347826	4.70911	1.34513	0.285644	-1.00099	1.89381e-06	TRPM8	intergenic	7_Enh	TRUE
chr2	235952719	235953139	uCLL	0.123188	3.34124	2.57808	0.771595	-1.07443	0.00102858	AC114814.4	introns,intergenic	7_Enh,2_TssAFlnk	FALSE
chr2	235953956	235954423	uCLL	0.144928	3.55324	2.24476	0.631751	-1.10313	0.000246537	AC114814.4	introns,intergenic	7_Enh	FALSE
chr2	238612240	238612482	uCLL	0.0362319	2.34053	1.31307	0.561014	-1.00977	9.74453e-05	LRRFIP1	introns,intergenic	7_Enh	FALSE
chr2	240172508	240172856	uCLL	0.115942	3.12501	2.4758	0.792253	-1.36725	4.98609e-07	HDAC4	introns,intergenic	12_EnhBiv	TRUE
chr20	3203422	3203973	uCLL	0.42029	5.17328	1.53664	0.297034	-1.00459	1.03574e-06	ITPA	introns,intergenic	2_TssAFlnk,7_Enh,2_TssAFlnk	TRUE
chr20	7745604	7746267	uCLL	0.181159	3.6858	2.03547	0.552247	-1.05789	0.000217191	RP5-836E8.1	intergenic	15_Quies	FALSE
chr20	8583284	8583874	uCLL	0.130435	3.04757	2.2833	0.749222	-1.06673	0.000889806	AL031655.1	introns,intergenic	7_Enh	FALSE
chr20	10652058	10652414	uCLL	0.101449	3.81153	0.9899	0.259712	-1.12043	8.67213e-07	RP11-103J8.1	introns,tss2kb	12_EnhBiv	FALSE
chr20	17615616	17616141	uCLL	0.246377	4.3166	1.2757	0.295534	-1.01345	3.53012e-06	RRBP1	introns,intergenic	6_EnhG	FALSE
chr20	17624378	17624919	uCLL	0.137681	3.43438	1.58489	0.461478	-1.24954	3.11856e-08	RRBP1	introns,intergenic	7_Enh	TRUE
chr20	20529944	20530188	uCLL	0.0434783	2.3542	1.3174	0.559596	-1.24404	5.00857e-07	RALGAPA2	introns,intergenic	5_TxWk	TRUE
chr20	24934410	24934725	uCLL	0.0507246	3.00337	1.42904	0.475812	-1.36231	1.18824e-08		introns,intergenic	14_ReprPCWk	TRUE
chr20	25565412	25566636	uCLL	0.405797	6.16005	2.17261	0.352693	-1.00036	4.84626e-05		introns,tss2kb	12_EnhBiv,12_EnhBiv	TRUE
chr20	26167953	26168358	uCLL	0.0652174	2.11022	1.68581	0.79888	-1.23896	6.91882e-05	MIR663A	tss2kb,utr3	15_Quies	FALSE
chr20	48191369	48191594	uCLL	0.0362319	2.00072	1.32614	0.66283	-1.1671	1.10336e-05	PTGIS	intergenic	14_ReprPCWk	FALSE
chr20	60776502	60777063	uCLL	0.0942029	3.08711	1.77045	0.573497	-1.08395	6.6698e-05	MTG2	tss2kb,utr3	7_Enh	TRUE
chr20	60869554	60869919	uCLL	0.108696	2.64169	2.64548	1.00143	-1.54762	6.17128e-08	OSBPL2	utr5,intergenic,utr3	5_TxWk	TRUE
chr21	15435907	15436923	uCLL	0.144928	4.3756	4.77627	1.09157	-1.07194	0.00320436	ANKRD20A18P	introns,tss2kb	15_Quies	FALSE
chr21	22888819	22889198	uCLL	0.0507246	1.84393	1.49202	0.80915	-1.09404	0.000580777	AF241725.4	introns,intergenic	15_Quies	FALSE
chr21	22919670	22920207	uCLL	0.115942	2.83212	1.88617	0.665993	-1.13857	6.6071e-05	AF241725.4	intergenic	15_Quies	FALSE
chr21	32413852	32414334	uCLL	0.0797101	2.62462	1.82516	0.6954	-1.00132	0.00132921	KRTAP19-8	intergenic	15_Quies	FALSE
chr21	32879028	32879534	uCLL	0.282609	4.3305	2.48618	0.574108	-1.3252	6.98974e-07	TIAM1	introns,intergenic	7_Enh	TRUE
chr21	32931054	32932010	uCLL	0.304348	5.65574	2.22577	0.393542	-1.15707	5.79506e-05		utr5,introns,tss2kb	1_TssA,2_TssAFlnk	FALSE
chr21	34666081	34666398	uCLL	0.0724638	2.57031	2.57845	1.00317	-1.06647	0.00105933	AP000295.10	introns,intergenic	4_Tx	FALSE
chr21	34801705	34802071	uCLL	0.0797101	2.73989	1.78214	0.650442	-1.2741	3.12438e-07	IFNGR2	introns,intergenic	4_Tx	TRUE
chr21	35220711	35221200	uCLL	0.0942029	2.71398	1.96587	0.724351	-1.25041	3.3501e-05	ITSN1	introns,intergenic	7_Enh	FALSE
chr21	37411146	37411761	uCLL	0.166667	3.35419	2.74252	0.817639	-1.00256	0.00243586	SETD4	introns,intergenic	4_Tx	FALSE
chr21	39498788	39499088	uCLL	0.057971	2.54448	1.24034	0.487462	-1.08178	2.16099e-05		introns,intergenic	15_Quies	TRUE
chr21	43612000	43612229	uCLL	0.0434783	1.91249	1.42463	0.744909	-1.25352	8.95961e-06	ABCG1	intergenic	7_Enh	TRUE
chr21	44219977	44220494	uCLL	0.195652	3.71502	1.63597	0.440368	-1.19343	2.12298e-06	AP001628.7	intergenic	7_Enh	FALSE
chr21	44579202	44579468	uCLL	0.0434783	2.0143	1.90658	0.946522	-1.15939	0.000443398	AP001631.10	intergenic,utr3,exons	15_Quies	FALSE
chr21	44580872	44581393	uCLL	0.173913	3.60427	3.522	0.977174	-1.30907	4.4039e-05	AP001631.10	introns,intergenic,exons	15_Quies	TRUE
chr21	44582401	44582999	uCLL	0.217391	3.72319	3.32548	0.893179	-1.2963	1.47693e-05	AP001631.10	tss2kb	7_Enh	FALSE
chr21	47035024	47035877	uCLL	0.15942	3.78936	3.12893	0.825717	-1.22062	0.000242911	AL133493.2	intergenic	7_Enh	FALSE
chr22	24271033	24271288	uCLL	0.0289855	1.27501	1.41304	1.10826	-1.43599	8.31308e-06	AP000350.6	introns,intergenic	6_EnhG	TRUE
chr22	31644093	31644470	uCLL	0.246377	3.27123	1.92174	0.587466	-1.14544	1.14468e-05		utr5,introns,tss2kb	7_Enh	TRUE
chr22	47048713	47049107	uCLL	0.166667	3.28827	1.70304	0.517914	-1.35061	1.72414e-10	GRAMD4	introns,intergenic	6_EnhG	TRUE
chr3	15094350	15094497	uCLL	0.0289855	2.73963	1.56569	0.571497	-1.20144	3.08289e-06	MRPS25	introns,intergenic	6_EnhG	TRUE
chr3	18255245	18255658	uCLL	0.123188	2.86645	2.10462	0.734226	-1.04423	0.000837455	SATB1	introns,intergenic	7_Enh	FALSE
chr3	28709119	28709553	uCLL	0.231884	4.02847	1.03656	0.257309	-1.38479	2.5229e-14	LINC00693	introns,intergenic	15_Quies	TRUE
chr3	28958171	28959014	uCLL	0.23913	4.75057	3.64288	0.76683	-2.15955	1.14959e-16	AC097361.1	intergenic	7_Enh,15_Quies	TRUE
chr3	28959499	28960256	uCLL	0.0869565	3.42198	2.78369	0.813472	-1.82654	3.98015e-12	AC097361.1	intergenic	15_Quies	FALSE
chr3	28993678	28994034	uCLL	0.0507246	1.87033	1.50577	0.805082	-1.46507	1.10763e-07	AC097361.1	intergenic	7_Enh,15_Quies	TRUE
chr3	29031006	29031713	uCLL	0.15942	3.65215	2.05399	0.562407	-1.81042	2.10424e-15	AC097361.1	intergenic	7_Enh	TRUE
chr3	29321323	29321744	uCLL	0.137681	2.99524	3.51771	1.17443	-2.5115	1.16793e-20	RBMS3	introns,tss2kb	15_Quies	TRUE
chr3	29322127	29322646	uCLL	0.137681	3.29881	2.99068	0.906596	-2.36029	1.34688e-20		utr5,introns,tss2kb	2_TssAFlnk	TRUE
chr3	29323429	29323812	uCLL	0.0362319	2.56317	2.36113	0.921175	-1.93169	1.02657e-12	RBMS3	introns,intergenic	7_Enh	TRUE
chr3	29342797	29343158	uCLL	0.101449	2.02009	2.14982	1.06422	-1.58822	9.66916e-08	RBMS3-AS3	introns,intergenic	15_Quies	TRUE
chr3	29353449	29353602	uCLL	0.0217391	1.44085	1.15093	0.798785	-1.3305	1.31086e-05	RBMS3-AS3	introns,intergenic	15_Quies	TRUE
chr3	29354329	29354985	uCLL	0.0797101	2.52422	2.19331	0.868907	-1.51058	1.59736e-07	RBMS3-AS3	introns,intergenic	15_Quies	FALSE
chr3	29360703	29361136	uCLL	0.15942	2.81357	3.44358	1.22392	-2.57259	4.27868e-21	RBMS3-AS3	introns,intergenic	15_Quies	TRUE
chr3	29365595	29366180	uCLL	0.181159	3.9014	4.56323	1.16964	-2.83787	1.64341e-26	RBMS3-AS3	introns,intergenic	7_Enh,15_Quies	TRUE
chr3	29395400	29395731	uCLL	0.0434783	1.34648	1.38995	1.03229	-1.37302	2.11276e-05	AC098650.1	introns,intergenic	15_Quies	FALSE
chr3	29451869	29452022	uCLL	0.0289855	1.47409	1.09129	0.740315	-1.16101	0.000246071	RPS12P5	introns,intergenic	7_Enh	FALSE
chr3	29453504	29454092	uCLL	0.15942	3.31296	3.86128	1.16551	-2.51154	3.26593e-19	RPS12P5	introns,intergenic	7_Enh	TRUE
chr3	29556494	29556749	uCLL	0.0362319	1.60852	1.02045	0.634402	-1.15201	6.69529e-05	RBMS3	introns,intergenic	15_Quies	FALSE
chr3	29691330	29691965	uCLL	0.123188	3.07968	2.29572	0.745442	-1.6969	5.59592e-11	RBMS3-AS2	introns,intergenic	7_Enh	TRUE
chr3	29724460	29724867	uCLL	0.130435	2.63933	3.04755	1.15467	-1.99245	3.01813e-11	RBMS3	introns,intergenic	15_Quies	TRUE
chr3	29728344	29728822	uCLL	0.173913	3.12321	4.10631	1.31477	-2.71024	3.50104e-22	RBMS3	introns,intergenic	15_Quies	TRUE
chr3	31198471	31199136	uCLL	0.173913	3.45286	2.10328	0.609142	-1.19519	1.24492e-05	hsa-mir-466	intergenic	15_Quies	FALSE
chr3	31267880	31269173	uCLL	0.507246	7.00393	2.4453	0.349132	-1.04198	5.69865e-05	RNA5SP127	tss2kb	7_Enh	TRUE
chr3	31271286	31271528	uCLL	0.057971	2.74083	3.02736	1.10454	-1.03659	0.00235315	RNA5SP127	intergenic	7_Enh	TRUE
chr3	35338003	35338502	uCLL	0.0507246	2.46264	1.02085	0.414533	-1.08677	3.63367e-05	RNU6-243P	intergenic	15_Quies	FALSE
chr3	35661762	35662177	uCLL	0.195652	3.09814	2.59254	0.836805	-1.45843	7.28875e-08	ARPP21	intergenic	15_Quies	TRUE
chr3	35680658	35681615	uCLL	0.297101	5.14076	1.81022	0.35213	-1.3758	7.12168e-10	ARPP21	utr5,introns,tss2kb	10_TssBiv,11_BivFlnk	TRUE
chr3	35683484	35683744	uCLL	0.0724638	2.78248	1.75378	0.630294	-1.46427	4.05913e-09	ARPP21	utr5,introns,tss2kb	14_ReprPCWk	TRUE
chr3	35701323	35701608	uCLL	0.0652174	2.80894	1.72975	0.615801	-1.2863	4.13092e-07	ARPP21-AS1	introns,intergenic	15_Quies	TRUE
chr3	35705883	35706607	uCLL	0.282609	4.75199	4.07564	0.857669	-1.51867	2.03902e-07	ARPP21-AS1	introns,intergenic	7_Enh,15_Quies	TRUE
chr3	35898460	35898921	uCLL	0.057971	2.4955	1.45707	0.583881	-1.18654	2.60063e-05	AC104308.2	intergenic	15_Quies	FALSE
chr3	38244358	38244946	uCLL	0.0652174	1.91947	2.33053	1.21415	-1.42262	3.37221e-05	OXSR1	introns,intergenic	5_TxWk,4_Tx	FALSE
chr3	43933982	43934397	uCLL	0.181159	3.48555	2.23823	0.642145	-1.18605	2.33896e-05	RP4-555D20.3	intergenic	7_Enh	FALSE
chr3	56501070	56501556	uCLL	0.166667	3.31693	2.64489	0.797391	-1.23251	9.99149e-05	ERC2	introns,tss2kb	13_ReprPC,12_EnhBiv	FALSE
chr3	69290016	69290477	uCLL	0.0652174	2.28086	2.01037	0.881411	-1.2828	3.53189e-05	FRMD4B	introns,intergenic	15_Quies	FALSE
chr3	69299031	69299565	uCLL	0.137681	2.76611	4.22005	1.52563	-2.50038	6.51112e-17		introns,tss2kb,utr3	15_Quies	TRUE
chr3	85619871	85620378	uCLL	0.0797101	2.73825	2.44931	0.894481	-1.0512	0.00073502	CADM2	introns,intergenic	15_Quies	FALSE
chr3	93802049	93802616	uCLL	0.304348	4.6114	2.18083	0.472922	-1.12239	7.63878e-05	RBBP4P2	introns,intergenic	5_TxWk	TRUE
chr3	107869008	107869364	uCLL	0.0869565	2.11671	1.88302	0.889599	-1.07383	0.00104172	IFT57	intergenic	15_Quies	FALSE
chr3	123602930	123603695	uCLL	0.311594	5.36514	3.38776	0.631439	-2.01089	2.01342e-14		tss2kb	12_EnhBiv	TRUE
chr3	124580839	124581269	uCLL	0.152174	3.43399	1.91576	0.557881	-1.04862	0.000274021	ENO1P3	introns,intergenic,utr3	14_ReprPCWk	FALSE
chr3	124582028	124582513	uCLL	0.0869565	2.97451	2.01736	0.678215	-1.22545	4.2308e-05	ENO1P3	introns,tss2kb,utr3	14_ReprPCWk	FALSE
chr3	124791872	124792180	uCLL	0.0797101	2.61066	1.58341	0.606515	-1.4111	4.62501e-09	RNA5SP137	intergenic	15_Quies	TRUE
chr3	139396245	139397021	uCLL	0.318841	5.59873	2.54751	0.455015	-1.45731	6.36819e-08		utr5,introns,tss2kb,utr3	1_TssA	TRUE
chr3	139873262	139873567	uCLL	0.0652174	2.29861	1.16014	0.504711	-1.17935	1.59751e-05	CLSTN2	introns,intergenic	9_Het	TRUE
chr3	140185927	140186254	uCLL	0.0724638	2.49365	1.69006	0.677743	-1.22349	1.91306e-05	RP11-68L1.1	introns,intergenic	15_Quies	FALSE
chr3	140259014	140259595	uCLL	0.152174	3.63305	1.71799	0.472879	-1.28254	2.08532e-07	CLSTN2-AS1	introns,intergenic	7_Enh	TRUE
chr3	140354255	140354445	uCLL	0.0362319	1.6131	1.18134	0.732344	-1.11062	0.000221654	RP11-13L2.1	intergenic	15_Quies	FALSE
chr3	140473171	140473567	uCLL	0.0289855	2.84357	1.61658	0.568505	-1.19391	5.00444e-06	TRIM42	intergenic	7_Enh	TRUE
chr3	140475438	140475850	uCLL	0.23913	3.63042	3.86461	1.06451	-1.71196	2.04325e-09	TRIM42	intergenic	7_Enh	TRUE
chr3	140533712	140533872	uCLL	0.0217391	1.67109	1.82962	1.09487	-1.94585	2.45532e-12	RP11-691G17.1	intergenic	9_Het,15_Quies	TRUE
chr3	140535143	140535823	uCLL	0.376812	5.21534	2.38929	0.458127	-1.91097	3.87202e-21	RP11-691G17.1	intergenic	7_Enh	TRUE
chr3	140551764	140552088	uCLL	0.0797101	2.08281	1.92799	0.925666	-1.43805	1.8264e-07	RP11-691G17.1	intergenic	7_Enh	TRUE
chr3	140561865	140562558	uCLL	0.333333	5.32166	3.94237	0.740816	-2.02547	1.90525e-16	RP11-691G17.1	intergenic	7_Enh	TRUE
chr3	140564766	140565108	uCLL	0.202899	3.43651	3.70045	1.0768	-1.96864	1.63249e-13	RP11-691G17.1	intergenic	7_Enh	TRUE
chr3	140569112	140569450	uCLL	0.0434783	1.90508	1.45815	0.765401	-1.02436	0.00143193	RP11-691G17.1	intergenic	13_ReprPC	FALSE
chr3	140578562	140579156	uCLL	0.137681	3.19639	2.68185	0.839024	-1.56006	2.80592e-08	RP11-691G17.1	intergenic	15_Quies	TRUE
chr3	140582411	140582837	uCLL	0.152174	3.28261	1.79687	0.547391	-1.37028	3.4871e-09	RP11-691G17.1	intergenic	7_Enh	TRUE
chr3	146342903	146343491	uCLL	0.173913	3.65709	1.61341	0.441172	-1.07536	2.74465e-05	PLSCR5	intergenic	7_Enh	FALSE
chr3	148985352	148985843	uCLL	0.246377	4.04529	1.09141	0.269797	-1.14508	6.98175e-09	CPHL1P	introns,intergenic	7_Enh	FALSE
chr3	150980756	150980925	uCLL	0.0289855	2.22732	1.75693	0.78881	-1.09088	0.000306681	SETP11	introns,intergenic	5_TxWk	FALSE
chr3	160761155	160761792	uCLL	0.0724638	2.55791	1.70338	0.665927	-1.14104	0.000125627	B3GALNT1	introns,intergenic	15_Quies	TRUE
chr3	160787353	160788036	uCLL	0.268116	4.62029	4.41932	0.956504	-1.32359	4.67106e-05	B3GALNT1	utr5,intergenic,utr3	7_Enh	FALSE
chr3	160822543	160823352	uCLL	0.202899	4.62549	2.48354	0.536925	-1.10212	0.000372323		utr5,introns,tss2kb,utr3	1_TssA	FALSE
chr3	164924537	164924987	uCLL	0.181159	3.82925	1.4701	0.383913	-1.44861	4.30095e-11		utr5,tss2kb	15_Quies	TRUE
chr3	169379830	169380654	uCLL	0.282609	5.71483	1.11363	0.194867	-1.18792	4.30095e-11	MECOM	introns,intergenic	11_BivFlnk,10_TssBiv,13_ReprPC	TRUE
chr3	169386870	169387222	uCLL	0.144928	3.46863	1.66122	0.478927	-1.25739	4.56928e-07	MECOM	intergenic	12_EnhBiv	TRUE
chr3	170350554	170350935	uCLL	0.0362319	1.90605	1.32301	0.694111	-1.03228	0.00178957	RP11-373E16.1	introns,intergenic	7_Enh,14_ReprPCWk	FALSE
chr3	171177859	171178800	uCLL	0.42029	6.01748	1.34319	0.223215	-1.22751	1.18659e-08		utr5,tss2kb	1_TssA,2_TssAFlnk	TRUE
chr3	171408002	171408453	uCLL	0.115942	2.72031	2.04409	0.751418	-1.11853	9.45753e-05	snoU13	introns,intergenic	15_Quies	TRUE
chr3	171475421	171475797	uCLL	0.0942029	2.52518	1.94843	0.771602	-1.37589	1.15493e-07	PLD1	introns,intergenic	15_Quies	TRUE
chr3	171488990	171489389	uCLL	0.0652174	2.44084	1.85378	0.759485	-1.0344	0.000562415		utr5,introns,tss2kb,utr3	15_Quies	FALSE
chr3	171490225	171490606	uCLL	0.210145	3.26447	1.83613	0.562458	-1.22714	2.87136e-08	PLD1	introns,tss2kb	15_Quies	TRUE
chr3	171527189	171528517	uCLL	0.398551	6.7983	2.99783	0.440967	-1.44742	1.12504e-08		utr5,introns,tss2kb,utr3	12_EnhBiv,11_BivFlnk,13_ReprPC	TRUE
chr3	171531770	171532318	uCLL	0.311594	4.88262	3.98608	0.816381	-1.47544	1.85449e-07	PLD1	intergenic	14_ReprPCWk	TRUE
chr3	171551965	171552358	uCLL	0.253623	3.41185	2.92168	0.856333	-1.53012	2.99647e-09	TMEM212	intergenic	14_ReprPCWk	TRUE
chr3	171556163	171556395	uCLL	0.057971	2.36883	1.13658	0.479808	-1.42216	3.81866e-12	TMEM212	intergenic	15_Quies	TRUE
chr3	175207280	175207467	uCLL	0.0289855	1.16752	1.00249	0.858644	-1.29408	0.000102014	RNU6-1233P	introns,intergenic	15_Quies	FALSE
chr3	183648985	183649132	uCLL	0.0289855	1.92412	1.11463	0.579293	-1.16321	1.90743e-06	ABCC5	introns,intergenic	5_TxWk	TRUE
chr3	187668593	187668755	uCLL	0.0289855	1.84548	1.22602	0.664338	-1.1019	1.0242e-05	RP11-44H4.1	intergenic	7_Enh	FALSE
chr3	187795271	187795456	uCLL	0.0362319	1.47043	1.45812	0.991628	-1.1584	0.000542383	RP11-430L16.1	intergenic	15_Quies	TRUE
chr3	190036409	190036846	uCLL	0.0869565	3.21995	2.96525	0.920899	-1.00532	0.00339899	CLDN1	introns,intergenic	14_ReprPCWk	FALSE
chr3	190039711	190040540	uCLL	0.427536	6.18738	2.67098	0.431681	-1.55766	6.7127e-11		utr5,tss2kb,exons	14_ReprPCWk	TRUE
chr3	190040622	190040769	uCLL	0.0289855	2.61328	1.66207	0.636011	-1.07047	6.09722e-05	CLDN16	introns,tss2kb	12_EnhBiv	TRUE
chr3	190056987	190057269	uCLL	0.0724638	2.30325	1.18187	0.513132	-1.01926	4.45825e-05	CLDN16	introns,intergenic	15_Quies	FALSE
chr3	190439080	190439542	uCLL	0.0942029	3.03201	1.7401	0.573909	-1.39871	1.18603e-06	CCT6P4	intergenic	14_ReprPCWk	FALSE
chr3	194964604	194964930	uCLL	0.0797101	2.37518	1.21108	0.50989	-1.01069	0.00022522	XXYLT1	introns,intergenic	15_Quies	TRUE
chr3	196469689	196469891	uCLL	0.0362319	2.25655	2.09737	0.929461	-1.50825	1.92432e-07	PAK2	introns,intergenic	7_Enh	TRUE
chr4	1075932	1076654	uCLL	0.137681	3.93876	1.75824	0.446394	-1.15357	7.5718e-06		introns,tss2kb	7_Enh	TRUE
chr4	6916216	6916412	uCLL	0.0217391	2.06106	1.87105	0.907808	-1.23437	7.91164e-05	TBC1D14	introns,intergenic	5_TxWk	FALSE
chr4	6928822	6929175	uCLL	0.173913	2.70413	2.0385	0.753845	-1.34701	1.55513e-07	TBC1D14	introns,intergenic	5_TxWk	TRUE
chr4	9692987	9693718	uCLL	0.427536	5.90028	2.69241	0.456318	-1.51289	1.89445e-08	FAM86MP	tss2kb	2_TssAFlnk,1_TssA	TRUE
chr4	10024692	10025051	uCLL	0.173913	4.46426	1.34096	0.300377	-1.1563	4.88339e-08	SLC2A9	introns,tss2kb	7_Enh	TRUE
chr4	10034878	10035596	uCLL	0.369565	5.01338	1.73048	0.345172	-1.19833	1.15136e-07	SLC2A9	introns,intergenic	7_Enh	FALSE
chr4	10830448	10831068	uCLL	0.15942	3.0796	3.1114	1.01033	-1.45785	1.90104e-06	RP11-61G19.1	intergenic	15_Quies	TRUE
chr4	12637370	12637620	uCLL	0.0362319	1.66399	1.05269	0.632632	-1.03648	0.000619245	RP11-352E6.1	intergenic	15_Quies	FALSE
chr4	15757896	15758546	uCLL	0.326087	4.70954	1.34871	0.286377	-1.09137	2.25043e-06	RP11-442P12.2	intergenic	2_TssAFlnk,7_Enh	FALSE
chr4	15767953	15768391	uCLL	0.0797101	2.93164	1.19224	0.406681	-1.02377	2.98687e-05	CD38	intergenic	7_Enh	TRUE
chr4	15779661	15780863	uCLL	0.304348	5.51351	2.15529	0.39091	-1.47538	2.17811e-10		utr5,introns,tss2kb	2_TssAFlnk,1_TssA	TRUE
chr4	15786500	15787152	uCLL	0.326087	4.72942	2.26015	0.477891	-1.33936	1.28659e-07	CD38	introns,intergenic	7_Enh	TRUE
chr4	15801337	15801786	uCLL	0.0797101	2.28566	1.82001	0.796272	-1.13431	0.000231578	CD38	introns,intergenic	7_Enh	FALSE
chr4	15807299	15807629	uCLL	0.130435	2.9577	1.26589	0.427999	-1.12232	9.73506e-07	CD38	introns,intergenic	7_Enh	TRUE
chr4	15807727	15808117	uCLL	0.0434783	2.61661	1.68573	0.644242	-1.30162	1.29534e-06	CD38	introns,intergenic	7_Enh	TRUE
chr4	15957831	15958240	uCLL	0.210145	3.59103	1.46653	0.408387	-1.25812	1.35874e-07	FGFBP2	intergenic	15_Quies	TRUE
chr4	20420456	20420880	uCLL	0.137681	3.46398	1.68095	0.485265	-1.08705	0.000114164	SLIT2-IT1	introns,intergenic	15_Quies	FALSE
chr4	20424098	20424434	uCLL	0.0797101	2.66047	2.0213	0.759751	-1.36609	6.84624e-06	SLIT2-IT1	introns,intergenic	15_Quies	FALSE
chr4	20630845	20631725	uCLL	0.0797101	2.91441	3.01298	1.03382	-1.83017	5.15923e-09	SLIT2	intergenic	15_Quies	FALSE
chr4	26755224	26755622	uCLL	0.137681	2.86414	1.75727	0.613543	-1.18671	2.11912e-06	SNORD74	utr5,introns,intergenic	5_TxWk	FALSE
chr4	28563766	28564163	uCLL	0.0724638	1.96221	1.74994	0.89182	-1.66579	1.17868e-08	RP11-123O22.1	introns,intergenic	15_Quies	FALSE
chr4	34424316	34425109	uCLL	0.137681	3.43292	2.63332	0.767079	-1.17152	0.000254898	AC093786.1	intergenic	15_Quies	FALSE
chr4	34435892	34436420	uCLL	0.188406	3.41711	4.09802	1.19927	-1.33553	6.29094e-05	AC093786.1	intergenic	15_Quies	FALSE
chr4	37956030	37956686	uCLL	0.456522	5.66043	3.37548	0.596328	-1.11573	0.000110289		introns,intergenic	5_TxWk	TRUE
chr4	38000965	38001330	uCLL	0.0797101	2.61368	2.37448	0.908482	-1.06849	0.000978515	RP11-177C12.4	introns,intergenic	5_TxWk	FALSE
chr4	40161523	40162251	uCLL	0.275362	4.04909	2.92961	0.723522	-1.33637	9.7213e-07	RP11-395I6.3	intergenic	15_Quies	TRUE
chr4	54568471	54569279	uCLL	0.23913	4.91147	2.20723	0.449404	-1.04046	0.000224936	LNX1	introns,tss2kb	2_TssAFlnk	FALSE
chr4	55808210	55808790	uCLL	0.144928	3.86995	2.18648	0.564989	-1.2484	7.85479e-06	RP11-463H12.2	tss2kb	7_Enh	FALSE
chr4	55808823	55809247	uCLL	0.210145	3.6972	2.91596	0.788694	-1.17055	0.000193183	RP11-463H12.2	tss2kb	7_Enh	FALSE
chr4	55812123	55812299	uCLL	0.0289855	2.13173	1.46445	0.686975	-1.37978	5.73339e-07	RP11-463H12.2	introns,intergenic	15_Quies	TRUE
chr4	74439451	74439936	uCLL	0.181159	3.36916	1.58318	0.469902	-1.07017	3.79779e-05	RP11-622A1.1	intergenic,utr3	15_Quies	FALSE
chr4	74455070	74456332	uCLL	0.304348	5.5483	4.43259	0.79891	-1.27939	6.94544e-05	RASSF6	introns,intergenic	7_Enh	FALSE
chr4	74471987	74472679	uCLL	0.181159	3.72253	2.28575	0.614032	-1.16075	4.20059e-05	RASSF6	introns,intergenic	7_Enh	FALSE
chr4	74485881	74486479	uCLL	0.181159	3.76905	1.9677	0.522069	-1.22418	7.93783e-06		utr5,introns,tss2kb,utr3	11_BivFlnk	FALSE
chr4	74519328	74519906	uCLL	0.268116	4.28161	2.05194	0.479246	-1.24493	2.03123e-07	RASSF6	intergenic	15_Quies	FALSE
chr4	86538413	86538773	uCLL	0.123188	2.76111	1.43167	0.518513	-1.13168	1.79187e-06	ARHGAP24	introns,intergenic	5_TxWk	FALSE
chr4	90191976	90192256	uCLL	0.0724638	1.74286	1.70981	0.981039	-1.16768	0.000543921	GPRIN3	introns,intergenic	15_Quies	FALSE
chr4	90204711	90205254	uCLL	0.115942	3.66622	2.13427	0.582145	-1.18964	5.37596e-05	GPRIN3	introns,intergenic	7_Enh	FALSE
chr4	90205960	90206206	uCLL	0.0362319	2.33981	1.45284	0.62092	-1.20987	3.53225e-05	GPRIN3	introns,intergenic	7_Enh	TRUE
chr4	90211111	90211366	uCLL	0.0362319	2.06993	1.71519	0.828622	-1.5121	6.1226e-07	GPRIN3	introns,intergenic	14_ReprPCWk	FALSE
chr4	90211842	90212297	uCLL	0.166667	3.24441	3.1507	0.971116	-1.16845	0.000629127	GPRIN3	introns,intergenic	14_ReprPCWk	FALSE
chr4	90219342	90219759	uCLL	0.101449	3.09092	2.0066	0.649193	-1.15483	0.000131557	GPRIN3	introns,intergenic	7_Enh	FALSE
chr4	90228577	90229495	uCLL	0.195652	4.88215	1.61513	0.330823	-1.11213	3.24202e-05	GPRIN3	utr5,introns,tss2kb	2_TssAFlnk,1_TssA,2_TssAFlnk	FALSE
chr4	90239660	90239902	uCLL	0.0362319	1.66312	1.21593	0.731115	-1.02965	0.00144881	GPRIN3	intergenic	7_Enh	FALSE
chr4	90245677	90246281	uCLL	0.144928	3.25785	2.14525	0.658487	-1.00296	0.000954043	GPRIN3	intergenic	7_Enh	FALSE
chr4	96469839	96469986	uCLL	0.0289855	2.37375	1.51214	0.637025	-1.14709	3.99966e-05	UNC5C	introns,tss2kb,exons	12_EnhBiv	TRUE
chr4	96470022	96470215	uCLL	0.0289855	2.65584	1.39092	0.523721	-1.22819	5.89794e-07	UNC5C	utr5,tss2kb	12_EnhBiv	TRUE
chr4	96470258	96471358	uCLL	0.268116	5.77231	2.34613	0.406445	-1.46508	1.53964e-09		utr5,tss2kb	12_EnhBiv,13_ReprPC	TRUE
chr4	99273957	99274472	uCLL	0.188406	3.39255	1.56846	0.462325	-1.19362	2.13893e-07	RAP1GDS1	introns,intergenic	5_TxWk	TRUE
chr4	109305711	109306062	uCLL	0.0362319	2.35827	1.01929	0.432219	-1.12352	7.68534e-06	RPSAP34	intergenic	7_Enh,15_Quies	FALSE
chr4	111405247	111405603	uCLL	0.0652174	2.39844	1.13487	0.47317	-1.03304	0.000203321	ENPEP	introns,intergenic	14_ReprPCWk,7_Enh	FALSE
chr4	112563257	112563635	uCLL	0.144928	3.01696	1.6533	0.548001	-1.25867	2.19561e-06	RP11-255I10.2	utr5,introns,intergenic	15_Quies	FALSE
chr4	113738952	113740010	uCLL	0.391304	5.97777	1.59096	0.266146	-1.07941	3.82294e-06		introns,tss2kb	7_Enh,1_TssA,2_TssAFlnk	TRUE
chr4	114527488	114527635	uCLL	0.0289855	2.42252	1.35775	0.560468	-1.09388	5.2957e-06	CAMK2D	introns,intergenic	5_TxWk	TRUE
chr4	123379701	123380177	uCLL	0.297101	4.3229	1.38858	0.321215	-1.00017	3.85083e-05	IL2	tss2kb	7_Enh,15_Quies	FALSE
chr4	123470021	123470721	uCLL	0.188406	4.09833	2.88717	0.704475	-1.32221	1.98868e-05	IL21-AS1	intergenic	15_Quies	FALSE
chr4	124570408	124570913	uCLL	0.23913	3.82718	1.984	0.518396	-1.0213	0.00020744	LINC01091	tss2kb	7_Enh	TRUE
chr4	124697322	124697793	uCLL	0.144928	3.43567	1.42558	0.414934	-1.20699	1.18949e-06	LINC01091	introns,intergenic	15_Quies	FALSE
chr4	124732607	124733288	uCLL	0.173913	3.85368	1.16575	0.302504	-1.13615	1.0604e-06	LINC01091	introns,intergenic	7_Enh,2_TssAFlnk,15_Quies	TRUE
chr4	132896002	132896149	uCLL	0.0289855	1.20743	1.22884	1.01773	-1.04114	0.00434714	RP11-745L13.2	introns,intergenic	15_Quies	FALSE
chr4	138956742	138957310	uCLL	0.123188	3.36231	2.97556	0.884974	-2.01819	2.68272e-12	LINC00616	introns,intergenic	7_Enh	TRUE
chr4	139035432	139036155	uCLL	0.15942	3.52478	3.09235	0.877317	-2.16431	1.76012e-15	SLC7A11-AS1	introns,intergenic	7_Enh	TRUE
chr4	139103951	139104329	uCLL	0.0724638	1.9539	1.62062	0.82943	-1.0263	0.00218373	SLC7A11-AS1	introns,intergenic	15_Quies	FALSE
chr4	139111503	139112050	uCLL	0.137681	3.15253	2.58717	0.820664	-1.96066	7.22066e-13	SLC7A11-AS1	introns,intergenic	7_Enh	TRUE
chr4	140443670	140443953	uCLL	0.0652174	2.15458	1.25909	0.584378	-1.19704	1.78551e-06	SETD7	introns,intergenic	4_Tx	TRUE
chr4	140655927	140656631	uCLL	0.391304	5.08617	1.13877	0.223896	-1.00939	5.44861e-06	H3F3AP6	introns,intergenic	11_BivFlnk,10_TssBiv,11_BivFlnk	TRUE
chr4	141071479	141071702	uCLL	0.0362319	2.67872	1.90113	0.709714	-1.32631	6.52655e-06	MAML3	introns,intergenic	11_BivFlnk	FALSE
chr4	141071893	141073745	uCLL	0.202899	5.87658	2.35454	0.400665	-1.47497	1.06036e-07	MAML3	introns,intergenic	11_BivFlnk	FALSE
chr4	146408780	146409211	uCLL	0.181159	3.83911	1.09258	0.284591	-1.10144	1.29202e-06	SMAD1	introns,intergenic	12_EnhBiv	TRUE
chr4	147866651	147867316	uCLL	0.485507	5.82062	1.45027	0.249162	-1.13252	1.94545e-07		utr5,introns,tss2kb	7_Enh,2_TssAFlnk	FALSE
chr4	153886631	153887118	uCLL	0.15942	3.27341	2.20325	0.673075	-1.16189	0.00011349	FHDC1	introns,intergenic	15_Quies	FALSE
chr4	154286128	154286593	uCLL	0.246377	3.82834	1.70847	0.446269	-1.00353	0.000151506	AC013477.1	introns,intergenic	15_Quies	FALSE
chr4	166000632	166000959	uCLL	0.108696	2.75295	1.5829	0.574984	-1.08955	0.00011349	RP11-219C20.3	intergenic,utr3,exons	4_Tx	FALSE
chr4	170020911	170021540	uCLL	0.0942029	2.78787	2.27678	0.816674	-1.07941	0.00143848	SH3RF1	introns,intergenic	7_Enh,5_TxWk	FALSE
chr4	170193496	170193672	uCLL	0.0289855	1.91231	1.64786	0.861712	-1.00136	0.00340315	SH3RF1	tss2kb	7_Enh	FALSE
chr4	170947257	170948154	uCLL	0.485507	7.02205	1.89283	0.269555	-1.03678	1.01774e-05		utr5,introns,tss2kb	1_TssA,2_TssAFlnk	TRUE
chr4	170948300	170948906	uCLL	0.485507	6.44682	2.50292	0.388242	-1.05111	2.3708e-05	MFAP3L	introns,tss2kb	1_TssA,2_TssAFlnk	TRUE
chr4	173467922	173468520	uCLL	0.108696	2.88237	2.5337	0.879035	-1.92812	4.61655e-11	RP11-485C11.1	introns,intergenic	15_Quies	TRUE
chr4	183882311	183882871	uCLL	0.0869565	2.9214	1.70862	0.584865	-1.08389	0.000137771	DCTD	intergenic	15_Quies	FALSE
chr4	184289294	184289512	uCLL	0.0289855	1.65441	1.15764	0.699728	-1.15891	0.000206285	RP11-451F20.1	intergenic	15_Quies	FALSE
chr4	184290257	184290547	uCLL	0.0507246	2.02069	1.47632	0.730603	-1.13567	0.000159053	RP11-451F20.1	intergenic	15_Quies	FALSE
chr4	184332382	184332653	uCLL	0.057971	2.60802	1.50372	0.576576	-1.36704	1.97771e-07	RP11-692E14.1	intergenic	7_Enh	TRUE
chr4	185357809	185358080	uCLL	0.0434783	2.0073	1.14892	0.572367	-1.18534	2.05684e-05	SNORD79	introns,intergenic	7_Enh	FALSE
chr4	186508468	186509278	uCLL	0.376812	5.29216	1.97611	0.373403	-1.00316	0.000439007	RP11-301L8.2	utr5,introns,tss2kb,utr3	12_EnhBiv,11_BivFlnk	FALSE
chr5	53437	54299	uCLL	0.0869565	3.36137	1.78432	0.53083	-1.39267	9.0656e-08	RP11-811I15.1	intergenic	12_EnhBiv	FALSE
chr5	91826	92363	uCLL	0.137681	3.07854	1.77105	0.575291	-1.13741	4.77076e-05	CTD-2231H16.1	tss2kb	12_EnhBiv,14_ReprPCWk	FALSE
chr5	6704521	6705065	uCLL	0.0652174	2.77356	1.44882	0.522369	-1.26434	2.78987e-06	CTD-2044J15.1	introns,intergenic	14_ReprPCWk	FALSE
chr5	6705153	6705593	uCLL	0.0942029	3.11395	1.25129	0.401835	-1.07185	1.9122e-05	CTD-2044J15.1	introns,intergenic,utr3	14_ReprPCWk	TRUE
chr5	8457339	8458443	uCLL	0.391304	6.5753	4.2828	0.651347	-1.82872	1.28296e-11		utr5,introns,tss2kb	1_TssA,2_TssAFlnk	TRUE
chr5	8577923	8578289	uCLL	0.0942029	2.24034	2.52471	1.12693	-1.74697	5.00327e-09	MTND6P2	intergenic	15_Quies	TRUE
chr5	9361863	9362402	uCLL	0.123188	3.175	1.95208	0.61483	-1.50985	4.37262e-09	CTD-2201E9.4	introns,tss2kb	15_Quies	TRUE
chr5	16556175	16556457	uCLL	0.057971	1.55185	1.61301	1.03941	-1.35207	6.45729e-05	FAM134B	introns,intergenic	7_Enh	FALSE
chr5	17090976	17091349	uCLL	0.0434783	2.04204	1.22592	0.60034	-1.22508	1.60437e-05	CTD-2228A4.1	introns,intergenic	15_Quies	TRUE
chr5	17109502	17109814	uCLL	0.0362319	1.90229	1.19265	0.626955	-1.01463	0.000665108	CTD-2228A4.1	introns,tss2kb	7_Enh	FALSE
chr5	22852784	22853792	uCLL	0.15942	4.24698	1.77171	0.417171	-1.1606	1.36692e-05		utr5,introns,tss2kb	7_Enh,2_TssAFlnk	FALSE
chr5	22964849	22965153	uCLL	0.057971	2.45468	1.58708	0.646553	-1.22707	3.26508e-05	CTD-2234B20.1	intergenic	7_Enh	TRUE
chr5	22966007	22966482	uCLL	0.224638	3.80985	2.87361	0.754257	-1.49333	2.5331e-07	CTD-2234B20.1	intergenic	7_Enh	TRUE
chr5	22969739	22970066	uCLL	0.0289855	2.18776	1.5609	0.713469	-1.1403	0.000113423	CTD-2234B20.1	intergenic	15_Quies,7_Enh	FALSE
chr5	23012942	23013391	uCLL	0.0942029	2.54804	2.47675	0.97202	-1.1921	0.000217976	CTD-2234B20.1	introns,tss2kb	1_TssA	TRUE
chr5	23071812	23072694	uCLL	0.26087	4.59107	2.61064	0.568635	-1.51716	2.86793e-08	CTD-2234B20.1	intergenic	7_Enh,15_Quies	TRUE
chr5	23084866	23085374	uCLL	0.210145	3.95657	2.82239	0.713341	-1.47392	7.74192e-07	CTD-2234B20.1	intergenic	15_Quies,7_Enh	FALSE
chr5	23139670	23140143	uCLL	0.144928	3.29608	1.72905	0.524577	-1.11306	5.52127e-05	RN7SL572P	intergenic	15_Quies	FALSE
chr5	34838856	34839697	uCLL	0.514493	6.66435	2.11026	0.316649	-1.33483	5.35753e-09		introns,tss2kb,utr3	2_TssAFlnk,1_TssA	TRUE
chr5	55352529	55352991	uCLL	0.108696	3.12381	2.50939	0.803311	-1.20315	1.6634e-05	CTD-2227I18.1	tss2kb	7_Enh	FALSE
chr5	60600858	60601212	uCLL	0.0942029	3.4189	1.6067	0.469947	-1.13481	9.97823e-07	ZSWIM6	intergenic	15_Quies	TRUE
chr5	60921467	60922977	uCLL	0.485507	6.975	1.02842	0.147443	-1.00768	2.86607e-08	C5orf64	intergenic	11_BivFlnk,11_BivFlnk	TRUE
chr5	64979700	64979984	uCLL	0.0797101	2.39686	1.41307	0.589548	-1.06901	8.19424e-05	TRAPPC13	introns,intergenic	4_Tx	FALSE
chr5	79514381	79514931	uCLL	0.333333	4.76237	1.23105	0.258496	-1.23155	1.17871e-08	snoU13	introns,intergenic	15_Quies	TRUE
chr5	80348113	80348570	uCLL	0.0507246	2.24243	1.35722	0.605246	-1.0326	0.00149238	RASGRF2	introns,intergenic	7_Enh,15_Quies	FALSE
chr5	86982792	86983186	uCLL	0.057971	2.38501	1.22236	0.512517	-1.00224	0.000430965	CTD-2316B1.1	intergenic	15_Quies	FALSE
chr5	102897813	102898769	uCLL	0.304348	5.5484	3.5999	0.648818	-2.01146	3.63038e-15		introns,tss2kb	1_TssA	TRUE
chr5	109706720	109707147	uCLL	0.101449	3.63296	1.78467	0.491244	-1.16631	4.33359e-06	TMEM232	introns,intergenic	7_Enh	FALSE
chr5	119799579	119800302	uCLL	0.282609	4.66837	2.0723	0.443901	-1.00752	0.000627425		utr5,tss2kb	2_TssAFlnk,1_TssA	FALSE
chr5	141467857	141468669	uCLL	0.123188	3.76047	1.87811	0.499435	-1.03224	5.83472e-05	NDFIP1	intergenic	14_ReprPCWk	FALSE
chr5	142485158	142485444	uCLL	0.0434783	1.7258	1.28739	0.745964	-1.02249	0.00116288	ARHGAP26	introns,intergenic	15_Quies	FALSE
chr5	145214560	145215342	uCLL	0.297101	5.02479	2.87873	0.572907	-1.04905	0.00068455		utr5,introns,tss2kb,utr3	1_TssA	FALSE
chr5	151880852	151881193	uCLL	0.0652174	2.15157	2.07254	0.963271	-1.00084	0.00350712	CTC-550M4.1	intergenic	14_ReprPCWk	FALSE
chr5	157848356	157848716	uCLL	0.057971	1.72493	1.79324	1.0396	-1.00545	0.00501213	RP11-542A14.1	intergenic	7_Enh	FALSE
chr5	173472464	173472845	uCLL	0.0942029	2.67567	1.82328	0.681429	-1.06068	0.000676911		utr5,tss2kb	14_ReprPCWk	FALSE
chr5	173700305	173701183	uCLL	0.101449	3.28984	2.57672	0.783237	-1.26918	4.38949e-05	CTC-430J12.2	intergenic	15_Quies	FALSE
chr6	2800142	2800473	uCLL	0.0362319	2.16027	1.13769	0.526646	-1.07384	1.88658e-05	WRNIP1	intergenic	15_Quies	FALSE
chr6	3388937	3389397	uCLL	0.217391	3.64446	1.69189	0.464236	-1.15573	9.73928e-07	SLC22A23	introns,intergenic	7_Enh	TRUE
chr6	3450148	3450669	uCLL	0.304348	3.8136	3.69814	0.969725	-1.30576	1.60448e-05	SLC22A23	introns,intergenic	14_ReprPCWk	TRUE
chr6	3455395	3455674	uCLL	0.0652174	3.14303	1.9292	0.613804	-1.16852	2.14339e-05	SLC22A23	introns,intergenic	12_EnhBiv	FALSE
chr6	3456762	3457653	uCLL	0.413043	5.86644	2.22758	0.379716	-1.0602	1.04422e-05		utr5,tss2kb	10_TssBiv,13_ReprPC	FALSE
chr6	7315312	7316038	uCLL	0.057971	2.67828	2.14705	0.801651	-1.24621	0.000151506	SSR1	introns,tss2kb	15_Quies	FALSE
chr6	10901915	10902526	uCLL	0.318841	4.64683	2.41897	0.520563	-1.09266	7.70773e-05	SYCP2L	introns,intergenic	7_Enh,2_TssAFlnk	FALSE
chr6	12320362	12320661	uCLL	0.0652174	1.78274	1.49957	0.841162	-1.13998	0.000235355	SUMO2P12	intergenic	15_Quies	FALSE
chr6	13249292	13249569	uCLL	0.0362319	1.56658	1.24162	0.792572	-1.23623	2.71538e-05	PHACTR1	introns,intergenic	15_Quies	FALSE
chr6	14762453	14762971	uCLL	0.130435	3.17995	1.81612	0.571117	-1.38229	6.44961e-08	RNU6-793P	intergenic	15_Quies	FALSE
chr6	15365489	15365840	uCLL	0.144928	2.81569	1.68218	0.597431	-1.13658	4.53917e-06	JARID2	introns,intergenic	7_Enh	TRUE
chr6	20377890	20378283	uCLL	0.202899	3.39558	1.58755	0.467534	-1.27336	6.29785e-08	E2F3	intergenic	7_Enh	FALSE
chr6	27218775	27219978	uCLL	0.376812	6.27358	3.16036	0.503756	-1.2023	3.0471e-05		utr5,introns,tss2kb,exons	11_BivFlnk,11_BivFlnk	TRUE
chr6	28411008	28411505	uCLL	0.144928	3.23479	2.54627	0.787152	-1.15682	0.000135626		introns,tss2kb,utr3	11_BivFlnk	FALSE
chr6	28948796	28949107	uCLL	0.057971	3.06252	1.33255	0.435117	-1.06785	2.362e-06	RN7SL471P	intergenic	2_TssAFlnk	FALSE
chr6	37244645	37245078	uCLL	0.0869565	2.65993	1.34934	0.507283	-1.08374	6.47062e-06	TMEM217	introns,intergenic	7_Enh	TRUE
chr6	37461126	37461308	uCLL	0.0289855	1.70063	1.32194	0.777324	-1.16368	0.000153455	CCDC167	introns,intergenic	5_TxWk	TRUE
chr6	46620339	46621279	uCLL	0.485507	6.0818	1.95623	0.321653	-1.26627	2.1525e-07		utr5,introns,tss2kb	11_BivFlnk,1_TssA,10_TssBiv	TRUE
chr6	50934282	50934600	uCLL	0.0652174	1.62818	1.7625	1.08249	-1.43491	9.34097e-06	FTH1P5	intergenic	15_Quies	FALSE
chr6	68160491	68161023	uCLL	0.173913	3.54575	2.89235	0.815723	-1.75871	1.10835e-09	RP11-409K15.1	intergenic	15_Quies	FALSE
chr6	72167601	72168124	uCLL	0.0652174	2.65894	1.33361	0.501556	-1.03552	0.000372706	RP1-288M22.2	introns,intergenic	15_Quies	FALSE
chr6	72205637	72206135	uCLL	0.130435	3.23624	1.99888	0.617656	-1.54131	1.26973e-08	AL035467.1	intergenic	2_TssAFlnk	TRUE
chr6	72219819	72220202	uCLL	0.0869565	2.51222	1.4802	0.5892	-1.04392	0.000472557	AL035467.1	intergenic	15_Quies	FALSE
chr6	80246463	80246618	uCLL	0.0289855	2.24391	1.72392	0.768266	-1.02982	0.00108613	LCA5	introns,intergenic	2_TssAFlnk	FALSE
chr6	80246690	80247496	uCLL	0.369565	6.16131	3.4823	0.565187	-1.41327	3.31507e-06		utr5,introns,tss2kb	1_TssA	TRUE
chr6	80254609	80255223	uCLL	0.188406	3.96542	3.01399	0.760067	-1.65808	7.05842e-09	RP11-342L8.2	intergenic	7_Enh,15_Quies	TRUE
chr6	80340772	80341419	uCLL	0.137681	3.7797	1.73979	0.460299	-1.12725	1.6629e-05	SH3BGRL2	utr5,introns,tss2kb	11_BivFlnk,12_EnhBiv	FALSE
chr6	80451806	80452024	uCLL	0.0434783	1.50005	1.36917	0.912751	-1.02963	0.00244127	RP1-159G19.1	intergenic	15_Quies	FALSE
chr6	106340773	106341198	uCLL	0.23913	3.83698	1.50218	0.391499	-1.12314	3.44399e-06	RN7SKP211	intergenic	7_Enh	TRUE
chr6	106350476	106350718	uCLL	0.0362319	1.86822	1.13933	0.609848	-1.07644	4.87207e-05	RN7SKP211	tss2kb	15_Quies	TRUE
chr6	111888016	111888577	uCLL	0.123188	3.9987	1.51124	0.377933	-1.0947	1.99365e-06		utr5,introns,tss2kb,utr3	6_EnhG	TRUE
chr6	112628881	112629321	uCLL	0.0869565	3.20057	1.37347	0.429134	-1.02792	0.000363243	RP11-506B6.5	introns,intergenic	7_Enh	FALSE
chr6	117802638	117802981	uCLL	0.0434783	3.63106	1.9217	0.529239	-1.29557	2.36282e-06	DCBLD1	introns,tss2kb	12_EnhBiv	FALSE
chr6	117803236	117804370	uCLL	0.471014	6.87793	2.25256	0.327505	-1.32781	2.61246e-07		utr5,introns,tss2kb	11_BivFlnk,12_EnhBiv	FALSE
chr6	117804749	117805098	uCLL	0.0289855	3.66023	1.91845	0.524133	-1.1059	3.23521e-05	DCBLD1	introns,intergenic	11_BivFlnk,12_EnhBiv	FALSE
chr6	129421338	129421654	uCLL	0.0434783	2.22148	1.30519	0.587532	-1.06507	0.000185881	BMPR1APS1	introns,intergenic	15_Quies	TRUE
chr6	129512425	129513636	uCLL	0.26087	5.07342	2.37905	0.468924	-1.32156	1.76264e-07	BMPR1APS1	introns,intergenic	15_Quies	TRUE
chr6	129554633	129555320	uCLL	0.326087	4.97303	2.88777	0.580687	-1.06126	0.000243476	BMPR1APS1	introns,intergenic	2_TssAFlnk,7_Enh	TRUE
chr6	129557354	129557579	uCLL	0.0724638	2.56973	2.04409	0.795448	-1.34831	7.28238e-07	BMPR1APS1	introns,intergenic	15_Quies	TRUE
chr6	130181678	130182670	uCLL	0.202899	4.6589	1.56805	0.336571	-1.18325	1.50867e-06	TMEM244	introns,tss2kb	15_Quies	FALSE
chr6	135556318	135556471	uCLL	0.0289855	2.10326	1.05429	0.501265	-1.02332	0.000140203	MIR548A2	intergenic	15_Quies	FALSE
chr6	138067488	138067724	uCLL	0.0507246	1.53321	1.33341	0.869687	-1.00817	0.00326679		intergenic	7_Enh	FALSE
chr6	139184457	139184878	uCLL	0.0652174	2.15949	1.72994	0.801087	-1.22735	0.000155715	RNU6-427P	introns,intergenic	15_Quies	FALSE
chr6	140260347	140260621	uCLL	0.0724638	3.11962	1.73	0.554553	-1.21954	6.47731e-08	RP5-899B16.2	intergenic	7_Enh	TRUE
chr6	145298327	145299241	uCLL	0.115942	3.5902	2.81482	0.784028	-1.8808	2.47023e-10	UTRN	intergenic	15_Quies	FALSE
chr6	146010692	146011420	uCLL	0.210145	4.31534	1.29293	0.299612	-1.09815	1.1995e-06	EPM2A	introns,intergenic	15_Quies	FALSE
chr6	146011563	146011733	uCLL	0.0289855	1.69044	1.41639	0.837883	-1.25664	2.03578e-05	EPM2A	introns,intergenic	15_Quies	TRUE
chr6	146864273	146865494	uCLL	0.253623	5.38125	2.12763	0.395378	-1.25145	9.96303e-06	RAB32	tss2kb,exons	12_EnhBiv,13_ReprPC,12_EnhBiv	FALSE
chr6	149111587	149112300	uCLL	0.0724638	3.20308	1.90924	0.596064	-1.06396	0.000424085	UST	introns,intergenic	7_Enh	FALSE
chr6	149205557	149205969	uCLL	0.188406	3.77562	1.72031	0.455636	-1.07016	8.28427e-05	UST	introns,intergenic	7_Enh	TRUE
chr6	151607445	151607802	uCLL	0.130435	3.17774	2.93662	0.92412	-1.15717	0.000246071	RNU6-1247P	introns,intergenic	15_Quies	TRUE
chr6	154278472	154279072	uCLL	0.137681	3.51832	1.95067	0.554434	-1.63438	7.8507e-11	HMGB3P19	intergenic	15_Quies	TRUE
chr6	158448416	158448603	uCLL	0.0289855	2.55466	1.31171	0.51346	-1.54868	8.88636e-12	SYNJ2	introns,intergenic	5_TxWk	TRUE
chr6	160451164	160451466	uCLL	0.0362319	2.51287	1.22937	0.489231	-1.52308	2.04659e-12	IGF2R	introns,intergenic	6_EnhG	TRUE
chr6	161694334	161695394	uCLL	0.369565	5.97898	2.77681	0.46443	-1.37342	2.81038e-07		introns,tss2kb	2_TssAFlnk,1_TssA	TRUE
chr6	161695439	161695725	uCLL	0.0434783	2.77639	1.96051	0.706138	-1.0041	0.000544591	AGPAT4	tss2kb	2_TssAFlnk	TRUE
chr6	166731586	166732162	uCLL	0.26087	4.21006	1.26579	0.300657	-1.03345	1.40176e-05	SFT2D1	intergenic	5_TxWk	TRUE
chr6	166744204	166744500	uCLL	0.0724638	2.4177	1.70727	0.706156	-1.18525	3.98855e-05	SFT2D1	introns,intergenic	4_Tx	FALSE
chr7	143910	144351	uCLL	0.188406	3.35917	2.70887	0.80641	-1.14669	4.55051e-05	AC093627.9	introns,intergenic	7_Enh	TRUE
chr7	2284557	2284786	uCLL	0.0289855	2.1025	1.71467	0.815536	-1.33868	3.09466e-06	NUDT1	introns,intergenic	7_Enh	TRUE
chr7	2449620	2449921	uCLL	0.0507246	2.25445	1.46793	0.651126	-1.3861	2.01275e-07	CHST12	introns,intergenic	7_Enh	TRUE
chr7	2968121	2968921	uCLL	0.26087	4.71893	1.86998	0.396272	-1.01316	0.000187223	CARD11	introns,intergenic	4_Tx	FALSE
chr7	5244246	5244558	uCLL	0.0724638	2.03509	1.65986	0.81562	-1.29516	2.04392e-05	WIPI2	introns,intergenic	6_EnhG	FALSE
chr7	8108433	8109367	uCLL	0.173913	3.96936	1.68932	0.425591	-1.00313	5.47257e-05	GLCCI1	introns,tss2kb	4_Tx	FALSE
chr7	8200868	8201416	uCLL	0.166667	3.48078	1.66851	0.479349	-1.3884	1.00867e-08	ICA1	introns,intergenic	15_Quies	TRUE
chr7	16968759	16969243	uCLL	0.246377	4.05169	2.43402	0.600743	-1.23727	2.66912e-05	AC098592.7	intergenic	7_Enh	TRUE
chr7	17022204	17022605	uCLL	0.144928	3.12526	1.1754	0.376098	-1.03945	6.95373e-06	AC098592.7	intergenic	15_Quies	TRUE
chr7	17225278	17225755	uCLL	0.152174	3.20494	1.79594	0.560367	-1.50892	3.66567e-09	AC003075.4	intergenic	15_Quies	TRUE
chr7	17273677	17274695	uCLL	0.231884	5.01871	1.6686	0.332476	-1.23041	9.09427e-07	AC003075.4	intergenic	7_Enh	FALSE
chr7	17337896	17339154	uCLL	0.333333	6.32756	2.7356	0.432332	-1.29411	1.12085e-05		utr5,introns,tss2kb,utr3	1_TssA	FALSE
chr7	17339246	17339451	uCLL	0.0289855	2.78552	2.23135	0.801055	-1.00223	0.00187504	AC003075.4	introns,tss2kb	1_TssA,2_TssAFlnk	FALSE
chr7	17342422	17342674	uCLL	0.0507246	2.87337	2.41924	0.841952	-1.25917	4.48912e-05	AC003075.4	introns,intergenic	5_TxWk	FALSE
chr7	25901792	25902537	uCLL	0.398551	5.51872	2.63648	0.477735	-1.00806	0.0008636	CTD-2227E11.1	intergenic	12_EnhBiv	FALSE
chr7	36192186	36193348	uCLL	0.565217	6.98681	2.64353	0.378361	-1.34016	8.26975e-07		utr5,tss2kb	1_TssA	TRUE
chr7	37294977	37295311	uCLL	0.115942	2.64718	1.37395	0.519023	-1.02323	5.97353e-05	ELMO1	introns,intergenic	4_Tx	FALSE
chr7	37344278	37344440	uCLL	0.0289855	1.19789	1.21492	1.01422	-1.04057	0.00340802	ELMO1	introns,intergenic	4_Tx	FALSE
chr7	37344553	37344865	uCLL	0.0797101	2.0769	1.74323	0.839344	-1.04605	0.000795883	ELMO1	introns,intergenic	4_Tx	FALSE
chr7	37960043	37961285	uCLL	0.224638	5.49726	1.89859	0.345371	-1.04008	0.000276175		utr5,introns,tss2kb,exons	11_BivFlnk,11_BivFlnk	FALSE
chr7	39453499	39454455	uCLL	0.26087	4.89844	1.27852	0.261005	-1.19818	1.82815e-07	POU6F2	introns,intergenic	2_TssAFlnk	FALSE
chr7	41873415	41874036	uCLL	0.275362	4.15602	1.92657	0.463562	-1.0499	2.04392e-05	AC005027.3	intergenic	7_Enh,5_TxWk	FALSE
chr7	42923253	42923904	uCLL	0.304348	4.68022	2.99005	0.63887	-1.28565	3.88934e-06	RP11-111K18.2	intergenic	7_Enh	TRUE
chr7	43112073	43112648	uCLL	0.0942029	2.64539	2.56898	0.971114	-1.68074	1.42119e-08	AC005537.2	intergenic	7_Enh,15_Quies	FALSE
chr7	43115813	43116324	uCLL	0.123188	2.79407	3.51035	1.25636	-1.63283	3.90822e-07	AC005537.2	intergenic	14_ReprPCWk	FALSE
chr7	43148014	43148346	uCLL	0.181159	3.38792	1.89674	0.559855	-1.35591	1.95208e-07	HECW1	intergenic	14_ReprPCWk	FALSE
chr7	47343082	47344901	uCLL	0.144928	5.11007	2.00169	0.391715	-1.2783	5.44437e-07	TNS3	introns,intergenic	4_Tx	FALSE
chr7	47352450	47352774	uCLL	0.130435	2.90769	1.98566	0.682898	-1.40208	8.17957e-08	TNS3	introns,intergenic	5_TxWk	TRUE
chr7	47353951	47354323	uCLL	0.0507246	2.7395	1.55967	0.569325	-1.17439	7.30527e-06	TNS3	introns,intergenic	5_TxWk	TRUE
chr7	50428116	50428595	uCLL	0.217391	3.94409	1.52679	0.387107	-1.05197	1.06729e-05	IKZF1	introns,intergenic	6_EnhG	TRUE
chr7	63360391	63361460	uCLL	0.297101	5.91633	4.9204	0.831664	-1.33265	4.2383e-05		utr5,introns,tss2kb	1_TssA	TRUE
chr7	63385732	63387270	uCLL	0.311594	6.60781	5.10933	0.773226	-1.35354	2.91094e-05		introns,tss2kb,utr3	1_TssA	TRUE
chr7	66265541	66266070	uCLL	0.246377	3.87837	1.29076	0.332809	-1.04632	3.77784e-07	RABGEF1	introns,intergenic	6_EnhG	TRUE
chr7	73207934	73208469	uCLL	0.253623	4.01295	1.91984	0.47841	-1.21379	5.73839e-07	CLDN4	intergenic	7_Enh	TRUE
chr7	73256657	73257199	uCLL	0.398551	5.42751	2.4299	0.447701	-1.1166	1.72989e-05		introns,tss2kb	2_TssAFlnk,1_TssA	TRUE
chr7	73260200	73260481	uCLL	0.0652174	3.01848	2.12687	0.704615	-1.08382	0.000106532	WBSCR27	intergenic	7_Enh	FALSE
chr7	75138519	75138680	uCLL	0.0362319	1.38306	1.25439	0.90697	-1.23758	6.75798e-05	Y_RNA	introns,intergenic	5_TxWk	FALSE
chr7	86998476	86998900	uCLL	0.304348	3.87526	2.4827	0.640654	-1.31126	4.32654e-07	CROT	utr5,introns,intergenic,exons	5_TxWk	TRUE
chr7	91209150	91209707	uCLL	0.202899	3.46525	3.34172	0.964351	-1.70685	5.36402e-09	RP11-142A5.1	intergenic	15_Quies	FALSE
chr7	93979054	93979257	uCLL	0.0289855	2.4197	1.36379	0.563619	-1.05726	0.000294107	COL1A2	intergenic	5_TxWk	FALSE
chr7	94536274	94538144	uCLL	0.173913	5.85986	3.10139	0.52926	-1.60292	4.3551e-08		introns,tss2kb	11_BivFlnk,12_EnhBiv,11_BivFlnk	FALSE
chr7	94631850	94632259	uCLL	0.115942	2.99601	1.42962	0.477174	-1.10777	5.54919e-05	GS1-200K5.1	introns,intergenic	15_Quies	TRUE
chr7	94674859	94675234	uCLL	0.130435	2.8131	2.46036	0.874611	-1.00705	0.00364198	AC002429.4	introns,intergenic	14_ReprPCWk	FALSE
chr7	94675848	94676391	uCLL	0.137681	3.52838	1.75271	0.496746	-1.17716	1.4239e-05	AC002429.4	introns,intergenic	15_Quies	TRUE
chr7	95063676	95064914	uCLL	0.478261	6.70726	1.33934	0.199685	-1.25143	9.13975e-11		introns,tss2kb,utr3	1_TssA	TRUE
chr7	111308774	111309570	uCLL	0.231884	4.25799	2.74292	0.644181	-1.54179	2.99647e-09	DOCK4	intergenic	15_Quies	TRUE
chr7	120010955	120011496	uCLL	0.123188	3.47773	2.46412	0.708542	-1.09644	0.000997094	KCND2	introns,intergenic	15_Quies	FALSE
chr7	121732969	121733542	uCLL	0.268116	4.27909	1.13623	0.265531	-1.11392	3.81815e-07	AASS	introns,intergenic	15_Quies	TRUE
chr7	121783455	121783740	uCLL	0.0362319	2.8825	1.6997	0.589662	-1.08037	0.000230239	AASS	introns,intergenic	2_TssAFlnk	FALSE
chr7	121783780	121784800	uCLL	0.311594	5.92179	2.42766	0.409954	-1.70186	2.85033e-10		introns,tss2kb	1_TssA	FALSE
chr7	137810375	137810726	uCLL	0.123188	3.24291	1.2747	0.393074	-1.05497	6.99684e-05	MIR4468	intergenic	7_Enh	FALSE
chr7	137855923	137856396	uCLL	0.0724638	2.66377	1.79474	0.673759	-1.06505	0.000244997	Y_RNA	intergenic	15_Quies	FALSE
chr7	140032888	140033460	uCLL	0.311594	4.41784	2.06591	0.46763	-1.35964	1.05009e-08	SLC37A3	introns,intergenic	5_TxWk	TRUE
chr8	241573	242059	uCLL	0.130435	3.12974	1.59477	0.509553	-1.05422	0.000175842	RP11-63E5.1	intergenic	7_Enh	FALSE
chr8	1721094	1721537	uCLL	0.173913	3.49164	1.36084	0.389743	-1.06221	1.97893e-06	CLN8	introns,tss2kb	6_EnhG	FALSE
chr8	1771447	1772376	uCLL	0.376812	5.5642	3.14981	0.566085	-1.10668	0.000195176		tss2kb	11_BivFlnk,1_TssA	TRUE
chr8	2851697	2852164	uCLL	0.15942	2.79171	4.30544	1.54222	-1.1558	0.00144764	CSMD1	introns,intergenic	15_Quies	FALSE
chr8	2964256	2964582	uCLL	0.0434783	1.73141	1.97499	1.14068	-1.01517	0.00515254	CSMD1	introns,intergenic,utr3	15_Quies	FALSE
chr8	2966683	2967426	uCLL	0.0942029	3.30489	2.76006	0.835144	-1.24968	0.000143268	CSMD1	introns,intergenic	15_Quies	FALSE
chr8	10385881	10386412	uCLL	0.224638	4.12153	2.37878	0.57716	-1.04472	0.000192873	PRSS55	introns,tss2kb	15_Quies	FALSE
chr8	18537739	18538185	uCLL	0.304348	3.80946	2.05027	0.538204	-1.24701	8.51711e-08	PSD3	introns,intergenic	15_Quies	TRUE
chr8	18588791	18589417	uCLL	0.311594	4.27109	3.14962	0.737428	-1.2725	1.87059e-06	RP11-161I2.1	introns,intergenic	1_TssA,2_TssAFlnk	TRUE
chr8	18595065	18595384	uCLL	0.0362319	2.02675	1.34125	0.661775	-1.09194	0.000417215	RP11-161I2.1	introns,intergenic	5_TxWk	FALSE
chr8	18598192	18598915	uCLL	0.297101	4.3286	2.23378	0.516051	-1.11041	1.90892e-05	RP11-161I2.1	introns,intergenic	7_Enh	FALSE
chr8	18604975	18605122	uCLL	0.0289855	1.58085	1.07956	0.682902	-1.27521	3.31602e-06	RP11-161I2.1	introns,intergenic	7_Enh	TRUE
chr8	18605174	18605987	uCLL	0.391304	5.12659	3.54902	0.692277	-1.25184	8.02758e-06	RPL35P6	introns,intergenic	7_Enh	TRUE
chr8	18613223	18613776	uCLL	0.376812	4.59594	4.01061	0.872642	-1.27234	1.21443e-05	RPL35P6	introns,intergenic	7_Enh,15_Quies	TRUE
chr8	18704269	18704899	uCLL	0.384058	4.99433	2.98517	0.597711	-1.28416	1.78954e-06	PSD3	introns,intergenic	7_Enh	TRUE
chr8	18709902	18710491	uCLL	0.0942029	2.93406	1.93246	0.658628	-1.02718	0.00130044	PSD3	introns,intergenic	15_Quies	FALSE
chr8	18725918	18726273	uCLL	0.202899	3.03054	2.12578	0.701452	-1.16123	1.9286e-05	PSD3	introns,intergenic	15_Quies	TRUE
chr8	18870845	18872182	uCLL	0.224638	5.4812	5.12936	0.93581	-1.14608	0.00106923		introns,tss2kb,utr3	1_TssA	FALSE
chr8	18942268	18942731	uCLL	0.188406	3.61517	3.03071	0.83833	-1.17396	0.000306681	PSD3	introns,tss2kb	7_Enh	FALSE
chr8	18953284	18954688	uCLL	0.202899	4.97989	3.84823	0.772755	-1.02964	0.00256436	RP11-1080G15.2	introns,intergenic	7_Enh	FALSE
chr8	19246791	19247279	uCLL	0.15942	3.04929	3.05009	1.00026	-1.20593	0.000243318	SH2D4A	introns,intergenic	7_Enh	FALSE
chr8	19706295	19706676	uCLL	0.144928	3.4224	1.49044	0.435495	-1.03493	0.00014714	INTS10	utr5,introns,intergenic	7_Enh	FALSE
chr8	19786151	19786782	uCLL	0.268116	3.90339	3.79288	0.97169	-1.58089	5.37045e-08	LPL	introns,intergenic	15_Quies	TRUE
chr8	19794533	19794777	uCLL	0.0507246	2.26768	3.30224	1.45622	-1.20971	0.000605373	LPL	introns,tss2kb	14_ReprPCWk	FALSE
chr8	19796479	19798084	uCLL	0.282609	5.7475	3.96083	0.689138	-1.54885	5.67401e-08		utr5,introns,tss2kb	12_EnhBiv	TRUE
chr8	19802528	19802927	uCLL	0.0507246	2.55283	2.41528	0.946118	-1.07617	0.000699664	LPL	introns,intergenic	14_ReprPCWk	FALSE
chr8	19819554	19820398	uCLL	0.326087	4.95234	3.82369	0.772097	-1.30643	1.12008e-05	LPL	introns,intergenic	7_Enh	TRUE
chr8	20161329	20161738	uCLL	0.130435	3.52457	1.7987	0.510332	-1.09809	0.000222295	LZTS1	utr5,tss2kb	12_EnhBiv	FALSE
chr8	21433518	21434114	uCLL	0.152174	3.38475	2.33113	0.688716	-1.0428	0.000794687	AC022716.1	intergenic	15_Quies	FALSE
chr8	30280603	30281251	uCLL	0.333333	4.74803	1.84298	0.388156	-1.05928	4.34809e-05	RBPMS	introns,intergenic	7_Enh	TRUE
chr8	33454899	33455653	uCLL	0.471014	6.05477	0.811219	0.13398	-1.1115	3.97699e-13	DUSP26	utr5,introns,tss2kb	7_Enh,2_TssAFlnk,7_Enh	TRUE
chr8	33540678	33540950	uCLL	0.057971	2.26496	1.55769	0.687735	-1.31645	1.22262e-06	RN7SL457P	introns,intergenic	15_Quies	TRUE
chr8	35009739	35010093	uCLL	0.268116	3.60574	1.68949	0.468557	-1.00622	4.72035e-05	UNC5D	intergenic	15_Quies	TRUE
chr8	35416645	35417223	uCLL	0.23913	3.73319	3.00387	0.804638	-2.0422	1.4745e-15	UNC5D	introns,intergenic	7_Enh	TRUE
chr8	35744648	35745081	uCLL	0.246377	3.48658	2.32289	0.666239	-1.14633	2.59671e-05	RP11-473J6.1	introns,intergenic	15_Quies	TRUE
chr8	35754481	35755812	uCLL	0.456522	6.92493	4.22866	0.610643	-1.16456	0.000138302	RP11-473J6.1	introns,intergenic	7_Enh	TRUE
chr8	35762165	35762443	uCLL	0.0507246	2.64597	1.96694	0.743371	-1.08646	0.00012948	RP11-473J6.1	introns,intergenic	7_Enh	FALSE
chr8	35763889	35764532	uCLL	0.231884	4.33091	2.17742	0.502763	-1.08592	2.80204e-05	RP11-473J6.1	introns,intergenic	5_TxWk	TRUE
chr8	35767158	35767515	uCLL	0.0942029	3.12657	1.98761	0.635715	-1.24863	1.78379e-06	RP11-473J6.1	introns,intergenic	7_Enh	TRUE
chr8	35897513	35898172	uCLL	0.202899	3.88333	2.12825	0.548048	-1.14127	2.65429e-05	RP11-89M20.2	introns,intergenic	15_Quies	TRUE
chr8	35998704	35999141	uCLL	0.202899	2.88978	2.28076	0.789251	-1.30436	2.11935e-06	RP11-89M20.1	intergenic	15_Quies	TRUE
chr8	38322897	38323167	uCLL	0.0289855	3.43374	1.21797	0.354706	-1.07908	8.41971e-06	FGFR1	introns,intergenic,utr3	12_EnhBiv	FALSE
chr8	38324167	38324412	uCLL	0.0362319	3.17346	1.58829	0.50049	-1.16541	2.04392e-05		introns,tss2kb	11_BivFlnk	FALSE
chr8	38592110	38592772	uCLL	0.195652	4.32359	1.60657	0.371581	-1.41477	2.19864e-09	TACC1	introns,intergenic	14_ReprPCWk	TRUE
chr8	48394970	48395572	uCLL	0.0507246	3.18431	1.80628	0.567244	-1.01978	0.000387085	RP11-697N18.3	introns,intergenic	7_Enh	FALSE
chr8	54570092	54570836	uCLL	0.514493	6.69819	1.77223	0.264583	-1.07776	1.52954e-06	RP11-463C14.1	intergenic	2_TssAFlnk	FALSE
chr8	54714230	54714607	uCLL	0.057971	1.62472	1.81033	1.11424	-1.41456	9.79001e-06	ATP6V1H	introns,utr3,tss2kb,exons	4_Tx	TRUE
chr8	71094158	71094639	uCLL	0.137681	3.08099	1.8135	0.58861	-1.1866	5.20945e-06	NCOA2	introns,intergenic	5_TxWk	TRUE
chr8	74222633	74222865	uCLL	0.0289855	1.48098	1.16146	0.78425	-1.02338	0.00244788	RP11-434I12.2	introns,intergenic	15_Quies	FALSE
chr8	81784759	81785056	uCLL	0.0362319	2.34321	1.65651	0.706941	-1.05007	0.00109514	ZNF704	introns,intergenic	12_EnhBiv	FALSE
chr8	81804970	81805642	uCLL	0.0797101	3.55405	1.69935	0.478143	-1.1668	2.98637e-05	ZNF704	intergenic	7_Enh,12_EnhBiv	FALSE
chr8	84042982	84043406	uCLL	0.057971	2.31997	1.97634	0.851879	-1.0835	0.00131433	RP11-296C13.1	intergenic	7_Enh	FALSE
chr8	84208674	84208932	uCLL	0.0434783	1.58981	1.24284	0.781755	-1.06014	0.000929279	RP11-813B8.1	intergenic	15_Quies	FALSE
chr8	84230054	84230563	uCLL	0.130435	3.14914	3.06486	0.973237	-2.32815	7.2238e-17	RP11-51M18.1	intergenic	7_Enh	TRUE
chr8	93977317	93978618	uCLL	0.282609	5.99174	3.81176	0.636168	-1.78706	4.04662e-09		utr5,introns,tss2kb,utr3	2_TssAFlnk,1_TssA	FALSE
chr8	105342002	105342661	uCLL	0.15942	4.32508	1.8649	0.431183	-1.68398	7.30398e-11	DCSTAMP	intergenic	7_Enh	FALSE
chr8	105430274	105430593	uCLL	0.0724638	2.48013	1.21045	0.488059	-1.22121	1.29174e-05	DPYS	introns,intergenic	15_Quies	FALSE
chr8	107092980	107093671	uCLL	0.130435	3.73377	1.61459	0.43243	-1.16359	1.02524e-05	RP11-152P17.2	intergenic	15_Quies	FALSE
chr8	107355500	107355868	uCLL	0.0724638	2.60848	1.72673	0.661969	-1.37414	1.26449e-06		introns,intergenic	15_Quies	FALSE
chr8	109306492	109306990	uCLL	0.26087	4.38286	1.81897	0.415018	-1.20269	6.28257e-07	EIF3E	introns,intergenic	15_Quies	TRUE
chr8	117484070	117484345	uCLL	0.0362319	2.12253	1.724	0.812238	-1.10593	0.000816314	RP11-536K17.1	intergenic	7_Enh	FALSE
chr8	127568609	127569418	uCLL	0.137681	4.74114	2.66478	0.562055	-1.43891	1.57855e-06		utr5,tss2kb,exons	2_TssAFlnk	FALSE
chr8	127570166	127571002	uCLL	0.268116	5.35213	2.31063	0.431721	-1.42352	4.74694e-07	FAM84B	utr5,introns,tss2kb	1_TssA,7_Enh	FALSE
chr8	131045466	131045863	uCLL	0.181159	3.37454	1.89111	0.560405	-1.05111	2.01819e-05	FAM49B	intergenic	15_Quies	TRUE
chr8	136464644	136464957	uCLL	0.0797101	3.13033	1.30823	0.41792	-1.16281	2.68151e-06	RP11-343P9.1	intergenic	15_Quies	TRUE
chr8	136468821	136470156	uCLL	0.152174	5.4615	2.45275	0.449098	-1.80276	7.97696e-12		utr5,introns,tss2kb	2_TssAFlnk,1_TssA	FALSE
chr8	136580062	136580432	uCLL	0.101449	2.20727	1.73314	0.785197	-1.17818	9.18713e-05	KHDRBS3	introns,intergenic	15_Quies	TRUE
chr8	136611858	136612280	uCLL	0.108696	2.14813	2.40908	1.12148	-1.56404	5.78311e-07	KHDRBS3	introns,intergenic	15_Quies	FALSE
chr8	136696618	136697137	uCLL	0.130435	3.1414	2.41489	0.768731	-1.66811	2.22957e-09	KHDRBS3	intergenic	7_Enh	FALSE
chr8	136706761	136707266	uCLL	0.0942029	2.64497	1.92239	0.72681	-1.21415	3.81249e-05	KHDRBS3	intergenic	15_Quies	FALSE
chr8	136715438	136716049	uCLL	0.166667	3.41906	4.84596	1.41733	-2.23891	1.15274e-13	RNU1-35P	intergenic	5_TxWk,7_Enh	TRUE
chr8	136722287	136723190	uCLL	0.181159	4.79365	5.83618	1.21748	-2.41621	1.9835e-16	RNU1-35P	intergenic	15_Quies	TRUE
chr8	136726013	136726297	uCLL	0.0942029	2.41143	3.87634	1.60749	-1.71561	1.69306e-07	RNU1-35P	intergenic	15_Quies	TRUE
chr8	136726890	136727095	uCLL	0.0362319	2.4022	2.60031	1.08247	-1.64307	7.88871e-08	RNU1-35P	intergenic	15_Quies	TRUE
chr8	136742413	136742808	uCLL	0.137681	3.00746	1.84917	0.614862	-1.11158	0.000131557	RNU1-35P	intergenic	15_Quies	TRUE
chr8	136765686	136766099	uCLL	0.152174	2.62326	3.26567	1.24489	-1.99991	3.81866e-12	RNU1-35P	intergenic	15_Quies	TRUE
chr8	136769014	136769327	uCLL	0.057971	2.21632	1.63213	0.736415	-1.19745	4.38042e-05	RNU1-35P	intergenic	15_Quies	FALSE
chr8	136935071	136936013	uCLL	0.166667	4.25216	4.20914	0.989882	-2.18704	3.12237e-14	RP11-149P24.1	intergenic	7_Enh	TRUE
chr8	136941810	136942321	uCLL	0.0507246	2.1131	1.95651	0.925896	-1.25391	0.0001654	RP11-149P24.1	intergenic	15_Quies	FALSE
chr8	137194666	137195218	uCLL	0.0724638	2.74724	1.41063	0.51347	-1.05676	0.000246748	RP11-149P24.1	intergenic	15_Quies	FALSE
chr8	137250512	137250883	uCLL	0.0724638	1.98543	1.66231	0.83725	-1.48029	5.09287e-07	RP11-149P24.1	intergenic	15_Quies	FALSE
chr8	137726371	137726727	uCLL	0.0797101	2.07526	1.56976	0.756414	-1.04139	0.000929468	RP11-30J20.1	introns,intergenic	15_Quies	FALSE
chr8	138859276	138859688	uCLL	0.0797101	2.48298	1.55238	0.62521	-1.3726	8.16819e-07	RP11-238K6.2	introns,intergenic	15_Quies	TRUE
chr8	138903142	138903508	uCLL	0.130435	3.04275	1.13209	0.372062	-1.11361	2.1044e-06	RP11-238K6.2	introns,intergenic	15_Quies	TRUE
chr8	138917984	138918562	uCLL	0.144928	3.20634	3.03829	0.947587	-1.7836	1.74365e-09	RP11-238K6.2	introns,intergenic	7_Enh	FALSE
chr8	138946385	138947211	uCLL	0.144928	3.701	2.86858	0.775083	-1.8579	3.01813e-11	RP11-238K6.2	introns,intergenic	15_Quies	TRUE
chr8	140612949	140613648	uCLL	0.326087	5.16131	3.18004	0.616131	-1.34697	1.80229e-06	KCNK9	intergenic,utr3	15_Quies	TRUE
chr8	140614215	140614593	uCLL	0.0869565	3.00302	2.92074	0.972599	-1.02024	0.00401237	KCNK9	introns,tss2kb	15_Quies	FALSE
chr8	141184787	141185178	uCLL	0.0724638	2.03708	1.77904	0.87333	-1.27289	4.85496e-05	TRAPPC9	introns,intergenic	15_Quies	TRUE
chr8	143858454	143858960	uCLL	0.369565	5.00004	2.25349	0.450695	-1.37139	3.6028e-09		utr5,introns,tss2kb,utr3	12_EnhBiv	TRUE
chr8	143859063	143859415	uCLL	0.115942	3.85695	1.10399	0.286235	-1.04936	5.29458e-08	LYNX1	utr5,introns,tss2kb	12_EnhBiv	TRUE
chr8	144953906	144954462	uCLL	0.202899	4.58163	1.43703	0.313651	-1.02294	8.58058e-06	EPPK1	tss2kb	7_Enh	TRUE
chr8	145909806	145910022	uCLL	0.0652174	2.42812	2.08105	0.857063	-1.08267	0.000398297	ARHGAP39	introns,intergenic	11_BivFlnk	FALSE
chr8	145911030	145911671	uCLL	0.297101	4.0866	3.80207	0.930374	-1.14416	0.000316495	ARHGAP39	tss2kb	5_TxWk,8_ZNF/Rpts	FALSE
chr9	893806	894364	uCLL	0.376812	5.05178	1.17862	0.233307	-1.00071	9.90811e-06	DMRT1	utr5,introns,intergenic,exons	7_Enh	FALSE
chr9	899519	899914	uCLL	0.0942029	2.91475	1.48649	0.509989	-1.17621	4.77334e-06	DMRT1	introns,intergenic	7_Enh,12_EnhBiv	TRUE
chr9	14322174	14323065	uCLL	0.463768	5.7424	1.31878	0.229657	-1.27776	4.62416e-10	NFIB	introns,tss2kb	2_TssAFlnk,1_TssA	TRUE
chr9	17134705	17135762	uCLL	0.15942	4.69796	1.59875	0.340307	-1.25316	8.55253e-07		utr5,introns,tss2kb,exons	2_TssAFlnk	FALSE
chr9	17240294	17240619	uCLL	0.0507246	1.63931	1.38593	0.845435	-1.2629	4.45115e-05	CNTLN	introns,intergenic	15_Quies	FALSE
chr9	24842041	24842351	uCLL	0.0797101	1.91975	2.69599	1.40434	-1.70961	1.32782e-07	AL157830.1	intergenic	15_Quies	FALSE
chr9	24843521	24843748	uCLL	0.0362319	1.67936	1.93247	1.15072	-1.41586	1.86756e-05	AL157830.1	intergenic	15_Quies	FALSE
chr9	24846303	24846953	uCLL	0.130435	3.39787	3.08086	0.906701	-2.17823	2.61539e-14	AL157830.1	intergenic	7_Enh	FALSE
chr9	24932683	24933225	uCLL	0.108696	2.47029	3.23936	1.31133	-1.78661	2.19621e-08	RMRPP5	intergenic	15_Quies	FALSE
chr9	24939003	24939417	uCLL	0.0942029	2.29587	1.975	0.860238	-1.24795	0.000105273	RMRPP5	intergenic	15_Quies	FALSE
chr9	35161673	35162345	uCLL	0.188406	4.16622	1.65462	0.397151	-1.05888	6.33397e-05		utr5,tss2kb	1_TssA	FALSE
chr9	76255843	76256311	uCLL	0.144928	2.73735	2.47265	0.9033	-1.75618	5.09853e-11	RP11-549A6.1	intergenic	15_Quies	TRUE
chr9	93726456	93727030	uCLL	0.26087	4.32629	1.38195	0.31943	-1.03577	5.36897e-06	RP11-367F23.1	introns,intergenic	7_Enh	FALSE
chr9	93734285	93734803	uCLL	0.202899	3.91349	1.91024	0.488118	-1.11097	1.02838e-05	RP11-367F23.1	intergenic	7_Enh	TRUE
chr9	97787496	97787925	uCLL	0.152174	3.2551	1.65403	0.508135	-1.12834	1.86598e-05	C9orf3	introns,intergenic	15_Quies	FALSE
chr9	97787983	97788385	uCLL	0.115942	2.86076	1.6569	0.579184	-1.14477	4.20197e-05	C9orf3	introns,intergenic	15_Quies	TRUE
chr9	108037850	108038275	uCLL	0.130435	2.6285	2.22092	0.84494	-1.37976	2.34252e-06	SLC44A1	introns,intergenic	15_Quies	TRUE
chr9	117337233	117337465	uCLL	0.0362319	1.93285	1.13537	0.587408	-1.05866	6.86761e-05	RP11-402G3.6	intergenic	7_Enh	FALSE
chr9	136305967	136306438	uCLL	0.318841	4.73328	1.79483	0.379193	-1.06969	3.32441e-05	ADAMTS13	introns,intergenic	7_Enh	FALSE
chr9	139644159	139644600	uCLL	0.275362	4.40676	1.27705	0.289793	-1.00783	7.23869e-07	LCN6	tss2kb	7_Enh	TRUE
chr9	139648695	139648945	uCLL	0.0362319	2.68856	1.15788	0.43067	-1.0249	4.0939e-05	LCN8	intergenic,utr3	7_Enh	FALSE
chr9	139651852	139653130	uCLL	0.471014	6.63407	1.32802	0.200181	-1.00353	4.24704e-07		utr5,introns,tss2kb	7_Enh	TRUE
chrX	2846188	2847519	uCLL	0.456522	6.70943	2.36436	0.352393	-1.16071	9.97823e-07		introns,intergenic	1_TssA	TRUE
chrX	10110138	10110530	uCLL	0.057971	2.83428	1.26476	0.446237	-1.34538	2.02856e-09	CLCN4	intergenic,utr3	6_EnhG,4_Tx	TRUE
chrX	10111644	10112198	uCLL	0.173913	3.55073	1.9385	0.545943	-1.4418	6.74838e-11	CLCN4	intergenic,utr3	6_EnhG	TRUE
chrX	10233181	10233446	uCLL	0.0434783	2.21483	1.19996	0.541784	-1.08997	9.79001e-06	RP6-1O2.1	introns,intergenic	15_Quies	TRUE
chrX	13743080	13743426	uCLL	0.115942	2.74647	2.0439	0.744193	-1.28264	1.37404e-05	TRAPPC2	introns,intergenic	5_TxWk	FALSE
chrX	17043011	17043304	uCLL	0.0797101	1.77231	1.82071	1.02731	-1.19045	0.000367001	SNORA16	introns,intergenic,exons	15_Quies	FALSE
chrX	27927884	27928167	uCLL	0.057971	1.85975	1.20047	0.6455	-1.0773	0.000319121	RP11-12D5.6	intergenic	15_Quies	FALSE
chrX	28995922	28996315	uCLL	0.130435	2.56412	2.22706	0.868549	-1.08841	0.000482461	RNA5SP500	introns,intergenic	15_Quies	FALSE
chrX	29021493	29021986	uCLL	0.202899	3.01012	2.75061	0.91379	-1.12203	0.000607363	RNA5SP500	introns,intergenic	15_Quies	FALSE
chrX	29031005	29031365	uCLL	0.101449	2.2462	1.9799	0.881444	-1.00747	0.00191634	RNA5SP500	introns,intergenic	15_Quies	FALSE
chrX	29291287	29292072	uCLL	0.202899	3.82657	3.87325	1.0122	-1.33296	2.0577e-05	RP6-127F18.2	introns,intergenic	15_Quies	FALSE
chrX	30678679	30679016	uCLL	0.0942029	2.08954	2.60087	1.24471	-1.23428	0.000246071	GK	introns,intergenic	5_TxWk	FALSE
chrX	30833134	30833458	uCLL	0.123188	2.94653	1.18521	0.402241	-1.11504	9.05084e-08	TAB3-AS1	intergenic	7_Enh	TRUE
chrX	30849296	30849585	uCLL	0.0434783	2.17797	1.3088	0.600928	-1.15837	7.48956e-06	TAB3-AS1	intergenic,utr3	5_TxWk	TRUE
chrX	31384251	31384488	uCLL	0.0289855	1.30441	0.989192	0.758348	-1.09854	0.000847604	RNU6-894P	introns,intergenic	15_Quies	FALSE
chrX	31442040	31442210	uCLL	0.0362319	2.13038	1.24396	0.583916	-1.01308	6.74453e-05	DMD	introns,intergenic	15_Quies	FALSE
chrX	31540743	31541300	uCLL	0.0724638	2.41592	1.4894	0.616493	-1.20574	7.90684e-06	DMD	introns,intergenic	15_Quies	TRUE
chrX	31761092	31761589	uCLL	0.376812	4.16806	2.79668	0.67098	-1.01378	8.02385e-05	DMD	introns,intergenic	15_Quies	TRUE
chrX	31859162	31859309	uCLL	0.0289855	1.71635	1.36887	0.797548	-1.10542	0.000148322	DMD	introns,intergenic	15_Quies	TRUE
chrX	31966492	31966748	uCLL	0.0362319	2.20946	1.1683	0.528773	-1.16545	1.49905e-06	DMD	introns,intergenic	15_Quies	TRUE
chrX	31987875	31988396	uCLL	0.0652174	2.13085	1.77625	0.833586	-1.34266	1.27537e-05	DMD	introns,intergenic	15_Quies	FALSE
chrX	38660345	38660863	uCLL	0.297101	4.60833	2.91958	0.633543	-1.07912	4.80044e-05		introns,tss2kb	2_TssAFlnk	TRUE
chrX	39636975	39637266	uCLL	0.0289855	1.94554	1.37148	0.704935	-1.13693	0.000103098	RN7SL732P	intergenic	15_Quies	FALSE
chrX	63004675	63005732	uCLL	0.181159	4.13645	1.83532	0.443694	-1.6083	6.58924e-15		utr5,introns,tss2kb	1_TssA,2_TssAFlnk	TRUE
chrX	72434287	72435031	uCLL	0.0724638	3.05455	1.62938	0.533426	-1.06952	0.000353477		utr5,tss2kb	1_TssA	FALSE
chrX	82889860	82890598	uCLL	0.485507	5.86721	2.53932	0.432799	-1.34183	1.53688e-06	RP1-223D17.1	intergenic	7_Enh,2_TssAFlnk	FALSE
chrX	83442079	83443699	uCLL	0.0869565	3.91821	3.09057	0.788772	-1.43291	1.5487e-05		introns,tss2kb	1_TssA,15_Quies	FALSE
chrX	83742630	83743189	uCLL	0.224638	3.22374	4.46421	1.38479	-1.00427	0.00615798	HDX	introns,intergenic	7_Enh,15_Quies	FALSE
chrX	83756651	83757731	uCLL	0.231884	5.19744	4.59837	0.884737	-1.0019	0.00478845		introns,tss2kb	1_TssA	FALSE
chrX	83970274	83970687	uCLL	0.0507246	1.64168	1.67093	1.01782	-1.12643	0.00113367	SETP4	intergenic	15_Quies	FALSE
chrX	85402910	85403835	uCLL	0.130435	3.5724	3.2698	0.915295	-1.20992	0.00038355		tss2kb,exons	11_BivFlnk,1_TssA,2_TssAFlnk	FALSE
chrX	100740093	100740607	uCLL	0.130435	3.24662	1.64681	0.507239	-1.25361	1.12021e-06		utr5,introns,tss2kb	1_TssA,15_Quies	TRUE
chrX	100805196	100806041	uCLL	0.101449	3.47085	1.51125	0.435412	-1.22671	1.28538e-06	ARMCX1	introns,tss2kb	7_Enh,2_TssAFlnk	TRUE
chrX	101410356	101411228	uCLL	0.137681	3.96373	1.5487	0.390718	-1.10936	5.63952e-05		utr5,introns,tss2kb,utr3	1_TssA,2_TssAFlnk,7_Enh	FALSE
chrX	102659388	102660008	uCLL	0.115942	3.3509	1.47088	0.438951	-1.19008	1.78608e-06	NGFRAP1	intergenic	7_Enh,1_TssA	FALSE
chrX	120181245	120181643	uCLL	0.057971	1.86164	1.5385	0.826423	-1.37888	5.46863e-06	GLUD2	tss2kb,exons	15_Quies	FALSE
chrX	120392444	120392730	uCLL	0.0507246	1.74575	1.48107	0.848387	-1.265	4.53983e-05	HSPA8P1	intergenic	15_Quies	FALSE
chrX	128876772	128877057	uCLL	0.0652174	2.22521	1.45138	0.652245	-1.01849	9.97705e-05	XPNPEP2	introns,intergenic	7_Enh	TRUE
chrX	130020061	130020429	uCLL	0.057971	2.58537	1.28821	0.49827	-1.22776	8.31599e-08	ENOX2	introns,intergenic	15_Quies	TRUE
chrX	130956167	130956759	uCLL	0.23913	3.76764	2.99238	0.794232	-1.0486	0.00133672	RP11-453F18__B.1	introns,intergenic	5_TxWk	TRUE
chrX	134137883	134138584	uCLL	0.5	5.97476	1.3477	0.225565	-1.20762	1.29226e-10	SMIM10	intergenic	2_TssAFlnk,7_Enh,2_TssAFlnk	TRUE
chrX	135225933	135226232	uCLL	0.0652174	2.88736	1.56897	0.543392	-1.28247	5.00857e-08	FHL1	intergenic	7_Enh	TRUE
chrX	138276689	138277398	uCLL	0.057971	3.12931	1.69481	0.541594	-1.27751	1.74245e-05	FGF13	introns,intergenic	7_Enh	FALSE
chrX	138279123	138279343	uCLL	0.0434783	1.40375	1.4273	1.01678	-1.08173	0.00265028	FGF13	introns,intergenic	15_Quies	FALSE
chrX	138287103	138287697	uCLL	0.0434783	2.94368	1.85418	0.629883	-1.03018	0.00132891	FGF13	introns,tss2kb	14_ReprPCWk	FALSE
chrX	140000599	140001023	uCLL	0.0797101	2.66293	1.72983	0.649596	-1.07048	0.00027884	MIR320D2	intergenic	7_Enh	FALSE
chrX	140270796	140271693	uCLL	0.26087	5.03851	6.15106	1.22081	-2.43223	1.22749e-17		introns,tss2kb,exons	2_TssAFlnk,1_TssA	TRUE
chrX	146015808	146016256	uCLL	0.0434783	1.79037	1.62668	0.908571	-1.02984	0.00230858	RP1-73A14.1	intergenic	15_Quies	FALSE
